# Supplementary material for: Multi-laboratory assessment of reproducibility, qualitative and quantitative performance of SWATH-mass spectrometry
Source: Nat Commun. 2017 Aug 21;8:291. doi: 10.1038/s41467-017-00249-5 (PMC5566333; doi:10.1038/s41467-017-00249-5)
Supplement: Supplementary file 3 — Supplementary Data 1 [file 41467_2017_249_MOESM3_ESM.xlsx]

## Sheet: SD1 - SIS Pep Conc
Supplementary Data 1 – SIS peptide concentrations
This table describes how the different peptide groups were diluted serially 3-fold into the HEK293 background to create the 5 different samples.
	Concentration (fmol on column)
Peptide Group	S5	S4	S3	S2	S1
E	10000	3333.33	1111.11	370.37	123.457
D	1000	333.333	111.111	37.037	12.3457
C	100	33.3333	11.1111	3.7037	1.23457
B	10	3.33333	1.11111	0.37037	0.123457
A	1	0.333333	0.111111	0.037037	0.0123457
