# Supplementary material for: Multi-laboratory assessment of reproducibility, qualitative and quantitative performance of SWATH-mass spectrometry
Source: Nat Commun. 2017 Aug 21;8:291. doi: 10.1038/s41467-017-00249-5 (PMC5566333; doi:10.1038/s41467-017-00249-5)
Supplement: Supplementary file 4 — Supplementary Data 2 [file 41467_2017_249_MOESM4_ESM.xlsx]

## Sheet: SD2 - SIS Peps Groups
Supplementary Data 2 – SIS peptide groups
List of heavy labeled synthetic peptides and the group they were mixed into.
Peptide	Protein Name	Group
VAQLEQVYIR[+10]	1/sp|P62318|SMD3_HUMAN	A
APPPGGWPLQPR[+10]	1/sp|Q9UDW3|ZMAT5_HUMAN	A
SVQQVIESHLLK[+08]	1/sp|Q9H9E1|ANRA2_HUMAN	A
GFAFVQYVNER[+10]	1/sp|P07910|HNRPC_HUMAN	A
LVEVQWEQQEAR[+10]	1/sp|Q8WTP8|AEN_HUMAN	A
FAQHGTFEYEYSQR[+10]	1/sp|P23246|SFPQ_HUMAN	A
EPVQLETLSIR[+10]	1/sp|P62314|SMD1_HUMAN	B
CNNVLYIR[+10]	1/sp|P62306|RUXF_HUMAN	B
EASGLSADSLAR[+10]	1/sp|Q9H6T0|ESRP2_HUMAN	B
EVSSATNALR[+10]	1/sp|P09012|SNRPA_HUMAN	B
EAQISSAIVSSVQSK[+08]	1/sp|Q12872|SFSWA_HUMAN	B
FVINYDYPNSSEDYIHR[+10]	1/sp|P17844|DDX5_HUMAN	B
AFSYYGPLR[+10]	1/sp|Q16629|SRSF7_HUMAN	C
SDSYVELSQYR[+10]	1/sp|P52298|NCBP2_HUMAN	C
LDFAVEDGENAQK[+08]	1/sp|Q96AV8|E2F7_HUMAN	C
GGNFGFGDSR[+10]	1/sp|P22626|ROA2_HUMAN	C
APAELEVECATQLR[+10]	1/sp|Q13794|APR_HUMAN	C
NNTQVLINCR[+10]	1/sp|P62316|SMD2_HUMAN	C
AFGYYGPLR[+10]	1/sp|P84103|SRSF3_HUMAN	D
YTDLNSNDVTGLR[+10]	1/sp|Q15007|FL2D_HUMAN	D
VGEPVALSEEER[+10]	1/sp|Q13435|SF3B2_HUMAN	D
SGGLLQLWK[+08]	1/sp|Q9Y5J5|PHLA3_HUMAN	D
DGQCTLVSSLDSTLR[+10]	1/sp|Q9BRX9|WDR83_HUMAN	D
TPEVSFLPEEATEEAGVR[+10]	1/sp|Q9H7N4|SFR19_HUMAN	D
GLPITITESDIR[+10]	1/sp|P52756|RBM5_HUMAN	E
LFIGGLNTETNEK[+08]	2/sp|Q96E39|RMXL1_HUMAN/sp|P38159|RBMX_HUMAN	E
LGQHLATEPLGTNSWER[+10]	1/sp|A7MD48|SRRM4_HUMAN	E
SSGPTSLFAVTVAPPGAR[+10]	1/sp|Q00839|HNRPU_HUMAN	E
YGPLSGVNVVYDQR[+10]	1/sp|Q13595|TRA2A_HUMAN	E
HDWDSFFR[+10]	1/sp|Q02040|AK17A_HUMAN	E
