# Supplementary material for: Multi-laboratory assessment of reproducibility, qualitative and quantitative performance of SWATH-mass spectrometry
Source: Nat Commun. 2017 Aug 21;8:291. doi: 10.1038/s41467-017-00249-5 (PMC5566333; doi:10.1038/s41467-017-00249-5)
Supplement: Supplementary file 5 — Supplementary Data 3 [file 41467_2017_249_MOESM5_ESM.xlsx]

## Sheet: SD3 - PPGs+Prots det. exp. wide
Supplementary Data 3 -- OpenSWATH/pyprophet-cli results including protein and peptide peak groups detected for results aggregated across all files in the dataset
Note: This table contains the experiment-wide interpretation with filtering applied at 1 % FDR for peptide peak group and protein levels.
The q-values at peptide peak group and protein level are given in columns BC and BE respectively (referred to as 'transition_group_id_m_score' and 'ProteinName_m_score')
Only the peptide peak group from the file with the best score over the experiment is shown in this table.
The corresponding table, which relates to figure 2a and 2b, where each peptide peak group for each files is included is ~200 time larger and so is provided on ProteomeXchange with the raw data (accession: PXD004886 filename: all_sites_global_q_0.01_applied_to_local_global.txt)
Similarly, the tables which corresponds to the site-by-site interpretation of the data (figure 2c) is also provided on ProteomeXchange (accession: PXD004886 filenames: site01_global_q_0.01_applied_to_local_global.txt, site02_global_q_0.01_applied_to_local_global.txt, etc...)
Note: The precursor charge state is not used by OpenSWATH and is therefore not stored in our assay library. However there is a field in the assay library format called Charge filled with -1.'
transition_group_id	peptide_group_label	run_id	filename	RT	id	Sequence	FullPeptideName	Charge	m/z	Intensity	ProteinName	decoy	assay_rt	delta_rt	leftWidth	main_var_xx_swath_prelim_score	norm_RT	nr_peaks	peak_apices_sum	potentialOutlier	rightWidth	rt_score	sn_ratio	total_xic	var_bseries_score	dotprod_score	var_intensity_score	var_isotope_correlation_score	var_isotope_overlap_score	var_library_corr	library_dotprod	library_manhattan	var_library_rmsd	library_rootmeansquare	library_sangle	var_log_sn_score	manhatt_score	var_massdev_score	var_massdev_score_weighted	var_norm_rt_score	var_xcorr_coelution	var_xcorr_coelution_weighted	var_xcorr_shape	var_xcorr_shape_weighted	var_yseries_score	elution_model_fit_score	xx_lda_prelim_score	xx_swath_prelim_score	aggr_Peak_Area
166814_SIPLEC(UniMod:4)PLSSPK_2_run0	166814_SIPLEC(UniMod:4)PLSSPK_2	0	/scratch/86561350.tmpdir/20141216_site3_DynRge_S2_Day_5.mzXML.gz	3941.82	f_5029249_16824275251928729791	SIPLECPLSSPK	SIPLEC(UniMod:4)PLSSPK	-1	664.35	50815	1/Q92667	0	3931.69	10.128	3911.49	3.58738	38.4267	6	6470	none	3973.24	0.226663	7.17823	381865	1	0.820399	0.133071	0.981726	0	0.891043	0.978021	0.182836	0.0648863	0.0865932	0.370721	1.97105	0.62819	3.44298	2.15894	0.00226663	1.67047	0.588968	0.814004	0.860955	7	NA	6.03462	0	17565.000000;11743.000000;5835.000000;3973.000000;6142.000000;5557.000000
210535_YFLVGAGAIGC(UniMod:4)ELLK_3_run0	210535_YFLVGAGAIGC(UniMod:4)ELLK_3	0	/scratch/86999524.tmpdir/Site6_DynRange_S2_Day_3.mzXML.gz	6502.49	f_2058102_10327599955909035928	YFLVGAGAIGCELLK	YFLVGAGAIGC(UniMod:4)ELLK	-1	537.625	49303	1/P22314	0	6527.43	-24.9384	6481.17	3.97234	100.123	6	5754	none	6536.41	0.77698	47.3707	136842	1	0.857909	0.360291	0.993092	0	0.983862	0.991435	0.121848	0.0260806	0.0290738	0.125245	3.858	0.585763	9.71629	8.46588	0.0077698	0.396031	0.0358201	0.885779	0.916292	4	NA	8.05196	0	25474.000000;6859.000000;6912.000000;3416.000000;5413.000000;1229.000000
168007_SLEEIYLFSLPIK_3_run0	168007_SLEEIYLFSLPIK_3	0	/scratch/86948887.tmpdir/Site6_DynRange_S1_Day_1.mzXML.gz	7221.1	f_1664055_1294748424759112354	SLEEIYLFSLPIK	SLEEIYLFSLPIK	-1	517.96	56066	1/P15880	0	7305.18	-84.0749	7202.51	4.63077	118.049	6	8857	none	7251.26	2.35118	141.097	83067	6	0.853194	0.674949	0.99107	0	0.985723	0.996849	0.0582845	0.0230623	0.031903	0.150054	4.94945	0.563227	8.1666	6.61932	0.0235118	0	0	0.944015	0.949566	3	NA	9.11761	0	18031.000000;10776.000000;10608.000000;6734.000000;5542.000000;4375.000000
180939_TGTTIAGVVYK_2_run0	180939_TGTTIAGVVYK_2	0	/scratch/86568090.tmpdir/Site1_DynRange_S4_Day_5B.mzXML.gz	3320.58	f_2527668_6695829434947448252	TGTTIAGVVYK	TGTTIAGVVYK	-1	555.314	7707	1/Q99436	0	3230	90.5795	3299.96	3.88461	21.3362	6	2002	none	3336.42	2.13624	46.762	64755	0	0.856453	0.119018	0.949383	0	0.996208	0.999507	0.0304466	0.00825127	0.00942245	0.0478241	3.84507	0.562123	8.90828	8.71291	0.0213624	0.59285	0.192971	0.829229	0.85437	4	NA	7.66221	0	2653.000000;1464.000000;1184.000000;1184.000000;808.000000;414.000000
85479_IITTTNLHPVK_3_run0	85479_IITTTNLHPVK_3	0	/scratch/86948891.tmpdir/Site2_AQUA_HEK_S5_SW_day1_180714.mzXML.gz	2566.33	f_399303_1940149909465368629	IITTTNLHPVK	IITTTNLHPVK	-1	412.915	10565	1/Q8IV38	0	2338.92	227.405	2552.22	4.22591	8.6093	6	3407	1298989_IITTTNLHPVK_3	2578.22	5.0093	28.3614	300388	2	0.78855	0.0351712	0.916049	0	0.97546	0.987403	0.13008	0.0485298	0.0684195	0.256413	3.34503	0.604106	3.63266	3.45082	0.050093	0.396031	0.0383433	0.879438	0.908421	6	NA	7.27273	0	4272.000000;1577.000000;1162.000000;1721.000000;1113.000000;720.000000
31475_DPFAHLPK_2_run0	31475_DPFAHLPK_2	0	/scratch/86874271.tmpdir/Site4_DynRange_S3_Day_1.mzXML.gz	2608.41	f_668607_3803695486225038808	DPFAHLPK	DPFAHLPK	-1	462.751	102497	1/P26641	0	2581.79	26.6106	2584.29	2.97103	17.9613	6	16356	none	2636.29	0.761311	9.81825	512210	2	0.824378	0.200107	0.930601	0	0.984238	0.994616	0.0894271	0.0308969	0.0413131	0.1651	2.28424	0.618619	3.30427	3.43549	0.00761311	3.50829	0.353092	0.791233	0.862975	4	NA	6.05552	0	50922.000000;15811.000000;14842.000000;8163.000000;5378.000000;7381.000000
203401_VSGLQGSDALNIQQNQTSGGSLQAGQQK_3_run0	203401_VSGLQGSDALNIQQNQTSGGSLQAGQQK_3	0	/scratch/86561338.tmpdir/Site4_DynRange_S4A_Day_1.mzXML.gz	3274.33	f_9191479_1258516440741162788	VSGLQGSDALNIQQNQTSGGSLQAGQQK	VSGLQGSDALNIQQNQTSGGSLQAGQQK	-1	938.804	22242	1/P08047	0	3303.7	-29.3685	3249.55	3.8926	34.6546	6	3285	none	3295.05	0.745406	6.45129	240001	4	0.814199	0.0926746	0.731984	0	0.906031	0.996995	0.0581171	0.016704	0.0217447	0.126568	1.86428	0.640973	3.44123	3.78447	0.00745406	0.59285	0.219785	0.89242	0.876976	8	NA	6.61939	0	4136.000000;4378.000000;4605.000000;3646.000000;3649.000000;1828.000000
103748_LAQLITQAK_2_run0	103748_LAQLITQAK_2	0	/scratch/86561219.tmpdir/Site4_DynRange_S4A_Day_2.mzXML.gz	2323.93	f_974947_68995788007211085	LAQLITQAK	LAQLITQAK	-1	493.306	41196	1/Q9NXE4	0	2170.28	153.644	2301.79	3.8473	10.6701	6	6093	none	2353.79	3.97011	19.7872	279107	2	0.752675	0.147599	0.949846	0	0.670978	0.97819	0.160046	0.052881	0.0657081	0.358228	2.98503	0.67533	5.4245	4.63759	0.0397011	1.90495	0.308355	0.886823	0.914376	7	NA	6.86444	0	8043.000000;7935.000000;8478.000000;5609.000000;4049.000000;7082.000000
24801_DC(UniMod:4)AVIVTQK_2_run0	24801_DC(UniMod:4)AVIVTQK_2	0	/scratch/86561234.tmpdir/Site9_DynRge_S1_Day_8.mzXML.gz	2186.65	f_1680384_1919589184997693925	DCAVIVTQK	DC(UniMod:4)AVIVTQK	-1	517.271	39649	1/P60900	0	2099.39	87.2561	2145.27	4.33016	-5.06705	6	4880	none	2217.96	2.13295	28.6517	210887	1	0.924951	0.188011	0.784359	0	0.361624	0.985047	0.16646	0.0546248	0.0590615	0.338618	3.35521	0.356031	3.23054	2.63862	0.0213295	0	0	0.930286	0.932191	6	NA	7.58026	0	6739.000000;7936.000000;4979.000000;9108.000000;5783.000000;5104.000000
185495_TPLENLVLQAK_2_run0	185495_TPLENLVLQAK_2	0	/scratch/86561446.tmpdir/Site4_DynRange_S2_Day_2.mzXML.gz	4389.38	f_3812766_5539092569940513791	TPLENLVLQAK	TPLENLVLQAK	-1	613.361	58558	1/Q7L2E3	0	4336.07	53.3039	4346.69	4.25666	61.5185	6	5939	2841391_TPLENLVLQAK_2	4421.43	1.11855	24.8159	179596	4	0.870248	0.326054	0.967474	0	0.731767	0.987588	0.126795	0.0423922	0.0546667	0.310106	3.21149	0.507726	4.84093	4.91741	0.0111855	0.777054	0.283253	0.924467	0.910727	6	NA	7.6051	0	16824.000000;12044.000000;6276.000000;9501.000000;8330.000000;5583.000000
42846_ELETVC(UniMod:4)NDVLSLLDK_2_run0	42846_ELETVC(UniMod:4)NDVLSLLDK_2	0	/scratch/93595552.tmpdir/20150119_027_Site8_DynRge_S4_Day_2A.mzXML.gz	6387.15	f_10261482058725603825	ELETVCNDVLSLLDK	ELETVC(UniMod:4)NDVLSLLDK	-1	874.443	16888	1/Q04917	0	6379.68	7.47634	6364.75	3.81459	110.833	6	2842	643686_ELETVC(UniMod:4)NDVLSLLDK_2	6414.48	0.167313	13.854	83524	3	0.840763	0.202193	0.954143	0	0.973002	0.997593	0.0643417	0.0224457	0.0267095	0.134543	2.62857	0.580402	4.97062	5.66777	0.00167313	0.501426	0.0968173	0.875325	0.878456	5	NA	7.13498	0	6424.000000;2946.000000;2187.000000;1881.000000;1598.000000;1852.000000
97569_KLEENPYDLDAWSILIR_3_run0	97569_KLEENPYDLDAWSILIR_3	0	/scratch/93595550.tmpdir/Site4_DynRange_S4C_Day_3.mzXML.gz	6334.44	f_2968648607514617235	KLEENPYDLDAWSILIR	KLEENPYDLDAWSILIR	-1	692.365	30266	1/Q12996	0	6118.58	215.864	6313.27	3.82213	111.695	6	2794	none	6368.51	2.49535	22.8126	195521	1	0.827858	0.154797	0.962097	0	0.947806	0.995692	0.0764626	0.0224568	0.0265205	0.142872	3.12731	0.651131	3.71451	2.71135	0.0249535	0	0	0.905735	0.911567	3	NA	7.54725	0	9401.000000;6522.000000;2319.000000;4278.000000;3398.000000;4348.000000
113605_LLETQDGAEK_2_run0	113605_LLETQDGAEK_2	0	/scratch/86874273.tmpdir/Site4_DynRange_S1_Day_2.mzXML.gz	1248.7	f_2268177_11814768828942507425	LLETQDGAEK	LLETQDGAEK	-1	552.283	71130	1/Q8NBT2	0	1132.31	116.383	1223.23	3.61424	-15.9983	6	6746	none	1284.98	3.20168	12.7439	304149	2	0.78787	0.233866	0.950765	0	0.961308	0.990237	0.117498	0.0302915	0.0410141	0.184573	2.54505	0.703035	3.28712	2.50097	0.0320168	3.4338	1.19726	0.808534	0.847087	7	NA	6.17355	0	33185.000000;11000.000000;15578.000000;4186.000000;5282.000000;1899.000000
130313_MQQENMKPQEQLTLEPYER_3_run0	130313_MQQENMKPQEQLTLEPYER_3	0	/scratch/86874245.tmpdir/Site2_AQUA_HEK_S5_SW_day5_180714.mzXML.gz	3895.12	f_7517827_17712614971947350172	MQQENMKPQEQLTLEPYER	MQQENMKPQEQLTLEPYER	-1	798.047	30099	1/P22087	0	3874.52	20.6004	3877.52	4.03999	38.3117	6	6201	1993298_MQQENMKPQEQLTLEPYER_3	3913.28	0.411684	44.1572	384064	1	0.813337	0.0783698	0.848508	0	0.872926	0.921605	0.364845	0.0607326	0.0726705	0.342968	3.78776	0.648291	2.37165	2.131	0.00411684	8.23487	2.79529	0.69067	0.718277	9	NA	6.02841	0	11774.000000;7323.000000;0.000000;5776.000000;3975.000000;1251.000000
6700_AGTLLPVIQFLQK_2_run0	6700_AGTLLPVIQFLQK_2	0	/scratch/86561358.tmpdir/Site6_DynRange_S3_Day_1.mzXML.gz	7098.51	f_6080002_5424907560151248706	AGTLLPVIQFLQK	AGTLLPVIQFLQK	-1	714.435	71108	1/Q15269	0	7111.67	-13.1649	7067.17	4.04295	114.784	6	7005	none	7141.92	0.515926	47.699	134073	2	0.872455	0.530368	0.955788	0	0.995353	0.997031	0.0642257	0.0218826	0.0323156	0.100172	3.86491	0.491812	7.53504	6.22974	0.00515926	0.265837	0.00613396	0.924119	0.95316	3	NA	8.32348	0	43938.000000;9622.000000;6604.000000;4156.000000;3505.000000;3283.000000
55032_FMTDPIR_2_run0	55032_FMTDPIR_2	0	/scratch/86999530.tmpdir/Site6_DynRange_S4C_Day_1.mzXML.gz	3411.56	f_360176_6669026011250444912	FMTDPIR	FMTDPIR	-1	440.223	328807	1/P38919	0	3304.56	107.004	3393.29	4.4664	21.1767	6	50986	none	3468.03	2.77671	60.6136	883585	3	0.887902	0.372128	0.993229	0	0.968773	0.990238	0.133193	0.0347297	0.0474132	0.188356	4.10452	0.552747	5.37008	7.64715	0.0277671	0.265837	0.00036347	0.952398	0.988701	4	NA	8.45298	0	158453.000000;98512.000000;32241.000000;21375.000000;14393.000000;3833.000000
1503_AAPPQIPDTR_2_run0	1503_AAPPQIPDTR_2	0	/scratch/86874281.tmpdir/20141216_site3_DynRge_S1_Day_5.mzXML.gz	2442.05	f_1817533_16534414633371519815	AAPPQIPDTR	AAPPQIPDTR	-1	533.288	103899	1/Q9HAF1	0	2504.79	-62.7459	2399.53	2.11301	2.76904	6	6739	none	2493.78	1.43096	14.2934	357500	2	0.855784	0.290627	0.842435	0	0.994694	0.990998	0.122789	0.0408033	0.055826	0.153445	2.6598	0.510994	3.77351	4.75814	0.0143096	10.3827	1.063	0.649859	0.791829	5	NA	4.79871	0	55414.000000;18871.000000;10458.000000;5634.000000;6251.000000;7271.000000
18719_AVLGTIHPDPEIEESK_3_run0	18719_AVLGTIHPDPEIEESK_3	0	/scratch/86581284.tmpdir/Site4_DynRange_S4C_Day_1.mzXML.gz	3053.19	f_2807721_15598489153063537804	AVLGTIHPDPEIEESK	AVLGTIHPDPEIEESK	-1	578.968	30617	1/Q5JRA6	0	3166.4	-113.207	3033.54	4.35622	28.4088	6	4957	286130_AVLGTIHPDPEIEESK_3	3075.79	2.79124	31.6835	349103	1	0.78406	0.0877019	0.8259	0	0.781225	0.958221	0.22784	0.0893988	0.123239	0.530068	3.4558	0.603459	4.7033	2.05207	0.0279124	0	0	0.860264	0.927249	7	NA	7.24842	0	8308.000000;6077.000000;5378.000000;6305.000000;1692.000000;2857.000000
86435_ILGGSVLHLVLALR_2_run0	86435_ILGGSVLHLVLALR_2	0	/scratch/86999534.tmpdir/Site2_AQUA_HEK_S5_SW_day3_180714.mzXML.gz	7704.17	f_6995851_1840314562136376939	ILGGSVLHLVLALR	ILGGSVLHLVLALR	-1	730.969	5064	1/Q15843	0	7469.57	234.599	7690.35	4.07284	119.592	6	2704	none	7716.35	4.5918	26.6519	40612	4	0.799091	0.124692	0.98428	0	0.805823	0.994136	0.0960381	0.0317368	0.0382288	0.216823	3.28286	0.677145	2.25967	2.21161	0.045918	0	0	0.895503	0.896631	4	NA	7.37743	0	1419.000000;884.000000;975.000000;557.000000;511.000000;718.000000
140393_NTLEWC(UniMod:4)LPVIDAK_2_run0	140393_NTLEWC(UniMod:4)LPVIDAK_2	0	/scratch/86999525.tmpdir/Site5_DynRgeS4Day_3C.mzXML.gz	6358.4	f_7238503_12633740726419471435	NTLEWCLPVIDAK	NTLEWC(UniMod:4)LPVIDAK	-1	779.9	153725	1/P48444	0	6327.26	31.142	6320.17	3.88283	91.1961	6	11132	none	6408.19	0.496092	5.98305	896521	6	0.759923	0.171468	0.968498	0.211969	0.632323	0.989	0.109528	0.035669	0.0498982	0.283322	1.78893	0.664981	3.37258	2.99883	0.00496092	0.265837	0.0228415	0.89072	0.895556	8	NA	6.45162	0	34253.000000;30245.000000;25298.000000;18474.000000;32585.000000;12870.000000
211381_YHPDEVGK_2_run0	211381_YHPDEVGK_2	0	/scratch/86561332.tmpdir/Site4_DynRange_S5_Day_3.mzXML.gz	605.989	f_716065_17383893806598100398	YHPDEVGK	YHPDEVGK	-1	472.727	20162	1/Q9BXP5	0	763.861	-157.872	592.265	3.5597	-31.8751	6	5155	none	624.763	3.47512	30.9448	178659	1	0.80778	0.112852	0.934328	0.12097	0.981599	0.955778	0.320264	0.0671151	0.0937127	0.218833	3.4322	0.642194	7.33888	2.80605	0.0347512	1.33738	0.0524352	0.811874	0.945455	5	NA	6.91594	0	12666.000000;1043.000000;2487.000000;1019.000000;508.000000;2439.000000
81065_IASLPVEVQEVSLLDK_2_run0	81065_IASLPVEVQEVSLLDK_2	0	/scratch/93595550.tmpdir/Site4_DynRange_S4C_Day_3.mzXML.gz	5615.22	f_3777086727304628591	IASLPVEVQEVSLLDK	IASLPVEVQEVSLLDK	-1	870.493	33591	1/Q96P16	0	5432.33	182.891	5586	3.5524	92.902	6	3289	none	5638	2.40198	8.58704	259605	2	0.818538	0.129393	0.951684	0	0.991128	0.998144	0.0575509	0.0183516	0.0220954	0.100721	2.15025	0.631273	2.09842	1.80156	0.0240198	0	0	0.889407	0.903447	4	NA	6.7746	0	14263.000000;5805.000000;3673.000000;3087.000000;3611.000000;3152.000000
117715_LPLPEPWR_2_run0	117715_LPLPEPWR_2	0	/scratch/86561262.tmpdir/Site6_DynRange_S4C_Day_5.mzXML.gz	4968.99	f_1467046_3250842351465954387	LPLPEPWR	LPLPEPWR	-1	504.287	81705	1/Q9HB07	0	4883.01	85.984	4947.11	3.90619	61.64	6	9898	none	5005.61	2.14	41.9279	340890	0	0.871541	0.239681	0.978853	0	0.959099	0.980456	0.213092	0.0527316	0.0589462	0.224463	3.73595	0.596234	6.05259	4.29517	0.0214	1.49725	0.297268	0.882849	0.937141	4	NA	7.65775	0	42735.000000;8590.000000;15097.000000;2928.000000;8664.000000;3691.000000
184056_TLTEDEIATILQSTLK_2_run0	184056_TLTEDEIATILQSTLK_2	0	/scratch/86874290.tmpdir/Site4_DynRange_S4B_Day_1.mzXML.gz	6988.44	f_8450637_12034711260569086566	TLTEDEIATILQSTLK	TLTEDEIATILQSTLK	-1	888.485	30710	1/Q13043	0	7008.73	-20.2871	6957.46	3.76152	125.848	6	2984	none	7019.21	1.15197	11.4236	163420	3	0.793088	0.187921	0.86836	0	0.962726	0.998795	0.0403289	0.0136444	0.0165521	0.0933641	2.43568	0.644613	3.46701	3.40229	0.0115197	1.27341	0.452095	0.822195	0.82	6	NA	6.57071	0	8448.000000;6398.000000;5323.000000;3527.000000;3646.000000;3368.000000
25589_DELLQVLR_2_run0	25589_DELLQVLR_2	0	/scratch/93595535.tmpdir/20150119_014_Site8_DynRge_S5_Day_1.mzXML.gz	4280.34	f_112544822829856457	DELLQVLR	DELLQVLR	-1	493.287	19856	1/Q99653	0	4209.62	70.7242	4251.01	3.99556	60.0701	6	2585	389469_DELLQVLR_2	4310.69	1.57005	39.5542	163470	2	0.782788	0.121466	0.943139	0.100574	0.972066	0.996402	0.0726679	0.0202235	0.023383	0.125396	3.67767	0.624122	5.73538	5.18771	0.0157005	0.59285	0.0870502	0.809476	0.837962	4	NA	7.42288	0	5143.000000;4399.000000;3253.000000;2859.000000;2205.000000;1997.000000
108182_LFYHIVDSDEVSTK_3_run0	108182_LFYHIVDSDEVSTK_3	0	/scratch/86561335.tmpdir/Site11_DynRangeS4_Day3B.mzXML.gz	3063.03	f_1776952_6305301740189556111	LFYHIVDSDEVSTK	LFYHIVDSDEVSTK	-1	551.61	18240	1/Q9UQE7	0	3115.82	-52.796	3047.6	4.26294	36.5771	6	3332	none	3083.98	1.42293	32.0538	182374	3	0.780312	0.100014	0.767168	0	-0.0595887	0.97335	0.164619	0.0588057	0.0851252	0.486577	3.46742	0.637469	3.43017	3.51068	0.0142293	0	0	0.880736	0.880694	6	NA	7.27041	0	2589.000000;3557.000000;2563.000000;2475.000000;5278.000000;1778.000000
56864_FSQLYPER_2_run0	56864_FSQLYPER_2	0	/scratch/86874225.tmpdir/Site4_DynRange_S1_Day_3.mzXML.gz	2478.9	f_2180222_578659396268642339	FSQLYPER	FSQLYPER	-1	520.264	71264	1/P48449	0	2456.85	22.0501	2454.71	3.44779	14.0609	6	8230	none	2506.71	0.66094	7.99384	1638069	4	0.861888	0.0435049	0.948612	0	0.921981	0.994956	0.089943	0.0303154	0.0348885	0.185356	2.07867	0.565077	2.05171	2.13713	0.0066094	1.73602	0.443223	0.830955	0.842372	5	NA	6.28725	0	14621.000000;20501.000000;14883.000000;9947.000000;6917.000000;4395.000000
214516_YSSEVATESPLDFTK_2_run0	214516_YSSEVATESPLDFTK_2	0	/scratch/86561438.tmpdir/0023_Site7_DynRange_S3_Day_5.mzXML.gz	3925.25	f_8647975_159659144938899654	YSSEVATESPLDFTK	YSSEVATESPLDFTK	-1	837.399	76953	1/Q8WTT2	0	3852.33	72.9218	3891.39	3.82399	52.2443	6	6242	none	3967.38	0.944323	7.43263	360478	5	0.847262	0.213475	0.959699	0	0.82993	0.991366	0.0969477	0.0369803	0.0504544	0.27567	2.00588	0.598258	2.89388	2.94985	0.00944323	0	0	0.919408	0.913123	6	NA	6.83208	0	24851.000000;14237.000000;12773.000000;11084.000000;7013.000000;6995.000000
178422_TDGEPGPQGWSPR_2_run0	178422_TDGEPGPQGWSPR_2	0	/scratch/93595537.tmpdir/20150119_033_Site8_DynRge_S1_Day_3.mzXML.gz	2331.97	f_17269512109584374794	TDGEPGPQGWSPR	TDGEPGPQGWSPR	-1	692.318	15204	1/Q9H773	0	2390.62	-58.6502	2316.21	3.54967	12.4637	6	2841	2735211_TDGEPGPQGWSPR_2	2355.99	1.33632	19.5752	204999	2	0.819541	0.0741662	0.969676	0	0.929659	0.991079	0.111887	0.0356942	0.0486911	0.232601	2.97427	0.610502	4.78238	3.29809	0.0133632	0.674531	0.119497	0.885548	0.923951	3	NA	7.29233	0	5586.000000;3280.000000;1995.000000;1695.000000;1417.000000;1231.000000
132294_NAPC(UniMod:4)ILFIDEIDAVGR_2_run0	132294_NAPC(UniMod:4)ILFIDEIDAVGR_2	0	/scratch/86999534.tmpdir/Site2_AQUA_HEK_S5_SW_day3_180714.mzXML.gz	7423.36	f_8982603_9536624647462594820	NAPCILFIDEIDAVGR	NAPC(UniMod:4)ILFIDEIDAVGR	-1	901.959	34180	1/Q9Y4W6	0	7414.11	9.25219	7388.63	3.35538	113.55	6	3587	none	7453.64	0.250117	4.06489	408913	1	0.80102	0.0835875	0.972593	0	0.560492	0.995343	0.0840364	0.0265085	0.0300918	0.177417	1.40239	0.675259	3.62545	3.50274	0.00250117	0	0	0.87339	0.853921	6	NA	6.11531	0	7285.000000;6617.000000;4457.000000;3766.000000;6065.000000;5990.000000
39219_EFPGFLENQKDPLAVDK_3_run0	39219_EFPGFLENQKDPLAVDK_3	0	/scratch/86561211.tmpdir/Site10_DynRge_S3_Day_3.mzXML.gz	5057.65	f_4636704_7687460592899125046	EFPGFLENQKDPLAVDK	EFPGFLENQKDPLAVDK	-1	649.667	69453	1/P60903	0	5091.51	-33.8589	5025.35	4.07969	67.602	6	6805	none	5116.62	0.898048	25.4967	282509	0	0.845275	0.245843	0.94896	0	0.648748	0.971364	0.160527	0.0609662	0.0933423	0.468364	3.23855	0.551727	4.12367	2.89073	0.00898048	0.501426	0.110737	0.888527	0.902866	5	NA	7.37667	0	15696.000000;17081.000000;9418.000000;16140.000000;5952.000000;5166.000000
107952_LFSELPLAK_2_run0	107952_LFSELPLAK_2	0	/scratch/86561241.tmpdir/Site1_DynRange_S3_Day_3.mzXML.gz	4782.04	f_1325964_5753576159178192508	LFSELPLAK	LFSELPLAK	-1	509.303	15000	1/Q9Y291	0	4701.05	80.9886	4758.3	2.98204	56.9343	6	2503	1653041_LFSELPLAK_2	4804.72	1.83434	28.1317	113796	1	0.758276	0.131815	0.960665	0	0.996569	0.997709	0.0675456	0.0126337	0.0139145	0.0588119	3.3369	0.80753	8.29564	6.31208	0.0183434	1.63276	0.255044	0.721424	0.833099	2	NA	6.58495	0	7806.000000;3027.000000;1555.000000;1433.000000;1017.000000;162.000000
163237_SEEPAGQILSHLSSELK_3_run0	163237_SEEPAGQILSHLSSELK_3	0	/scratch/86561420.tmpdir/Site5_DynRgeS4Day_1A.mzXML.gz	6009.46	f_3577813_7429361082594820793	SEEPAGQILSHLSSELK	SEEPAGQILSHLSSELK	-1	608.983	156685	1/Q9UQ35	0	5956.65	52.8136	5977.03	4.67195	83.895	6	12965	2503499_SEEPAGQILSHLSSELK_3	6052.01	0.994984	18.9578	617012	3	0.797051	0.253942	0.899843	0.0888598	0.886264	0.977087	0.224715	0.0656434	0.0682772	0.31375	2.94222	0.715246	4.50433	5.73459	0.00994984	0.265837	0.0155511	0.922602	0.939275	9	NA	7.43901	0	60264.000000;13923.000000;25335.000000;26484.000000;23506.000000;7173.000000
203912_VSSQNLVAIPVYVK_2_run0	203912_VSSQNLVAIPVYVK_2	0	/scratch/86874282.tmpdir/Site11_DynRangeS1_Day1.mzXML.gz	3944.81	f_6750416_15080230906984540567	VSSQNLVAIPVYVK	VSSQNLVAIPVYVK	-1	758.94	15155	1/Q9Y2T2	0	3971.1	-26.2849	3922.03	3.88744	64.3983	6	3171	none	3961.73	1.10172	14.1268	151311	2	0.836264	0.100158	0.775889	0	0.979921	0.996236	0.0843309	0.025542	0.0283428	0.145218	2.64807	0.537843	2.64781	2.26073	0.0110172	0.265837	0.0214576	0.870043	0.884719	5	NA	7.06849	0	4281.000000;2702.000000;2843.000000;2192.000000;1962.000000;1175.000000
116170_LMTTGNNTVR_2_run0	116170_LMTTGNNTVR_2	0	/scratch/86561199.tmpdir/20141208_Site3_DynRge_S3_Day_1.mzXML.gz	1598.65	f_2413210_2475839293096635091	LMTTGNNTVR	LMTTGNNTVR	-1	553.785	32564	1/Q9H832	0	1879.34	-280.683	1574.23	3.47779	-15.1833	6	5270	1778819_LMTTGNNTVR_2	1622.98	6.38325	11.1643	339042	0	0.795016	0.0960471	0.985252	0.0305245	0.986642	0.992407	0.118931	0.0258706	0.0280556	0.118043	2.41272	0.675262	3.23289	2.36635	0.0638325	0.396031	0.0552674	0.855074	0.928448	5	NA	6.42755	0	15456.000000;5280.000000;5773.000000;994.000000;2272.000000;2789.000000
128971_MLEDPQER_2_run0	128971_MLEDPQER_2	0	/scratch/86561462.tmpdir/Site2_AQUA_HEK_S2_SW_day1_180714.mzXML.gz	1656.91	f_1531471_17120090622863707429	MLEDPQER	MLEDPQER	-1	509.237	65873	1/Q9BUQ8	0	1515.29	141.612	1636.15	3.32646	-11.8199	6	10023	none	1681.66	3.18013	12.2926	699653	3	0.822064	0.094151	0.973542	0	0.967939	0.993623	0.0943296	0.0309264	0.0437428	0.18666	2.509	0.624065	5.17579	3.74537	0.0318013	0.674531	0.0680437	0.87558	0.945187	4	NA	6.79316	0	23464.000000;21093.000000;8460.000000;6052.000000;2488.000000;4316.000000
54011_FLDGNELTLADC(UniMod:4)NLLPK_3_run0	54011_FLDGNELTLADC(UniMod:4)NLLPK_3	0	/scratch/86874267.tmpdir/Site5_DynRgeS3Day_5.mzXML.gz	6415.07	f_4313704_6032089210653668496	FLDGNELTLADCNLLPK	FLDGNELTLADC(UniMod:4)NLLPK	-1	644.996	171569	1/O00299	0	6445.18	-30.1056	6368.38	3.83045	92.5113	6	10728	806770_FLDGNELTLADC(UniMod:4)NLLPK_3	6456.39	0.888719	7.63478	942209	6	0.789045	0.182092	0.982145	0.0308272	0.741166	0.972411	0.183933	0.0449786	0.0578876	0.313599	2.03271	0.6915	4.07273	3.55057	0.00888719	1.15583	0.454311	0.834041	0.833524	8	NA	6.20361	0	48381.000000;45014.000000;5289.000000;18414.000000;26344.000000;28127.000000
43770_ELQEQMSR_2_run0	43770_ELQEQMSR_2	0	/scratch/86561195.tmpdir/Site1_DynRange_S1_Day_5.mzXML.gz	1602.69	f_1692321_16114645113761874093	ELQEQMSR	ELQEQMSR	-1	510.743	20239	1/Q7L1Q6	0	1649.4	-46.7085	1585.74	3.75695	-18.2873	6	4837	657011_ELQEQMSR_2	1622.21	0.987319	35.3848	119379	0	0.688577	0.169536	0.864027	0.0217896	0.878918	0.979911	0.169688	0.0610835	0.0847644	0.366639	3.56628	0.796792	4.90572	5.48136	0.00987319	1.49792	0.0489862	0.801412	0.927188	4	NA	7.09675	0	10018.000000;3546.000000;2396.000000;3259.000000;441.000000;579.000000
132613_NC(UniMod:4)ISTVVHQGLIR_3_run0	132613_NC(UniMod:4)ISTVVHQGLIR_3	0	/scratch/93595540.tmpdir/20150119_029_Site8_DynRge_S4_Day_2C.mzXML.gz	3372.43	f_1908297199835954089	NCISTVVHQGLIR	NC(UniMod:4)ISTVVHQGLIR	-1	499.605	10600	1/P78527	0	3304.25	68.1741	3352.65	4.43088	38.1362	6	2330	none	3389.11	1.63619	63.9534	59508	0	0.83752	0.178127	0.991392	0	0.230356	0.98059	0.179207	0.0597949	0.0667898	0.38345	4.15815	0.557529	4.46301	5.17075	0.0163619	0	0	0.912464	0.898576	4	NA	8.03852	0	1927.000000;1183.000000;2813.000000;1651.000000;1583.000000;1443.000000
42101_EKLIAPVAEEEATVPNNKITVVGVGQVGMAC(UniMod:4)AISILGK_4_run0	42101_EKLIAPVAEEEATVPNNKITVVGVGQVGMAC(UniMod:4)AISILGK_4	0	/scratch/86561279.tmpdir/Site2_AQUA_HEK_S3_SW_day5_180714.mzXML.gz	7723.44	f_9326501_8987754944892378459	EKLIAPVAEEEATVPNNKITVVGVGQVGMACAISILGK	EKLIAPVAEEEATVPNNKITVVGVGQVGMAC(UniMod:4)AISILGK	-1	977.282	78675	1/P07195	0	7588.73	134.713	7704.09	4.78519	118.536	6	17195	632524_EKLIAPVAEEEATVPNNKITVVGVGQVGMAC(UniMod:4)AISILGK_4	7736.6	2.53617	19.5047	850217	1	0.616334	0.0925352	0.889042	0.279072	0.201923	0.967168	0.23919	0.0770526	0.0843507	0.471655	2.97066	0.827569	7.06821	5.76159	0.0253617	0.396031	0.122344	0.827848	0.829974	13	NA	6.52561	0	17589.000000;7267.000000;8576.000000;13380.000000;15646.000000;16217.000000
90889_ISTEDDGLVR_2_run0	90889_ISTEDDGLVR_2	0	/scratch/86874267.tmpdir/Site5_DynRgeS3Day_5.mzXML.gz	2423.09	f_2408691_4269549419421826316	ISTEDDGLVR	ISTEDDGLVR	-1	552.78	99111	1/Q8N806	0	2397.66	25.4268	2394.04	3.5621	4.07003	6	12616	1383072_ISTEDDGLVR_2	2446.19	0.670025	10.4716	1031671	2	0.783628	0.0960684	0.968798	0	0.537586	0.983609	0.150698	0.0466699	0.0554882	0.314948	2.34867	0.681392	2.7591	2.6561	0.00670025	2.23556	0.583559	0.821152	0.822015	6	NA	6.19835	0	24653.000000;24840.000000;7858.000000;13712.000000;10679.000000;17369.000000
45295_ENVEAAQSYR_2_run0	45295_ENVEAAQSYR_2	0	/scratch/86948884.tmpdir/Site2_AQUA_HEK_S2_SW_day3_180714.mzXML.gz	1598.04	f_3391207_747238149447324646	ENVEAAQSYR	ENVEAAQSYR	-1	583.775	24906	1/Q8IUI8	0	1589.55	8.48917	1571.64	3.81486	-12.9225	6	4192	none	1610.65	0.37747	13.1573	168031	2	0.722955	0.148223	0.973061	0	0.617734	0.984385	0.134235	0.050532	0.0711289	0.385731	2.57697	0.751882	4.10139	3.5385	0.0037747	0.970545	0.410526	0.845614	0.854942	6	NA	6.66124	0	4915.000000;4543.000000;8268.000000;2720.000000;2323.000000;2137.000000
82609_IENVVLVVPVK_3_run0	82609_IENVVLVVPVK_3	0	/scratch/86561446.tmpdir/Site4_DynRange_S2_Day_2.mzXML.gz	4352.98	f_97527_7974791534469997679	IENVVLVVPVK	IENVVLVVPVK	-1	403.592	18615	1/Q9NQW7	0	4303.86	49.1225	4329.06	4.20626	60.6211	6	2422	none	4377.8	1.02108	56.1646	101019	4	0.75915	0.184272	0.924173	0	-0.281841	0.968338	0.180889	0.0604314	0.0849063	0.490027	4.02829	0.638962	2.96048	3.29866	0.0102108	0.501426	0.133633	0.826224	0.80968	4	NA	7.26717	0	3139.000000;2258.000000;3660.000000;2344.000000;2441.000000;4773.000000
178605_TDPGTVFVMNK_2_run0	178605_TDPGTVFVMNK_2	0	/scratch/86581266.tmpdir/Site11_DynRangeS3_Day1.mzXML.gz	2677.2	f_3211336_4025635767633689685	TDPGTVFVMNK	TDPGTVFVMNK	-1	604.803	19618	1/Q9NYK5	0	2715.59	-38.3818	2657.67	4.22849	31.2151	6	4473	none	2690.75	0.984891	16.8798	345475	4	0.812037	0.0567856	0.895999	0	0.896149	0.973811	0.185831	0.0724961	0.0994267	0.430287	2.82612	0.619994	4.44307	4.04245	0.00984891	0.748624	0.210667	0.809149	0.839495	8	NA	6.64358	0	5836.000000;3976.000000;3415.000000;2563.000000;1775.000000;2053.000000
106717_LEMYVLNPVK_2_run0	106717_LEMYVLNPVK_2	0	/scratch/86561429.tmpdir/Site5_DynRgeS4Day_5B.mzXML.gz	4894.72	f_3281480_2665163290609591101	LEMYVLNPVK	LEMYVLNPVK	-1	603.334	117756	1/P46821	0	4908.85	-14.1268	4862.1	3.4909	58.8071	6	8794	1634384_LEMYVLNPVK_2	4940.34	0.392948	7.43873	736151	4	0.7875	0.159962	0.875314	0	0.888596	0.992373	0.104393	0.0317731	0.0374699	0.203311	2.0067	0.654935	1.95444	1.65925	0.00392948	2.05929	0.562043	0.807105	0.830851	6	NA	6.07079	0	39899.000000;22230.000000;13616.000000;12838.000000;14497.000000;14676.000000
27865_DIEREDIEFIC(UniMod:4)K_3_run0	27865_DIEREDIEFIC(UniMod:4)K_3	0	/scratch/86561408.tmpdir/Site11__DynRangeS5_Day5.mzXML.gz	3244.83	f_1438455_10688498691286760820	DIEREDIEFICK	DIEREDIEFIC(UniMod:4)K	-1	522.92	10451	1/P50991	0	3296.56	-51.7366	3229.35	3.95562	43.3162	6	2471	none	3262.42	1.4838	25.8555	144929	1	0.764416	0.0721112	0.910624	0	0.805834	0.992758	0.089124	0.0307162	0.0424081	0.236087	3.25252	0.716325	2.76452	2.55429	0.014838	0	0	0.901534	0.901068	3	NA	7.61209	0	2956.000000;1566.000000;2101.000000;1870.000000;991.000000;967.000000
90535_ISMINNPAK_2_run0	90535_ISMINNPAK_2	0	/scratch/86561292.tmpdir/20141216_site3_DynRge_S5_Day_5.mzXML.gz	2433.29	f_1183557_10558537303913379866	ISMINNPAK	ISMINNPAK	-1	494.268	79284	1/Q9NYU2	0	2410.73	22.5657	2405.75	3.93133	4.33301	6	11308	none	2454.5	0.633012	11.6875	557785	5	0.696176	0.142141	0.785154	0	0.925855	0.992438	0.121339	0.0402008	0.0508405	0.239866	2.45852	0.773471	5.2264	3.30034	0.00633012	0.265837	0.0259306	0.88471	0.896136	7	NA	6.98454	0	34604.000000;17056.000000;10634.000000;8875.000000;4351.000000;3764.000000
110425_LHNELQSGSLR_2_run0	110425_LHNELQSGSLR_2	0	/scratch/86561345.tmpdir/Site2_AQUA_HEK_S1_SW_day3_180714.mzXML.gz	2033.88	f_4146915_7289038111326074145	LHNELQSGSLR	LHNELQSGSLR	-1	627.333	15371	1/Q5JTH9	0	1957.66	76.2237	2017.27	3.75586	-3.71701	6	4699	none	2049.78	1.78299	11.0697	182022	2	0.831324	0.0844458	0.937616	0	0.974338	0.987065	0.157876	0.0433114	0.0519647	0.203698	2.40421	0.597338	2.66779	1.74796	0.0178299	0.501426	0.0675612	0.90071	0.914322	5	NA	6.94052	0	8058.000000;1019.000000;2231.000000;1999.000000;1253.000000;811.000000
39977_EGLISQDGSSLEALLR_3_run0	39977_EGLISQDGSSLEALLR_3	0	/scratch/86874292.tmpdir/Site4_DynRange_S4B_Day_2.mzXML.gz	5754.69	f_2662575_17954510612257978699	EGLISQDGSSLEALLR	EGLISQDGSSLEALLR	-1	563.3	29686	1/Q92785	0	5665.96	88.7315	5724.27	3.80056	95.5677	6	3320	none	5782.77	1.76768	12.2954	248066	2	0.828753	0.11967	0.96875	0	0.982215	0.990291	0.12163	0.0391842	0.0503748	0.219655	2.50922	0.642232	3.72549	4.98321	0.0176768	0.878566	0.29482	0.815794	0.864579	6	NA	6.51212	0	9555.000000;7109.000000;3623.000000;3086.000000;2529.000000;3784.000000
60254_GDINILLIGDPSVAK_3_run0	60254_GDINILLIGDPSVAK_3	0	/scratch/86561407.tmpdir/Site1_DynRange_S5_Day_1.mzXML.gz	5893.43	f_1502144_5163042587335750733	GDINILLIGDPSVAK	GDINILLIGDPSVAK	-1	508.959	15359	1/P25205	0	5843.96	49.4748	5868.88	4.25199	86.6855	6	2563	none	5925.24	0.985538	54.4635	62268	1	0.83606	0.24666	0.827467	0	0.970166	0.995263	0.0926343	0.0238693	0.0262477	0.133108	3.99753	0.622792	4.75573	3.93858	0.00985538	0	0	0.891176	0.901892	3	NA	8.20921	0	5208.000000;4168.000000;1112.000000;1277.000000;1807.000000;1787.000000
167843_SLDIQVPNFPADETK_2_run0	167843_SLDIQVPNFPADETK_2	0	/scratch/86561377.tmpdir/0005_Site7_DynRange_S4_Day_1B.mzXML.gz	4838.9	f_8278523_8394437991409781651	SLDIQVPNFPADETK	SLDIQVPNFPADETK	-1	837.423	147043	1/P47897	0	4676.12	162.781	4829.67	3.63038	73.1378	6	10263	none	4902.35	2.23783	3.97807	896699	4	0.689762	0.163983	0.946682	0.162116	0.9582	0.991321	0.102184	0.0277531	0.0382055	0.179869	1.3808	0.748176	3.97728	2.61269	0.0223783	0.777054	0.0849431	0.842546	0.858482	9	NA	5.8437	0	66489.000000;21702.000000;15605.000000;23838.000000;8949.000000;10460.000000
129326_MLSAVSQQVQC(UniMod:4)IQEALR_3_run0	129326_MLSAVSQQVQC(UniMod:4)IQEALR_3	0	/scratch/86561508.tmpdir/Site11__DynRangeS2_Day5.mzXML.gz	5230.75	f_4601100_10588175053223330500	MLSAVSQQVQCIQEALR	MLSAVSQQVQC(UniMod:4)IQEALR	-1	654.336	15669	1/Q14204	0	5111.78	118.973	5208.18	3.75893	92.5791	6	3683	none	5247.88	2.47908	10.9819	183627	1	0.845466	0.0853306	0.925537	0	0.99319	0.998269	0.0581753	0.0175108	0.0183448	0.0973161	2.39625	0.570339	4.05086	4.0641	0.0247908	0	0	0.934388	0.933046	5	NA	7.20915	0	4045.000000;3816.000000;3261.000000;1593.000000;1478.000000;1476.000000
55112_FNDPHVK_2_run0	55112_FNDPHVK_2	0	/scratch/86561308.tmpdir/Site1_DynRange_S2_Day_1.mzXML.gz	1205.59	f_340423_8900252982134113941	FNDPHVK	FNDPHVK	-1	428.719	7702	1/O75643	0	1253.4	-47.8129	1187.36	3.92002	-26.6094	6	2116	none	1220.51	1.00937	32.6702	92883	0	0.849861	0.0829215	0.818287	0.0901065	0.989867	0.993095	0.100478	0.0313665	0.0385678	0.158496	3.48646	0.584635	3.37529	2.55953	0.0100937	1.10469	0.306774	0.786284	0.850819	4	NA	7.1148	0	3026.000000;1089.000000;1319.000000;834.000000;694.000000;740.000000
79789_HVNTNPLC(UniMod:4)DLTPIFK_3_run0	79789_HVNTNPLC(UniMod:4)DLTPIFK_3	0	/scratch/86561259.tmpdir/Site1_DynRange_S2_Day_5.mzXML.gz	5783.47	f_3270905_4489398299960279542	HVNTNPLCDLTPIFK	HVNTNPLC(UniMod:4)DLTPIFK	-1	590.307	29549	1/Q9UKX7	0	5953.21	-169.735	5753.41	3.78671	78.5898	6	3540	none	5813.09	4.01016	25.2096	110960	2	0.856769	0.266303	0.95691	0	0.993236	0.999131	0.0400332	0.013223	0.0167063	0.07645	3.22723	0.594108	4.88016	4.87851	0.0401016	0.620949	0.065988	0.868805	0.905074	4	NA	7.2868	0	12872.000000;6166.000000;4376.000000;2478.000000;1733.000000;1924.000000
84466_IHLFDIDVPGK_3_run0	84466_IHLFDIDVPGK_3	0	/scratch/93595541.tmpdir/20150119_012_Site8_DynRge_S4_Day_1B.mzXML.gz	4830.93	f_6361117111041035218	IHLFDIDVPGK	IHLFDIDVPGK	-1	418.568	12737	1/Q9NQR4	0	4731.73	99.1956	4800.82	3.7719	72.4402	6	1257	none	4867.12	2.24016	58.9181	34894	2	0.761366	0.36502	0.922585	0	0.990131	0.997191	0.0608419	0.0131174	0.0145765	0.0742651	4.07615	0.700271	5.80185	4.48843	0.0224016	1.77992	0.490591	0.713614	0.771955	3	NA	7.03365	0	4420.000000;3156.000000;1715.000000;1782.000000;1365.000000;299.000000
71823_GVFHGIENFINEASYMSILGMTPGFGDK_3_run0	71823_GVFHGIENFINEASYMSILGMTPGFGDK_3	0	/scratch/86948872.tmpdir/Site10_DynRge_S4_Day_1A.mzXML.gz	7988.84	f_9693455_1840450563432362756	GVFHGIENFINEASYMSILGMTPGFGDK	GVFHGIENFINEASYMSILGMTPGFGDK	-1	1011.15	26079	1/P00367	0	8213.71	-224.865	7970.16	3.69537	139.113	6	5162	1081683_GVFHGIENFINEASYMSILGMTPGFGDK_3	8006.02	5.78694	5.12415	286204	6	0.854087	0.0911203	0.880739	0	0.970122	0.994112	0.0874741	0.0291483	0.0415253	0.200626	1.63396	0.584345	2.83409	3.42349	0.0578694	0.396031	0.0364316	0.79017	0.839806	9	NA	5.51455	0	7537.000000;6192.000000;3211.000000;3653.000000;3256.000000;2230.000000
106558_LEIMEFVNFLK_2_run0	106558_LEIMEFVNFLK_2	0	/scratch/86561201.tmpdir/20141216_site3_DynRge_S4_Day_5A.mzXML.gz	7916.31	f_5300772_9830990441701556032	LEIMEFVNFLK	LEIMEFVNFLK	-1	691.873	17127	1/Q9Y4W6	0	7986.76	-70.4456	7892.57	4.09158	132.636	6	2559	none	7934.82	1.86446	36.6868	82250	2	0.865339	0.208231	0.957503	0	0.996923	0.997521	0.0653909	0.0202154	0.0215232	0.120383	3.60242	0.508941	4.53107	4.08102	0.0186446	0.777054	0.229262	0.834125	0.819522	4	NA	7.47937	0	4093.000000;3628.000000;3554.000000;2252.000000;2138.000000;1462.000000
28525_DIWLSLGVPASR_2_run0	28525_DIWLSLGVPASR_2	0	/scratch/86561308.tmpdir/Site1_DynRange_S2_Day_1.mzXML.gz	6178.94	f_4845001_10859174968755152744	DIWLSLGVPASR	DIWLSLGVPASR	-1	657.364	17617	1/Q5JTZ9	0	6094.24	84.7037	6154.97	3.70611	89.5771	6	2887	none	6204.7	1.87708	10.1107	121012	3	0.840414	0.145581	0.899918	0	0.914813	0.997125	0.0686942	0.022212	0.0250352	0.141259	2.31359	0.56479	3.1115	2.86905	0.0187708	0.265837	0.0235045	0.901061	0.905916	5	NA	6.93439	0	3695.000000;4398.000000;3795.000000;2463.000000;1433.000000;1833.000000
175655_SVIDTSTIVR_2_run0	175655_SVIDTSTIVR_2	0	/scratch/86561235.tmpdir/20141208_Site3_DynRge_S2_Day_1.mzXML.gz	3502.44	f_2178252_15468971325072122704	SVIDTSTIVR	SVIDTSTIVR	-1	545.809	38404	1/O43815	0	3429.71	72.7294	3478.54	3.50173	27.8265	6	5285	2693352_SVIDTSTIVR_2	3527.28	1.7265	8.368	601323	4	0.826849	0.0638658	0.989609	0.0308041	0.891308	0.981715	0.147706	0.0371473	0.0507676	0.255725	2.12442	0.661645	4.01978	3.01179	0.017265	0.878566	0.391037	0.792206	0.836662	6	NA	6.07384	0	9966.000000;10916.000000;8065.000000;2642.000000;1183.000000;5632.000000
146946_QGLNGVPILSEEELSLLDEFYK_3_run0	146946_QGLNGVPILSEEELSLLDEFYK_3	0	/scratch/93595549.tmpdir/Site4_DynRange_S2_Day_1.mzXML.gz	7870.14	f_12056060995992079354	QGLNGVPILSEEELSLLDEFYK	QGLNGVPILSEEELSLLDEFYK	-1	831.763	41160	1/Q14444	0	7690	180.134	7844.47	3.79854	147.64	6	5632	2245514_QGLNGVPILSEEELSLLDEFYK_3	7893.21	3.73964	5.95323	418541	5	0.837019	0.0983416	0.900945	0	-0.109796	0.978651	0.150501	0.0476965	0.0650887	0.379969	1.78393	0.579167	1.74831	1.90578	0.0373964	0.878566	0.455579	0.880696	0.852357	9	NA	5.81077	0	3720.000000;9642.000000;7781.000000;6593.000000;5451.000000;7973.000000
87966_INEMVHFDLPGQEER_3_run0	87966_INEMVHFDLPGQEER_3	0	/scratch/86561252.tmpdir/20150119_037_Site8_DynRge_S4_Day_3B.mzXML.gz	4102.87	f_3931705_8367506683090532262	INEMVHFDLPGQEER	INEMVHFDLPGQEER	-1	605.289	15530	1/Q9NVI7	0	4109.37	-6.49896	4086	4.37305	56.1455	6	4040	none	4122.47	0.254545	37.4603	136401	1	0.804293	0.113855	0.961719	0	0.784861	0.979667	0.185147	0.0560882	0.0624946	0.330136	3.62328	0.626989	4.4711	4.44343	0.00254545	0.396031	0.122667	0.879604	0.861017	5	NA	7.72357	0	5582.000000;2579.000000;1374.000000;997.000000;2391.000000;2607.000000
109431_LGPGGLDPVEVYESLPEELQK_3_run0	109431_LGPGGLDPVEVYESLPEELQK_3	0	/scratch/86561248.tmpdir/Site1_DynRange_S4_Day_1B.mzXML.gz	6902.54	f_6773947_3374762393690514433	LGPGGLDPVEVYESLPEELQK	LGPGGLDPVEVYESLPEELQK	-1	757.058	90607	1/Q16543	0	7025.15	-122.617	6874.88	3.8245	107.734	6	10187	none	6944.49	3.06608	18.7517	235185	4	0.838366	0.385258	0.992432	0	0.990223	0.99639	0.0800878	0.0195887	0.0225524	0.0975518	2.93128	0.615873	5.27117	4.57833	0.0306608	0.991614	0.260156	0.915894	0.93491	5	NA	7.3516	0	43932.000000;12567.000000;10039.000000;11245.000000;8075.000000;4749.000000
60959_GEGLVGDGPVDMR_2_run0	60959_GEGLVGDGPVDMR_2	0	/scratch/86581272.tmpdir/Site1_DynRange_S4_Day_5C.mzXML.gz	3753.6	f_4734407_12183097510538086761	GEGLVGDGPVDMR	GEGLVGDGPVDMR	-1	651.311	33722	1/Q86YP4	0	3662.18	91.4164	3738.17	3.93614	31.6366	6	8907	none	3771.32	2.13656	21.426	324124	2	0.869074	0.10404	0.950879	0	0.922287	0.994216	0.10188	0.0340873	0.0396832	0.20452	3.06461	0.53504	7.61734	6.7498	0.0213656	0.265837	0.0937247	0.885341	0.904071	6	NA	7.34147	0	9481.000000;5977.000000;9016.000000;3964.000000;3165.000000;2119.000000
88992_IQALQQQADEAEDR_3_run0	88992_IQALQQQADEAEDR_3	0	/scratch/86874262.tmpdir/Site10_DynRge_S4_Day_5A.mzXML.gz	2599.05	f_1925730_12643370550095675552	IQALQQQADEAEDR	IQALQQQADEAEDR	-1	538.929	58340	1/P67936	0	2592.56	6.49125	2573.23	4.00137	7.41765	6	6810	1352786_IQALQQQADEAEDR_3	2625.38	0.217649	15.7806	265712	4	0.849537	0.219561	0.988733	0	0.682993	0.982937	0.17863	0.0593605	0.0637481	0.345687	2.75878	0.572529	3.23272	3.12484	0.00217649	3.39283	1.04429	0.795463	0.780062	8	NA	6.28589	0	12405.000000;17838.000000;6838.000000;13046.000000;4255.000000;3958.000000
38932_EFEDAFPADFIAEGIDQTR_3_run0	38932_EFEDAFPADFIAEGIDQTR_3	0	/scratch/86561360.tmpdir/Site1_DynRange_S3_Day_5.mzXML.gz	7158.93	f_6049482_13295911938236799213	EFEDAFPADFIAEGIDQTR	EFEDAFPADFIAEGIDQTR	-1	724.336	31013	1/P41252	0	7170.08	-11.1475	7156.48	3.88795	111.078	6	3496	none	7202.89	0.421727	15.5983	180615	2	0.814844	0.171708	0.887831	0	0.990855	0.997579	0.0625227	0.0190287	0.0224149	0.117181	2.74716	0.691209	3.59372	3.78207	0.00421727	1.69032	0.549026	0.786351	0.773093	6	NA	6.59891	0	9132.000000;7582.000000;4558.000000;4145.000000;3208.000000;2388.000000
111755_LITLEEEM(UniMod:35)TK_2_run0	111755_LITLEEEM(UniMod:35)TK_2	0	/scratch/86948891.tmpdir/Site2_AQUA_HEK_S5_SW_day1_180714.mzXML.gz	3075.96	f_3881060_2725125521587618887	LITLEEEMTK	LITLEEEM(UniMod:35)TK	-1	611.815	20119	1/P07237	0	3007	68.9557	3057.42	2.94304	19.4538	6	4011	none	3093.17	1.55377	6.08876	318034	1	0.84796	0.0632605	0.931613	0.017148	0.965855	0.98593	0.166952	0.0407716	0.0418802	0.183667	1.80644	0.574935	5.01352	3.82666	0.0155377	2.57587	0.259229	0.774039	0.856402	6	NA	5.60476	0	8451.000000;3652.000000;2810.000000;2674.000000;345.000000;2187.000000
184125_TLTPIIQEYFEHGDTNEVAEMLR_3_run0	184125_TLTPIIQEYFEHGDTNEVAEMLR_3	0	/scratch/86561199.tmpdir/20141208_Site3_DynRge_S3_Day_1.mzXML.gz	6854.93	f_8978400_8318965093743152763	TLTPIIQEYFEHGDTNEVAEMLR	TLTPIIQEYFEHGDTNEVAEMLR	-1	902.774	28793	1/Q53EL6	0	7070.05	-215.113	6824.19	4.09284	106.676	6	3400	2820620_TLTPIIQEYFEHGDTNEVAEMLR_3	6882.68	5.22418	25.92	144289	2	0.803772	0.199551	0.878996	0	0.789498	0.995055	0.0744369	0.0238677	0.0320768	0.184724	3.25502	0.614435	3.03434	2.54492	0.0522418	1.22579	0.399873	0.875503	0.878358	6	NA	7.10019	0	5722.000000;6935.000000;4459.000000;3224.000000;3386.000000;5067.000000
144185_PVILLPEDTPPFLELK_3_run0	144185_PVILLPEDTPPFLELK_3	0	/scratch/86561350.tmpdir/20141216_site3_DynRge_S2_Day_5.mzXML.gz	7349.5	f_3562735_16184044491072053526	PVILLPEDTPPFLELK	PVILLPEDTPPFLELK	-1	607.685	57209	1/P52701	0	7439.39	-89.8898	7307.11	4.48047	118.508	6	5669	none	7394.85	2.29229	70.4884	84470	4	0.832061	0.67727	0.992934	0	0.929563	0.995804	0.0805896	0.0239071	0.0260141	0.144249	4.25545	0.611244	3.28548	3.16326	0.0229229	0.777054	0.327889	0.913674	0.91722	3	NA	8.34634	0	13767.000000;11918.000000;11946.000000;7397.000000;10520.000000;1661.000000
38421_EELALLDGSNVVFK_3_run0	38421_EELALLDGSNVVFK_3	0	/scratch/86620564.tmpdir/Site10_DynRge_S1_Day_1.mzXML.gz	5794.25	f_1585660_2348151085580471841	EELALLDGSNVVFK	EELALLDGSNVVFK	-1	511.943	18071	1/O15212	0	5786.81	7.43861	5774.23	3.95122	85.3554	6	3187	none	5819.87	0.0554094	15.6947	131633	3	0.827736	0.137283	0.909165	0	0.967122	0.993325	0.108966	0.0321848	0.0359657	0.189319	2.75332	0.597911	6.04906	5.36111	0.000554094	0.59285	0.216257	0.894101	0.887834	6	NA	7.30153	0	5473.000000;3808.000000;3840.000000;2001.000000;1673.000000;1276.000000
3396_ADYNLTR_2_run0	3396_ADYNLTR_2	0	/scratch/86948882.tmpdir/Site2_AQUA_HEK_S3_SW_day1_180714.mzXML.gz	1749.93	f_47306_9437405320021208329	ADYNLTR	ADYNLTR	-1	426.714	61167	1/P26640	0	1703.05	46.8777	1733.12	3.91682	-9.32304	6	14736	none	1765.63	1.17696	24.382	393903	1	0.863912	0.155284	0.985925	0	0.87806	0.981431	0.189167	0.0551725	0.0685089	0.317916	3.19385	0.612363	5.14758	3.41447	0.0117696	1.17499	0.514671	0.874596	0.909774	5	NA	7.27788	0	19615.000000;13208.000000;16899.000000;5179.000000;2209.000000;4057.000000
185124_TPAQSGAWDPNNPNTPSR_3_run0	185124_TPAQSGAWDPNNPNTPSR_3	0	/scratch/86561277.tmpdir/Site10_DynRge_S2_Day_5.mzXML.gz	2626.33	f_4156703_4301022053116846692	TPAQSGAWDPNNPNTPSR	TPAQSGAWDPNNPNTPSR	-1	637.298	39681	1/O00267	0	2642.84	-16.5144	2599.95	3.8388	8.3489	6	4971	none	2655.36	0.351103	16.5336	221681	2	0.814786	0.179	0.97392	0	0.706415	0.971118	0.171534	0.0505535	0.0727069	0.381081	2.80539	0.678047	4.57288	3.56417	0.00351103	0.748624	0.256945	0.90345	0.915585	5	NA	7.21218	0	11949.000000;8542.000000;1625.000000;10763.000000;3600.000000;3202.000000
45084_ENMYAVQTLK_2_run0	45084_ENMYAVQTLK_2	0	/scratch/86561197.tmpdir/Site11_DynRangeS4_Day1A.mzXML.gz	2284.03	f_3381875_17409256450187699973	ENMYAVQTLK	ENMYAVQTLK	-1	598.803	12401	1/Q9Y6I3	0	2346.38	-62.3435	2267.36	3.31405	20.586	6	3102	none	2300.43	1.514	7.92036	238246	1	0.773946	0.0520512	0.987344	0	0.984106	0.998667	0.0394406	0.0105589	0.0137818	0.0750328	2.06944	0.710892	5.71945	4.68238	0.01514	0	0	0.924036	0.932567	4	NA	6.99712	0	3842.000000;2609.000000;2054.000000;1410.000000;1634.000000;852.000000
121304_LSGVMVPAPIQDLEALR_2_run0	121304_LSGVMVPAPIQDLEALR_2	0	/scratch/93595537.tmpdir/20150119_033_Site8_DynRge_S1_Day_3.mzXML.gz	6352.22	f_12013314892061818360	LSGVMVPAPIQDLEALR	LSGVMVPAPIQDLEALR	-1	905.001	26838	1/Q9UBB4	0	6375.42	-23.1973	6331.69	3.71955	109.792	6	3876	1858927_LSGVMVPAPIQDLEALR_2	6391.37	0.907912	50.2199	90947	5	0.798504	0.295095	0.961532	0	0.998033	0.99882	0.0393466	0.00812408	0.0115836	0.0465727	3.91641	0.64421	5.39231	4.86877	0.00907912	0.748624	0.170661	0.832055	0.874084	1	NA	7.80339	0	15448.000000;2695.000000;2481.000000;2903.000000;1808.000000;1503.000000
197809_VLATQPGPGR_2_run0	197809_VLATQPGPGR_2	0	/scratch/93595538.tmpdir/20150119_034_Site8_DynRge_S2_Day_3.mzXML.gz	1066.28	f_6507041005751639689	VLATQPGPGR	VLATQPGPGR	-1	498.285	14022	1/Q5JTH9	0	1349.61	-283.328	1051.91	3.70353	-16.9227	6	3823	none	1085.06	6.62274	31.3739	85546	0	0.866713	0.163912	0.960496	0	0.985033	0.996026	0.0874786	0.0244884	0.0302714	0.126128	3.44598	0.593328	3.29367	1.25674	0.0662274	0.501426	0.0518301	0.86233	0.916764	3	NA	7.19993	0	5911.000000;4355.000000;1998.000000;578.000000;788.000000;392.000000
1261_AALSGSYVNFGVFR_2_run0	1261_AALSGSYVNFGVFR_2	0	/scratch/86874292.tmpdir/Site4_DynRange_S4B_Day_2.mzXML.gz	5128.5	f_6440448_14589656219004755120	AALSGSYVNFGVFR	AALSGSYVNFGVFR	-1	744.386	49431	1/Q9UIA9	0	5071.41	57.095	5101.33	3.76572	80.0887	6	5654	19709_AALSGSYVNFGVFR_2	5156.57	1.08866	6.26482	744064	3	0.786816	0.0664338	0.800276	0	0.562801	0.993389	0.0961349	0.0295553	0.0361174	0.211193	1.83495	0.682939	2.85691	2.96657	0.0108866	1.85299	0.79534	0.803812	0.791638	9	NA	5.79069	0	10713.000000;8235.000000;7329.000000;7455.000000;8056.000000;7643.000000
35044_DWTAELGIR_2_run0	35044_DWTAELGIR_2	0	/scratch/86561309.tmpdir/20141216_site3_DynRge_S4_Day_5B.mzXML.gz	5352.88	f_1846357_18129082881117097051	DWTAELGIR	DWTAELGIR	-1	530.775	27975	1/Q16763	0	5207.49	145.389	5334.01	3.12155	71.7658	6	4311	531872_DWTAELGIR_2	5379.51	3.36576	9.95081	221727	1	0.840144	0.126169	0.976298	0	0.978451	0.981606	0.184605	0.0479972	0.0647206	0.240925	2.29765	0.579741	5.45525	5.04777	0.0336576	2.93968	0.221501	0.815807	0.9084	6	NA	6.02271	0	11082.000000;5782.000000;3629.000000;2512.000000;3722.000000;1248.000000
63750_GHVFEESQVAGTPMFVVK_2_run0	63750_GHVFEESQVAGTPMFVVK_2	0	/scratch/86561245.tmpdir/0027_Site7_DynRange_S5_Day_5.mzXML.gz	4098.56	f_9720347_3197668405744761107	GHVFEESQVAGTPMFVVK	GHVFEESQVAGTPMFVVK	-1	981.493	87151	1/P13639	0	4110.86	-12.2997	4053.62	3.74326	57.9637	6	5293	none	4132.91	0.536251	4.77783	516822	10	0.837249	0.168629	0.8921	0	0.862382	0.996407	0.0725165	0.0251521	0.029755	0.17341	1.56399	0.598437	1.93365	2.32883	0.00536251	1.10469	0.45438	0.79948	0.783654	8	NA	5.7948	0	17241.000000;14297.000000;14491.000000;15022.000000;13423.000000;12677.000000
178646_TDQFLVTDSGR_2_run0	178646_TDQFLVTDSGR_2	0	/scratch/86581272.tmpdir/Site1_DynRange_S4_Day_5C.mzXML.gz	3322.15	f_3962556_5135949626745415137	TDQFLVTDSGR	TDQFLVTDSGR	-1	619.804	43891	1/Q9H8H0	0	3143.95	178.204	3307.01	3.95662	21.5843	6	9166	none	3343.48	4.18425	16.9616	536209	4	0.881641	0.0818543	0.95438	0	0.939389	0.996846	0.0710521	0.0230746	0.0265977	0.145271	2.83095	0.525632	3.77157	4.18301	0.0418425	0	0	0.940298	0.946518	5	NA	7.40466	0	9637.000000;11631.000000;10371.000000;5457.000000;3257.000000;3538.000000
118871_LQEVIETLLSLEK_3_run0	118871_LQEVIETLLSLEK_3	0	/scratch/86581254.tmpdir/Site1_DynRange_S4_Day_1C.mzXML.gz	7080.24	f_1341754_3532353589787058228	LQEVIETLLSLEK	LQEVIETLLSLEK	-1	505.627	20843	1/O00232	0	7193.77	-113.537	7062.34	4.61831	112.813	6	2746	none	7112.07	2.88723	154.298	41650	2	0.849697	0.500432	0.966495	0	0.966414	0.996928	0.073368	0.0224253	0.0250787	0.130771	5.03889	0.556146	4.64869	4.76318	0.0288723	0.59285	0.132596	0.89726	0.89924	2	NA	8.81693	0	6918.000000;5216.000000;2346.000000;1926.000000;2486.000000;1951.000000
88272_INSVEVYDGTWYR_2_run0	88272_INSVEVYDGTWYR_2	0	/scratch/86581254.tmpdir/Site1_DynRange_S4_Day_1C.mzXML.gz	4615.28	f_7638229_15237489163576606084	INSVEVYDGTWYR	INSVEVYDGTWYR	-1	801.383	20515	1/Q13308	0	4675.46	-60.1783	4590.87	3.48608	54.8227	6	2485	1341560_INSVEVYDGTWYR_2	4640.6	1.47733	7.42922	333750	3	0.828788	0.0614682	0.918538	0	0.849912	0.994137	0.0836918	0.0239908	0.029347	0.16781	2.00542	0.621796	1.20394	1.2606	0.0147733	0.846326	0.199699	0.785748	0.79306	5	NA	5.99563	0	4909.000000;4537.000000;3444.000000;3061.000000;1924.000000;2640.000000
38286_EEGLLAPYR_2_run0	38286_EEGLLAPYR_2	0	/scratch/86561444.tmpdir/Site9_DynRge_S4_Day_8B.mzXML.gz	3597.2	f_1775409_10521120846721655272	EEGLLAPYR	EEGLLAPYR	-1	524.277	59322	1/O43808	0	3646.2	-48.9975	3572.5	2.74897	28.1002	6	6036	none	3635.27	1.09982	6.11047	540632	4	0.821212	0.109727	0.725029	0.0661475	0.967619	0.980826	0.201909	0.0383201	0.0430249	0.200375	1.81	0.681817	2.69278	1.71453	0.0109982	3.99762	0.629325	0.699322	0.865017	6	NA	5.08578	0	18063.000000;14594.000000;9794.000000;7117.000000;5830.000000;3924.000000
141294_NVQLSLLTER_2_run0	141294_NVQLSLLTER_2	0	/scratch/86874251.tmpdir/Site5_DynRgeS5Day_5.mzXML.gz	4560.73	f_3067033_13026784974083659188	NVQLSLLTER	NVQLSLLTER	-1	586.835	187678	1/P49959	0	4582.17	-21.4401	4535.98	3.89164	52.2355	6	17659	2158509_NVQLSLLTER_2	4575.1	0.56453	10.9521	1083519	5	0.786625	0.173212	0.904059	0	0.9089	0.993212	0.094513	0.0360317	0.0494263	0.24615	2.39353	0.689699	2.4482	1.84072	0.0056453	2.39253	0.379155	0.856714	0.799019	7	NA	6.58755	0	73542.000000;37471.000000;31308.000000;17109.000000;13575.000000;14673.000000
113184_LLDSVPPTAISHFK_2_run0	113184_LLDSVPPTAISHFK_2	0	/scratch/86561245.tmpdir/0027_Site7_DynRange_S5_Day_5.mzXML.gz	3585.91	f_6677596_6577934951564839112	LLDSVPPTAISHFK	LLDSVPPTAISHFK	-1	762.925	198817	1/Q9NR30	0	3708.14	-122.234	3531.01	3.06344	46.624	6	11965	none	3610.3	2.876	16.356	1869727	2	0.791992	0.106335	0.921992	0	0.996771	0.995954	0.0952055	0.0213613	0.0236446	0.0739084	2.79459	0.668904	9.21015	6.065	0.02876	1.69082	0.132876	0.748269	0.829112	5	NA	6.23765	0	129084.000000;19534.000000;9927.000000;19922.000000;10665.000000;9685.000000
9660_ALEAELAALR_2_run0	9660_ALEAELAALR_2	0	/scratch/86874278.tmpdir/Site4_DynRange_S2_Day_3.mzXML.gz	4161.88	f_2153615_3668972829261746095	ALEAELAALR	ALEAELAALR	-1	528.806	159102	1/Q16352	0	4069.48	92.3974	4125.15	4.07872	55.1402	6	16420	148072_ALEAELAALR_2	4186.89	2.14023	38.0479	624816	5	0.877963	0.254638	0.998209	0	0.0488235	0.947133	0.248746	0.0881786	0.118601	0.633715	3.63885	0.545234	2.10033	1.70751	0.0214023	4.73804	1.40396	0.889445	0.901622	7	NA	6.89705	0	32187.000000;28761.000000;14591.000000;14617.000000;60213.000000;8733.000000
92185_IVIGYQSHADTATK_3_run0	92185_IVIGYQSHADTATK_3	0	/scratch/86874238.tmpdir/Site6_DynRange_S5_Day_5.mzXML.gz	2596.29	f_1231446_16808829287784845733	IVIGYQSHADTATK	IVIGYQSHADTATK	-1	501.932	30458	1/P06730	0	2674.84	-78.55	2578.02	4.20133	1.59003	6	4507	none	2620.27	1.90997	29.8885	279269	3	0.780235	0.109063	0.898196	0	0.955419	0.971197	0.249328	0.0648372	0.076935	0.275688	3.39748	0.718217	2.70648	4.31337	0.0190997	0.59285	0.0250255	0.846946	0.925305	5	NA	7.26962	0	13976.000000;4235.000000;1344.000000;3921.000000;2421.000000;4561.000000
65859_GLIEIISNAAEYENIPIR_3_run0	65859_GLIEIISNAAEYENIPIR_3	0	/scratch/86561272.tmpdir/20141211_Site3_DynRge_S1_Day_3.mzXML.gz	7301.64	f_5135201_1178198696636549195	GLIEIISNAAEYENIPIR	GLIEIISNAAEYENIPIR	-1	672.365	24024	1/O75643	0	7370.21	-68.5773	7278.27	3.99301	117.016	6	3066	989085_GLIEIISNAAEYENIPIR_3	7330.27	1.78415	26.1047	76888	1	0.833432	0.312454	0.972708	0	0.993278	0.997737	0.0574107	0.0205305	0.0261106	0.130921	3.26212	0.616534	4.43057	4.95459	0.0178415	0.501426	0.076689	0.878313	0.886873	4	NA	7.51316	0	7336.000000;4044.000000;3450.000000;3346.000000;3085.000000;2763.000000
64318_GILLVGPPGTGK_2_run0	64318_GILLVGPPGTGK_2	0	/scratch/86874267.tmpdir/Site5_DynRgeS3Day_5.mzXML.gz	4232.5	f_2622957_12142231980177215477	GILLVGPPGTGK	GILLVGPPGTGK	-1	554.84	89116	1/Q96TA2	0	4228.04	4.45782	4196.77	3.41725	44.1569	6	7450	965927_GILLVGPPGTGK_2	4255.45	0.0569353	6.31462	624578	3	0.855497	0.142682	0.962787	0	0.974279	0.990317	0.135037	0.0320731	0.0362352	0.161115	1.84287	0.611868	3.37559	2.46724	0.000569353	0.501426	0.0862701	0.840018	0.858216	5	NA	6.33907	0	38566.000000;22976.000000;4492.000000;6057.000000;8798.000000;8227.000000
37624_EDLNVNEVFK_2_run0	37624_EDLNVNEVFK_2	0	/scratch/86561279.tmpdir/Site2_AQUA_HEK_S3_SW_day5_180714.mzXML.gz	4424.24	f_3893213_9059841149627032782	EDLNVNEVFK	EDLNVNEVFK	-1	603.804	36668	1/Q9ULC3	0	4406.25	17.9866	4399.92	3.41191	48.1222	6	4886	568212_EDLNVNEVFK_2	4448.68	0.322233	4.0347	741454	1	0.867811	0.0494542	0.90286	0	0.863332	0.984406	0.13789	0.0489676	0.0668837	0.328877	1.39493	0.537988	3.4205	3.14084	0.00322233	0.674531	0.145741	0.865143	0.90908	7	NA	6.03181	0	9149.000000;9105.000000;7309.000000;4341.000000;2511.000000;4253.000000
59178_GALVTVGQLSC(UniMod:4)YDQAK_2_run0	59178_GALVTVGQLSC(UniMod:4)YDQAK_2	0	/scratch/93595549.tmpdir/Site4_DynRange_S2_Day_1.mzXML.gz	3983.96	f_14961409489405549958	GALVTVGQLSCYDQAK	GALVTVGQLSC(UniMod:4)YDQAK	-1	855.43	28776	1/Q9UBX3	0	4016.92	-32.9679	3961.07	3.8695	51.5574	6	3824	none	4009.82	0.942561	8.17621	280962	5	0.825623	0.10242	0.845821	0	0.826321	0.992058	0.119446	0.0382489	0.0411681	0.229545	2.10123	0.583583	3.31136	3.12497	0.00942561	0.396031	0.0737123	0.886096	0.885927	7	NA	6.66887	0	7261.000000;4929.000000;3574.000000;3864.000000;5092.000000;4056.000000
54727_FLSTEAISIMR_2_run0	54727_FLSTEAISIMR_2	0	/scratch/86561264.tmpdir/Site6_DynRange_S4A_Day_3.mzXML.gz	5132.93	f_4430334_15152284802675161091	FLSTEAISIMR	FLSTEAISIMR	-1	634.339	49910	1/Q16513	0	5118	14.9302	5113.68	3.52273	66.0069	6	6716	817448_FLSTEAISIMR_2	5172.17	0.306858	10.4997	413571	2	0.838111	0.120681	0.973425	0	0.7546	0.97926	0.148658	0.0481517	0.0684202	0.355846	2.35135	0.603151	2.64884	3.0061	0.00306858	4.3247	1.31871	0.81054	0.831357	7	NA	6.03871	0	16478.000000;6726.000000;4535.000000;5184.000000;12313.000000;4674.000000
91170_ITEAIGIISK_2_run0	91170_ITEAIGIISK_2	0	/scratch/86561298.tmpdir/Site10_DynRge_S4_Day_5C.mzXML.gz	3611.64	f_1732356_8555575827779888880	ITEAIGIISK	ITEAIGIISK	-1	522.819	35115	1/Q15021	0	3634.4	-22.7544	3593.45	3.52083	32.3443	6	7260	none	3632.57	0.555727	14.2198	813489	0	0.785587	0.0431659	0.982931	0	0.751624	0.974226	0.171606	0.0509854	0.0702586	0.363479	2.65464	0.674662	7.45145	4.52	0.00555727	0.674531	0.143637	0.917864	0.937385	5	NA	7.19151	0	11639.000000;5819.000000;4539.000000;2932.000000;7957.000000;2229.000000
42800_ELEPEMEFEIEPDKEC(UniMod:4)K_3_run0	42800_ELEPEMEFEIEPDKEC(UniMod:4)K_3	0	/scratch/86561349.tmpdir/Site1_DynRange_S4_Day_3B.mzXML.gz	4653.12	f_6229003_3061596424924368015	ELEPEMEFEIEPDKECK	ELEPEMEFEIEPDKEC(UniMod:4)K	-1	717.987	23928	1/Q9H307	0	4675.19	-22.0789	4636.95	4.00157	53.6357	6	4699	642940_ELEPEMEFEIEPDKEC(UniMod:4)K_3	4673.42	0.564313	36.9485	228914	1	0.846418	0.104528	0.913047	0	0.870412	0.990012	0.125737	0.0449858	0.0581723	0.288889	3.60952	0.538561	4.23579	4.7005	0.00564313	1.17499	0.29673	0.812702	0.854629	4	NA	7.29835	0	6794.000000;7506.000000;3167.000000;1671.000000;2115.000000;2675.000000
207620_WEESGPQFITNSEEVR_2_run0	207620_WEESGPQFITNSEEVR_2	0	/scratch/86561424.tmpdir/Site9_DynRge_S4_Day_7A.mzXML.gz	4641.22	f_9825453_4023249951204365390	WEESGPQFITNSEEVR	WEESGPQFITNSEEVR	-1	954.442	32784	1/Q13257	0	4626.73	14.4892	4615.15	3.74996	51.1812	6	3961	none	4674.62	0.281237	6.64846	225389	2	0.785837	0.145455	0.930674	0	0.888492	0.993783	0.103616	0.0311396	0.034258	0.18898	1.89438	0.729353	3.11047	3.36135	0.00281237	0.878566	0.344407	0.832875	0.821371	7	NA	6.25743	0	9404.000000;5510.000000;4432.000000;3476.000000;5318.000000;4644.000000
1590_AAQLC(UniMod:4)GAGMAAVVDK_2_run0	1590_AAQLC(UniMod:4)GAGMAAVVDK_2	0	/scratch/86561335.tmpdir/Site11_DynRangeS4_Day3B.mzXML.gz	2853.52	f_6119466_8830244629902519690	AAQLCGAGMAAVVDK	AAQLC(UniMod:4)GAGMAAVVDK	-1	731.363	25940	1/P19367	0	2913.52	-60.0011	2830.38	3.6571	31.1431	6	3499	none	2879.99	1.55689	7.7201	205640	4	0.816937	0.126143	0.968453	0	0.926655	0.995541	0.0722709	0.0233903	0.0316252	0.171265	2.04383	0.666019	4.9733	4.07784	0.0155689	0	0	0.893685	0.880728	6	NA	6.7436	0	7038.000000;7204.000000;3557.000000;2424.000000;3344.000000;2373.000000
127924_MGLWVTAPIALLK_2_run0	127924_MGLWVTAPIALLK_2	0	/scratch/86561407.tmpdir/Site1_DynRange_S5_Day_1.mzXML.gz	7350.71	f_5979810_8137379694013661399	MGLWVTAPIALLK	MGLWVTAPIALLK	-1	706.92	13523	1/O14735	0	7356.83	-6.11989	7328.82	4.32893	121.428	6	2208	1957276_MGLWVTAPIALLK_2	7378.54	0.472204	107.417	60227	1	0.790051	0.224534	0.971446	0	0.981289	0.996043	0.0836281	0.0264882	0.0319758	0.162267	4.67671	0.625698	5.65078	5.6088	0.00472204	0.59285	0.178818	0.803147	0.803941	2	NA	8.17782	0	4769.000000;2694.000000;1529.000000;1387.000000;1846.000000;1298.000000
58332_FYLPILVPSAK_2_run0	58332_FYLPILVPSAK_2	0	/scratch/86560935.tmpdir/Site4_DynRange_S4C_Day_2.mzXML.gz	5999.6	f_4328778_16275345694174723556	FYLPILVPSAK	FYLPILVPSAK	-1	624.374	31671	1/Q68CQ7	0	5879.44	120.165	5974.92	4.10429	101.794	6	3805	none	6033.42	2.49374	35.3799	285853	2	0.867785	0.110795	0.974684	0	0.967122	0.991472	0.112965	0.0335173	0.042383	0.192959	3.56614	0.483584	4.37748	4.84182	0.0249374	0.501426	0.0848788	0.873886	0.885218	4	NA	7.61184	0	11432.000000;10381.000000;2088.000000;3113.000000;2646.000000;2011.000000
50340_EYWMDPEGEMKPGR_2_run0	50340_EYWMDPEGEMKPGR_2	0	/scratch/86561307.tmpdir/Site6_DynRange_S4B_Day_1.mzXML.gz	4208.95	f_8542046_4200378080462763319	EYWMDPEGEMKPGR	EYWMDPEGEMKPGR	-1	862.874	70609	1/P53999	0	4242.35	-33.402	4175.47	4.00321	40.9232	6	6345	751387_EYWMDPEGEMKPGR_2	4246.97	0.876824	26.232	309234	2	0.839909	0.228335	0.982857	0	0.989864	0.988981	0.145511	0.0420609	0.0531673	0.187754	3.26698	0.577342	5.42044	3.73942	0.00876824	0.910684	0.351756	0.839974	0.848775	5	NA	7.25734	0	39006.000000;6929.000000;5231.000000;9153.000000;6870.000000;3420.000000
192499_VDIGDTIIYLVH_3_run0	192499_VDIGDTIIYLVH_3	0	/scratch/86561219.tmpdir/Site4_DynRange_S4A_Day_2.mzXML.gz	6415.66	f_503671_16878501328856118076	VDIGDTIIYLVH	VDIGDTIIYLVH	-1	453.25	71092	1/Q9P2J5	0	6164.32	251.336	6389.74	4.71987	111.708	6	7764	none	6454.74	5.70808	83.4757	148154	3	0.853004	0.479852	0.997469	0	0.957241	0.983223	0.149953	0.0305093	0.042194	0.196613	4.42456	0.600092	5.40005	4.91241	0.0570808	0	0	0.937955	0.929959	5	NA	8.4309	0	25686.000000;21944.000000;9735.000000;7125.000000;5605.000000;997.000000
214644_YTAQVDAEEK_2_run0	214644_YTAQVDAEEK_2	0	/scratch/93595542.tmpdir/20150119_013_Site8_DynRge_S4_Day_1C.mzXML.gz	1205.2	f_11394808700596126277	YTAQVDAEEK	YTAQVDAEEK	-1	577.272	5144	1/O75947	0	1141.15	64.0544	1188.33	3.90322	-15.8427	6	1374	3286805_YTAQVDAEEK_2	1228.11	1.75729	71.5547	62381	0	0.803154	0.082461	0.947181	0	0.98175	0.9972	0.0600574	0.0166335	0.0203781	0.103115	4.27046	0.601975	6.64097	4.25597	0.0175729	0.748624	0.223421	0.800793	0.800281	2	NA	7.79206	0	1905.000000;998.000000;741.000000;416.000000;483.000000;601.000000
43753_ELQELNELFK_2_run0	43753_ELQELNELFK_2	0	/scratch/93595550.tmpdir/Site4_DynRange_S4C_Day_3.mzXML.gz	5050.68	f_15859125515179674817	ELQELNELFK	ELQELNELFK	-1	631.835	38971	1/Q8WU90	0	4944.24	106.434	5022.78	3.2204	78.1505	6	3331	none	5074.78	0.950518	4.39745	437929	2	0.883906	0.0889893	0.891777	0	0.972444	0.99745	0.0640623	0.0207057	0.0234603	0.122796	1.48102	0.506878	2.57119	1.58985	0.00950518	0.265837	0.0145481	0.831198	0.862176	5	NA	6.01706	0	8906.000000;10485.000000;7962.000000;4881.000000;3626.000000;3111.000000
31362_DPAGEAVDPR_2_run0	31362_DPAGEAVDPR_2	0	/scratch/86999534.tmpdir/Site2_AQUA_HEK_S5_SW_day3_180714.mzXML.gz	1431.42	f_1634167_11746218699479351411	DPAGEAVDPR	DPAGEAVDPR	-1	513.746	21807	1/Q9NUD5	0	1350.06	81.3566	1408.65	3.69212	-15.3726	6	4473	none	1447.66	2.02741	8.97684	240543	6	0.840765	0.0906574	0.962731	0	0.909411	0.993178	0.0935756	0.0344925	0.0464942	0.242569	2.19465	0.589049	3.33011	3.51978	0.0202741	0.59285	0.161535	0.842888	0.864148	6	NA	6.43488	0	5918.000000;4611.000000;3351.000000;2532.000000;2719.000000;2676.000000
193648_VEQIEAGTPGR_2_run0	193648_VEQIEAGTPGR_2	0	/scratch/86874282.tmpdir/Site11_DynRangeS1_Day1.mzXML.gz	1207.14	f_2710009_15035906457371500855	VEQIEAGTPGR	VEQIEAGTPGR	-1	578.801	7702	1/Q16881	0	1206.19	0.946582	1192.23	4.23527	-7.26618	6	1753	none	1225.31	0.533818	42.9493	108346	0	0.767354	0.0710871	0.776542	0	0.901158	0.996207	0.0787788	0.0238264	0.0273728	0.154567	3.76002	0.658398	2.19108	2.2309	0.00533818	0.59285	0.230419	0.896425	0.884656	3	NA	8.01795	0	1822.000000;1545.000000;1105.000000;1108.000000;1408.000000;714.000000
160929_SAATSGAGSTTSGVVSGSLGSR_2_run0	160929_SAATSGAGSTTSGVVSGSLGSR_2	0	/scratch/86561345.tmpdir/Site2_AQUA_HEK_S1_SW_day3_180714.mzXML.gz	2779.91	f_9358733_17882939387787115971	SAATSGAGSTTSGVVSGSLGSR	SAATSGAGSTTSGVVSGSLGSR	-1	948.967	17253	1/Q7Z6Z7	0	2783.46	-3.55634	2759.68	3.7256	12.1137	6	2723	none	2805.19	0.0136679	12.3006	125638	1	0.814051	0.137323	0.908146	0	0.659475	0.996073	0.0711847	0.0231548	0.0287362	0.16894	2.50965	0.648615	4.03054	4.0719	0.000136679	0.59285	0.251245	0.871746	0.857992	5	NA	6.91911	0	3461.000000;3529.000000;2860.000000;2086.000000;3347.000000;1970.000000
150796_QQHVIETLIGK_2_run0	150796_QQHVIETLIGK_2	0	/scratch/86561208.tmpdir/Site6_DynRange_S4A_Day_5.mzXML.gz	3512.01	f_4309033_535190563434341831	QQHVIETLIGK	QQHVIETLIGK	-1	633.364	20318	1/P48643	0	3481.71	30.301	3488.82	3.99586	24.6013	6	3352	none	3531.06	0.801269	32.6542	386731	2	0.779412	0.0525378	0.980581	0	0.65039	0.994054	0.103368	0.0332393	0.0348955	0.203391	3.48597	0.665001	8.10896	7.67057	0.00801269	1.00285	0.316004	0.800971	0.781817	6	NA	7.09946	0	4491.000000;4296.000000;2161.000000;2417.000000;3908.000000;3045.000000
28355_DISNC(UniMod:4)WAPK_2_run0	28355_DISNC(UniMod:4)WAPK_2	0	/scratch/86561308.tmpdir/Site1_DynRange_S2_Day_1.mzXML.gz	3332.24	f_2132536_10174430493708689835	DISNCWAPK	DISNC(UniMod:4)WAPK	-1	545.753	20573	1/Q15061	0	3193.15	139.081	3309.81	3.75289	23.0729	6	3269	none	3359.54	3.2729	24.7254	207685	0	0.643438	0.0990587	0.825326	0.160259	0.983676	0.984824	0.15743	0.0387133	0.0498831	0.160211	3.20783	0.841486	4.26804	2.48899	0.032729	1.22579	0.191493	0.685758	0.805557	6	NA	6.14137	0	12178.000000;1877.000000;2180.000000;2881.000000;416.000000;1041.000000
76383_HLEPEPEEEIIAEDYDDDPVDYEATR_3_run0	76383_HLEPEPEEEIIAEDYDDDPVDYEATR_3	0	/scratch/86581254.tmpdir/Site1_DynRange_S4_Day_1C.mzXML.gz	5017.23	f_9821450_7727076440367473402	HLEPEPEEEIIAEDYDDDPVDYEATR	HLEPEPEEEIIAEDYDDDPVDYEATR	-1	1030.45	70332	1/O60828	0	5107.9	-90.6673	4982.57	3.58547	64.2788	6	8266	1154066_HLEPEPEEEIIAEDYDDDPVDYEATR_3	5052.19	2.22115	6.63891	482950	9	0.810899	0.14563	0.949411	0	0.709023	0.994537	0.0882541	0.0279857	0.0344068	0.199458	1.89295	0.675409	2.50203	2.59438	0.0222115	2.71873	0.914291	0.808226	0.802676	8	NA	5.75197	0	17286.000000;14663.000000;8587.000000;11767.000000;10796.000000;7233.000000
117283_LPDMLNAEIVLGNVQNAK_3_run0	117283_LPDMLNAEIVLGNVQNAK_3	0	/scratch/86561170.tmpdir/Site1_DynRange_S4_Day_3C.mzXML.gz	6444.74	f_4521750_4212038669212117687	LPDMLNAEIVLGNVQNAK	LPDMLNAEIVLGNVQNAK	-1	647.015	28031	1/O75643	0	6544.4	-99.6525	6413.51	3.89806	96.2048	6	3467	none	6473.18	2.49522	20.0613	113734	2	0.865437	0.246461	0.971651	0	0.978369	0.996284	0.0779823	0.0209336	0.0236496	0.118203	2.99879	0.532492	3.35018	2.91684	0.0249522	0.396031	0.077922	0.880192	0.876781	4	NA	7.28513	0	10732.000000;4925.000000;3623.000000;4509.000000;1872.000000;2370.000000
68438_GPSAAGEQEPDKESGASVDEVAR_3_run0	68438_GPSAAGEQEPDKESGASVDEVAR_3	0	/scratch/86561208.tmpdir/Site6_DynRange_S4A_Day_5.mzXML.gz	2490.05	f_7042557_15439196715770794904	GPSAAGEQEPDKESGASVDEVAR	GPSAAGEQEPDKESGASVDEVAR	-1	762.688	16840	1/P50579	0	2610.59	-120.534	2469.05	3.81558	-1.60521	6	2492	none	2514.54	3.00521	31.6068	140462	1	0.764594	0.11989	0.797667	0	-0.488036	0.99533	0.0704463	0.0231409	0.0317683	0.189739	3.45337	0.732947	5.67837	5.90856	0.0300521	0	0	0.894055	0.879434	5	NA	7.18271	0	2182.000000;3044.000000;3005.000000;3015.000000;2879.000000;2715.000000
178255_TDAC(UniMod:4)FIR_2_run0	178255_TDAC(UniMod:4)FIR_2	0	/scratch/93595543.tmpdir/20150119_025_Site8_DynRge_S2_Day_2.mzXML.gz	2066.17	f_5982896390985419369	TDACFIR	TDAC(UniMod:4)FIR	-1	441.711	11842	1/P35998	0	1954.29	111.884	2052.67	2.45672	5.12614	6	2027	2732769_TDAC(UniMod:4)FIR_2	2085.82	2.82614	5.59078	159494	1	0.897031	0.0742473	0.913056	0	0.9944	0.997843	0.0587471	0.0189255	0.0261965	0.0988195	1.72112	0.531792	6.97283	4.2808	0.0282614	1.02619	0.166102	0.710091	0.874133	4	NA	5.30857	0	5123.000000;2538.000000;2022.000000;1721.000000;277.000000;161.000000
126029_LYQAGEGR_2_run0	126029_LYQAGEGR_2	0	/scratch/86874271.tmpdir/Site4_DynRange_S3_Day_1.mzXML.gz	948.541	f_370399_15218051172453628371	LYQAGEGR	LYQAGEGR	-1	447.227	80582	1/P20073	0	1103.98	-155.438	923.559	2.97304	-23.096	6	8855	none	975.556	3.49598	16.5159	432138	3	0.848077	0.186473	0.906929	0	0.960773	0.984349	0.139242	0.0297585	0.0409465	0.186798	2.80432	0.605521	5.94739	4.77842	0.0349598	5.13547	0.407497	0.893817	0.944075	5	NA	6.67037	0	31106.000000;19647.000000;9784.000000;6121.000000;4964.000000;8960.000000
27750_DIALSLPQLPR_2_run0	27750_DIALSLPQLPR_2	0	/scratch/93595549.tmpdir/Site4_DynRange_S2_Day_1.mzXML.gz	5329.03	f_17334056002441971668	DIALSLPQLPR	DIALSLPQLPR	-1	611.861	37833	1/Q9NYY8	0	5262.72	66.3109	5292.38	3.375	84.8131	6	3432	none	5363.87	1.31308	13.0897	332657	4	0.76306	0.11373	0.821038	0	0.939595	0.982646	0.149116	0.0469584	0.0649189	0.293862	2.57183	0.721449	5.13888	3.57568	0.0131308	3.07381	0.671617	0.70313	0.794459	7	NA	5.7003	0	12755.000000;6252.000000;4346.000000;4410.000000;4163.000000;5907.000000
158315_RPISADSAIMNPASK_3_run0	158315_RPISADSAIMNPASK_3	0	/scratch/86999525.tmpdir/Site5_DynRgeS4Day_3C.mzXML.gz	2717.62	f_1479168_11893208233331203593	RPISADSAIMNPASK	RPISADSAIMNPASK	-1	519.94	578437	1/Q00610	0	2768.44	-50.8147	2680.72	4.23193	10.6453	6	41972	2421826_RPISADSAIMNPASK_3	2781.77	1.05469	18.3833	1572959	6	0.867942	0.367738	0.809199	0	0.826246	0.99097	0.127252	0.0393846	0.0428288	0.235981	2.91144	0.587465	1.8013	2.14753	0.0105469	0.620949	0.132015	0.873679	0.888361	6	NA	7.15667	0	156185.000000;115087.000000;58789.000000;108538.000000;90244.000000;49594.000000
111535_LIQESDQHLK_3_run0	111535_LIQESDQHLK_3	0	/scratch/93595535.tmpdir/20150119_014_Site8_DynRge_S5_Day_1.mzXML.gz	1223.87	f_17900227238977390424	LIQESDQHLK	LIQESDQHLK	-1	404.219	6180	1/O14776	0	1189.41	34.457	1207.05	4.61741	-14.0938	6	2031	none	1240.2	1.10622	85.826	106707	1	0.785548	0.0579156	0.882976	0	0.759132	0.967507	0.212292	0.0710957	0.0961072	0.469078	4.45232	0.644747	4.3551	3.1827	0.0110622	0	0	0.878911	0.888347	4	NA	8.24829	0	1558.000000;953.000000;1159.000000;952.000000;511.000000;1047.000000
46121_EQLMFPFHFVDR_3_run0	46121_EQLMFPFHFVDR_3	0	/scratch/86561211.tmpdir/Site10_DynRge_S3_Day_3.mzXML.gz	5961.37	f_1834174_4302652536350691240	EQLMFPFHFVDR	EQLMFPFHFVDR	-1	522.59	11010	1/P82933	0	6030.14	-68.7703	5940.53	4.20691	89.5066	6	1841	none	5986.17	1.79343	43.2473	88040	0	0.721448	0.125057	0.937153	0	0.542693	0.982321	0.158577	0.0497693	0.0601733	0.339276	3.76694	0.729125	2.96388	2.95737	0.0179343	0.501426	0.158615	0.838703	0.839171	4	NA	7.41094	0	2093.000000;2606.000000;1391.000000;1856.000000;671.000000;2393.000000
114718_LLPTVAGIPASK_2_run0	114718_LLPTVAGIPASK_2	0	/scratch/86560935.tmpdir/Site4_DynRange_S4C_Day_2.mzXML.gz	3596.16	f_3026706_17692283239685622177	LLPTVAGIPASK	LLPTVAGIPASK	-1	583.861	63205	1/Q96JM7	0	3653.87	-57.715	3553.56	4.01457	42.2905	6	5284	none	3628.3	1.50945	19.6438	355840	1	0.84541	0.177622	0.927425	0	0.748111	0.976932	0.172324	0.0539764	0.0719768	0.370445	2.97776	0.556815	3.2022	2.7146	0.0150945	1.15583	0.31408	0.824302	0.841026	6	NA	6.76944	0	18447.000000;12141.000000;6749.000000;6231.000000;14432.000000;5205.000000
196651_VIITNFPAAK_2_run0	196651_VIITNFPAAK_2	0	/scratch/93595553.tmpdir/20150119_011_Site8_DynRge_S4_Day_1A.mzXML.gz	3214.71	f_13320459361532846551	VIITNFPAAK	VIITNFPAAK	-1	537.321	90722	1/P47897	0	3243.97	-29.2629	3193.74	5.02869	34.278	6	17788	none	3233.52	0.721964	55.4669	314605	2	0.67312	0.288368	0.90727	0.311722	0.652664	0.953	0.248575	0.0774756	0.109097	0.520023	4.01579	0.762494	3.69545	2.72064	0.00721964	0.59285	0.138011	0.91846	0.954317	8	NA	8.07097	0	28796.000000;16294.000000;13194.000000;28280.000000;2813.000000;1345.000000
30030_DLPDGPDAPADR_2_run0	30030_DLPDGPDAPADR_2	0	/scratch/86561408.tmpdir/Site11__DynRangeS5_Day5.mzXML.gz	1715.17	f_3638826_3018448640508697058	DLPDGPDAPADR	DLPDGPDAPADR	-1	619.786	24820	1/O95721	0	1671.44	43.73	1695.27	4.3906	3.37789	6	5748	none	1738.27	1.47789	42.0754	127606	0	0.761973	0.194505	0.942414	0	0.91044	0.981543	0.133549	0.050459	0.0738501	0.354926	3.73946	0.7095	4.09135	3.89352	0.0147789	0	0	0.959438	0.961431	4	NA	8.27632	0	6977.000000;4122.000000;3534.000000;3763.000000;2282.000000;4142.000000
88820_IPSEQEQLR_2_run0	88820_IPSEQEQLR_2	0	/scratch/86561459.tmpdir/Site11__DynRangeS1_Day5.mzXML.gz	1408.09	f_2238029_1369796119379170646	IPSEQEQLR	IPSEQEQLR	-1	550.291	32410	1/Q92900	0	1421.2	-13.1147	1390.5	3.78619	-6.19381	6	5266	none	1440.11	0.106193	20.4147	163411	1	0.736862	0.198334	0.904479	0	0.800535	0.984615	0.136262	0.0511554	0.072387	0.359522	3.01625	0.785163	3.95209	3.82914	0.00106193	0.265837	0.0112101	0.818475	0.888927	4	NA	6.97389	0	6780.000000;12259.000000;4718.000000;3349.000000;2882.000000;2422.000000
83839_IGLADYALESGGASVISTR_3_run0	83839_IGLADYALESGGASVISTR_3	0	/scratch/86948874.tmpdir/Site2_AQUA_HEK_S4_SW_day1_rep1_180714.mzXML.gz	5731.72	f_4501712_8615737800344223015	IGLADYALESGGASVISTR	IGLADYALESGGASVISTR	-1	627.33	17695	1/Q9UH99	0	5773.01	-41.2918	5706.85	3.58502	75.3049	6	2725	none	5752.36	1.0951	6.75424	265273	2	0.826349	0.0667049	0.903957	0	0.94751	0.99763	0.0517428	0.0157402	0.0208511	0.116772	1.91017	0.630982	3.08992	3.23221	0.010951	0.501426	0.123849	0.812953	0.801596	6	NA	6.1997	0	5078.000000;3580.000000;2230.000000;2157.000000;1790.000000;2860.000000
58133_FWSLQDYFR_2_run0	58133_FWSLQDYFR_2	0	/scratch/86561363.tmpdir/Site5_DynRgeS1Day_3.mzXML.gz	6919.7	f_4164734_17982595628320081530	FWSLQDYFR	FWSLQDYFR	-1	631.304	166144	1/Q96FV9	0	6811.79	107.906	6889.91	3.62648	103.145	6	14725	869807_FWSLQDYFR_2	6964.89	2.14544	6.89978	786550	4	0.862291	0.211231	0.983182	0	0.942619	0.987812	0.12307	0.0363181	0.0500736	0.225238	1.93149	0.559434	2.60838	2.28816	0.0214544	1.80616	0.708897	0.844698	0.870388	7	NA	6.13628	0	75844.000000;18124.000000;17143.000000;35009.000000;11012.000000;9012.000000
29161_DLEASIAR_2_run0	29161_DLEASIAR_2	0	/scratch/86561349.tmpdir/Site1_DynRange_S4_Day_3B.mzXML.gz	2879.24	f_354454_11927864924365143584	DLEASIAR	DLEASIAR	-1	437.735	79527	1/Q14204	0	2730.67	148.562	2861.56	3.19999	12.3158	6	12978	none	2907.97	3.51583	9.75063	758347	2	0.811681	0.104869	0.956538	0	0.917254	0.98649	0.129062	0.0409626	0.059795	0.269841	2.27733	0.633784	5.03795	3.06664	0.0351583	0.777054	0.121171	0.781171	0.883931	5	NA	6.0033	0	31755.000000;18671.000000;20201.000000;4047.000000;2789.000000;2064.000000
113346_LLEEKDPVPLFK_3_run0	113346_LLEEKDPVPLFK_3	0	/scratch/86874225.tmpdir/Site4_DynRange_S1_Day_3.mzXML.gz	3973.21	f_580412_323299193340882713	LLEEKDPVPLFK	LLEEKDPVPLFK	-1	476.61	27834	1/Q13084	0	4027.68	-54.4677	3952.54	3.99695	50.9359	6	4296	none	3998.04	1.46408	27.5798	237567	3	0.766429	0.117163	0.948446	0.0557591	0.987019	0.988171	0.150944	0.0380564	0.0451381	0.164415	3.31708	0.763627	4.40102	3.74199	0.0146408	1.05	0.225841	0.80377	0.828399	5	NA	7.04328	0	15063.000000;4208.000000;3274.000000;2854.000000;1552.000000;883.000000
68389_GPQLAAQNLGISLANLLLSK_3_run0	68389_GPQLAAQNLGISLANLLLSK_3	0	/scratch/86561327.tmpdir/Site4_DynRange_S4B_Day_3.mzXML.gz	7788.5	f_5363750_8628807773255522234	GPQLAAQNLGISLANLLLSK	GPQLAAQNLGISLANLLLSK	-1	674.397	20946	1/P08397	0	7684.33	104.169	7759.33	4.09113	144.25	6	2792	none	7814.57	1.85041	68.062	81692	1	0.761639	0.256402	0.959924	0	0.984258	0.998945	0.0346562	0.00944387	0.0128556	0.0708661	4.22042	0.736257	4.57441	4.25126	0.0185041	0.748624	0.258475	0.814233	0.811437	2	NA	7.84816	0	5816.000000;5161.000000;2853.000000;2017.000000;2598.000000;2501.000000
186109_TQEQLALEMAELTAR_2_run0	186109_TQEQLALEMAELTAR_2	0	/scratch/86560950.tmpdir/Site11_DynRangeS4_Day3C.mzXML.gz	4841.06	f_8235442_18380929355332577777	TQEQLALEMAELTAR	TQEQLALEMAELTAR	-1	852.435	29506	1/P26038	0	4782.66	58.3952	4835.27	3.63963	82.1274	6	4961	none	4865.04	1.02743	5.31123	375596	3	0.795777	0.0785578	0.912151	0.0712059	0.986757	0.998682	0.0460392	0.0135164	0.0164765	0.0880708	1.66982	0.67297	3.78211	3.15613	0.0102743	1.31785	0.568737	0.809895	0.796891	8	NA	5.95469	0	8692.000000;6061.000000;5607.000000;3537.000000;3508.000000;2101.000000
25261_DDNGKPYVLPSVR_2_run0	25261_DDNGKPYVLPSVR_2	0	/scratch/86753527.tmpdir/20141216_site3_DynRge_S4_Day_5C.mzXML.gz	3427.41	f_6684568_4880503251891670213	DDNGKPYVLPSVR	DDNGKPYVLPSVR	-1	730.381	28853	1/P00505	0	3328.32	99.0904	3401.61	2.62556	26.4488	6	4004	384639_DDNGKPYVLPSVR_2	3453.6	2.34877	17.3897	170645	0	0.788066	0.169082	0.96485	0	0.99353	0.985017	0.160596	0.0239783	0.0314437	0.0987825	2.85588	0.675182	3.32461	2.04636	0.0234877	4.66628	0.809228	0.705348	0.82325	2	NA	5.78416	0	20217.000000;2975.000000;347.000000;1904.000000;2301.000000;1109.000000
103755_LAQLTLEQILEHLDNLR_3_run0	103755_LAQLTLEQILEHLDNLR_3	0	/scratch/86874230.tmpdir/Site11_DynRangeS3_Day3.mzXML.gz	6735.66	f_4771944_6118177666536844521	LAQLTLEQILEHLDNLR	LAQLTLEQILEHLDNLR	-1	673.713	14317	1/Q68E01	0	6755.37	-19.7102	6713.21	4.1272	131.942	6	2264	none	6759.52	1.45772	53.0703	64131	1	0.721363	0.223246	0.985511	0	0.225774	0.991976	0.118319	0.0385622	0.0410843	0.24213	3.97162	0.75846	5.91914	5.52374	0.0145772	0.674531	0.321005	0.891902	0.872887	4	NA	7.7955	0	2746.000000;1589.000000;3064.000000;2583.000000;1705.000000;2630.000000
120878_LSDETLIDIMTR_3_run0	120878_LSDETLIDIMTR_3	0	/scratch/86948874.tmpdir/Site2_AQUA_HEK_S4_SW_day1_rep1_180714.mzXML.gz	6534.11	f_690682_14003180277936680883	LSDETLIDIMTR	LSDETLIDIMTR	-1	469.578	17014	1/P19367	0	6548.77	-14.6546	6511.97	4.05417	92.1802	6	2442	none	6557.48	0.619839	42.1788	56827	1	0.841995	0.2994	0.968004	0	0.949497	0.994462	0.0845361	0.0317841	0.0436362	0.212452	3.74192	0.582939	3.02111	2.60496	0.00619839	0.396031	0.0779876	0.865348	0.875773	2	NA	7.83254	0	6760.000000;2959.000000;2465.000000;2465.000000;1115.000000;1250.000000
201429_VPIDGPPIDIGR_2_run0	201429_VPIDGPPIDIGR_2	0	/scratch/86561266.tmpdir/Site2_AQUA_HEK_S4_SW_day1_rep2_180714.mzXML.gz	4470.08	f_4471186_4152179180407543117	VPIDGPPIDIGR	VPIDGPPIDIGR	-1	624.851	60803	1/P11717	0	4440.37	29.7109	4442.32	4.38165	48.9351	6	5581	3086608_VPIDGPPIDIGR_2	4481.32	0.53514	8.62859	521516	3	0.854683	0.116589	0.928551	0	0.88763	0.971182	0.195544	0.0717654	0.0990948	0.441052	2.15508	0.558381	2.8925	2.7944	0.0053514	0	0	0.884139	0.854365	9	NA	6.68427	0	29732.000000;11722.000000;5618.000000;5495.000000;5164.000000;3072.000000
94596_KEELTLEGIR_2_run0	94596_KEELTLEGIR_2	0	/scratch/93595544.tmpdir/20150119_008_Site8_DynRge_S1_Day_1.mzXML.gz	2944.95	f_3015302059814127646	KEELTLEGIR	KEELTLEGIR	-1	594.335	17021	1/P60842	0	2795.56	149.391	2922.27	4.43879	27.132	6	3213	1440921_KEELTLEGIR_2	2965.36	3.63198	18.9069	145893	1	0.633395	0.116668	0.764186	0.143352	0.953674	0.992173	0.108915	0.0296749	0.0375789	0.193947	2.93953	0.762021	1.73534	1.74319	0.0363198	0.59285	0.0950223	0.849075	0.857341	8	NA	6.93048	0	4142.000000;4122.000000;2721.000000;2344.000000;2440.000000;1252.000000
205930_VVLLSQEMDAGLQAWQLR_3_run0	205930_VVLLSQEMDAGLQAWQLR_3	0	/scratch/86561249.tmpdir/Site2_AQUA_HEK_S4_SW_day5_rep2_180714.mzXML.gz	7324.03	f_5423035_7385296786084451355	VVLLSQEMDAGLQAWQLR	VVLLSQEMDAGLQAWQLR	-1	686.366	40709	1/Q86TS9	0	7236.9	87.1313	7300.03	3.74903	111	6	4023	none	7365.04	1.49996	8.5561	258059	1	0.877714	0.157751	0.873157	0	0.890233	0.994498	0.0901367	0.0280753	0.0343372	0.18887	2.14664	0.535259	3.21402	2.92528	0.0149996	0.396031	0.0723686	0.896913	0.900008	6	NA	6.77709	0	7836.000000;10103.000000;10734.000000;3550.000000;3847.000000;4639.000000
42682_ELEDEVPILGR_2_run0	42682_ELEDEVPILGR_2	0	/scratch/86874301.tmpdir/Site5_DynRgeS4Day_5C.mzXML.gz	4868.3	f_4361545_7994660164164797812	ELEDEVPILGR	ELEDEVPILGR	-1	635.338	54692	1/Q5JRA6	0	4831.74	36.5594	4862.29	3.64901	58.3098	6	6441	none	4914.45	0.709818	7.92015	512065	6	0.743457	0.106807	0.875094	0	0.949814	0.987514	0.149527	0.0450403	0.054501	0.232683	2.06941	0.751922	3.12115	2.42921	0.00709818	0.501426	0.0478323	0.844585	0.885558	6	NA	6.43726	0	23291.000000;4580.000000;7215.000000;10434.000000;4622.000000;4550.000000
83373_IFTPLLHQIELEK_3_run0	83373_IFTPLLHQIELEK_3	0	/scratch/86561350.tmpdir/20141216_site3_DynRge_S2_Day_5.mzXML.gz	5318.31	f_1832105_4484490078644149088	IFTPLLHQIELEK	IFTPLLHQIELEK	-1	527.64	36189	1/P11413	0	5426.5	-108.191	5291.76	4.19691	70.7743	6	4950	1266449_IFTPLLHQIELEK_3	5353.51	2.62568	38.3013	209944	2	0.63349	0.172375	0.980225	0	0.974891	0.971357	0.236604	0.064429	0.0807625	0.348745	3.64548	0.805429	2.16504	2.66317	0.0262568	0.816379	0.263058	0.849517	0.920218	4	NA	7.4017	0	10322.000000;8262.000000;4955.000000;5465.000000;3748.000000;3437.000000
198431_VLGLLGALDPYK_2_run0	198431_VLGLLGALDPYK_2	0	/scratch/86561291.tmpdir/Site6_DynRange_S4C_Day_3.mzXML.gz	6507.68	f_4036508_10624202843191771831	VLGLLGALDPYK	VLGLLGALDPYK	-1	629.874	39734	1/P42345	0	6406.62	101.064	6485.01	4.26935	101.427	6	5851	none	6543.51	2.42654	35.878	170036	2	0.816355	0.23368	0.988529	0	0.798028	0.983939	0.161703	0.0454614	0.0597484	0.31398	3.58012	0.634509	6.29916	6.49494	0.0242654	0.674531	0.167523	0.885799	0.894574	6	NA	7.58426	0	10017.000000;6514.000000;7678.000000;12001.000000;2366.000000;1158.000000
20381_C(UniMod:4)AGPTPEAELQALAR_2_run0	20381_C(UniMod:4)AGPTPEAELQALAR_2	0	/scratch/86874246.tmpdir/Site5_DynRgeS4Day_1B.mzXML.gz	5277.03	f_7336508_16168859563820600415	CAGPTPEAELQALAR	C(UniMod:4)AGPTPEAELQALAR	-1	792.396	94247	1/Q15050	0	5110.12	166.909	5241.21	3.64289	66.3283	6	7860	311232_C(UniMod:4)AGPTPEAELQALAR_2	5312.93	3.52828	5.24564	559632	1	0.815261	0.168409	0.892258	0.0356828	0.982775	0.9934	0.103116	0.0253267	0.0283921	0.125591	1.6574	0.607338	5.131	4.87136	0.0352828	0.991614	0.139381	0.863288	0.886547	9	NA	6.06866	0	45692.000000;16652.000000;11201.000000;7285.000000;10054.000000;3363.000000
31544_DPLAADESAPQR_2_run0	31544_DPLAADESAPQR_2	0	/scratch/93595554.tmpdir/20150119_030_Site8_DynRge_S5_Day_2.mzXML.gz	1581.09	f_1535875818543507131	DPLAADESAPQR	DPLAADESAPQR	-1	635.307	8012	1/Q96GA3	0	1553.09	27.9974	1563.32	3.81746	-3.89069	6	2285	478433_DPLAADESAPQR_2	1596.48	0.909308	16.98	56970	3	0.816687	0.140635	0.838087	0	0.937508	0.998499	0.0453014	0.0144576	0.0169367	0.0977032	2.83204	0.600538	3.3282	2.96804	0.00909308	0.396031	0.086719	0.885648	0.883691	4	NA	7.31168	0	1906.000000;1742.000000;1369.000000;1207.000000;838.000000;950.000000
190037_TYLTITDTQLVNSLLEK_2_run0	190037_TYLTITDTQLVNSLLEK_2	0	/scratch/86561218.tmpdir/Site2_AQUA_HEK_S2_SW_day5_180714.mzXML.gz	7319.8	f_9403802_15206416292551927547	TYLTITDTQLVNSLLEK	TYLTITDTQLVNSLLEK	-1	976.533	34270	1/Q5JTH9	0	7218.2	101.594	7297.75	4.32266	109.78	6	8145	none	7340.01	1.8805	8.65828	407814	10	0.790218	0.0840334	0.916316	0.212226	0.562343	0.991929	0.111248	0.0375087	0.0430133	0.249339	2.15852	0.63166	4.1968	4.14546	0.018805	0	0	0.882629	0.85969	10	NA	6.5728	0	7140.000000;7540.000000;4971.000000;7273.000000;3302.000000;4044.000000
110346_LHLGFIEIR_2_run0	110346_LHLGFIEIR_2	0	/scratch/86874241.tmpdir/Site5_DynRgeS1Day_1.mzXML.gz	5614.33	f_2228626_5162067208007534501	LHLGFIEIR	LHLGFIEIR	-1	549.327	114070	1/Q9Y383	0	5513.41	100.927	5585.42	2.71383	74.2308	6	10234	none	5644.1	2.13078	8.27989	927639	4	0.822187	0.122968	0.907293	0	0.951913	0.991333	0.140402	0.0400324	0.0487216	0.213107	2.11383	0.647916	4.19867	2.548	0.0213078	4.08221	0.305343	0.735351	0.825618	5	NA	5.42228	0	43595.000000;45538.000000;9266.000000;5934.000000;5230.000000;4507.000000
55336_FNTTSVIK_2_run0	55336_FNTTSVIK_2	0	/scratch/86561350.tmpdir/20141216_site3_DynRge_S2_Day_5.mzXML.gz	2710.56	f_456391_16937987925083110274	FNTTSVIK	FNTTSVIK	-1	455.256	163586	1/Q15029	0	2657.71	52.8509	2691.46	4.44008	9.49186	6	28186	826357_FNTTSVIK_2	2727.21	1.29186	80.2351	544540	5	0.616543	0.300411	0.785238	0	0.724969	0.938978	0.308315	0.0856551	0.109421	0.495472	4.38496	0.788749	3.99211	2.43854	0.0129186	2.85237	0.650232	0.844397	0.918421	6	NA	7.66392	0	57770.000000;25026.000000;13647.000000;23097.000000;40038.000000;4008.000000
36263_EALDDVTLPR_2_run0	36263_EALDDVTLPR_2	0	/scratch/86561195.tmpdir/Site1_DynRange_S1_Day_5.mzXML.gz	4107.4	f_2589092_14992990394081688889	EALDDVTLPR	EALDDVTLPR	-1	564.798	45045	1/P14735	0	4057.26	50.144	4075.75	4.23288	39.6489	6	6063	none	4135.43	1.14895	17.6099	212176	2	0.735486	0.2123	0.652793	0	0.945689	0.997284	0.0580474	0.0180083	0.024722	0.135626	2.86846	0.732759	2.77011	2.55702	0.0114895	1.07778	0.508177	0.883776	0.886055	7	NA	7.23849	0	12235.000000;9279.000000;8118.000000;6731.000000;3792.000000;4890.000000
162858_SDSPTGDVLLDETLK_2_run0	162858_SDSPTGDVLLDETLK_2	0	/scratch/86561332.tmpdir/Site4_DynRange_S5_Day_3.mzXML.gz	4363.45	f_7580778_891955140474459003	SDSPTGDVLLDETLK	SDSPTGDVLLDETLK	-1	795.399	25684	1/Q9H4A5	0	4266.3	97.1461	4347.61	3.47555	61.0183	6	3354	none	4393.1	2.2183	7.61822	370296	2	0.748169	0.0693607	0.938216	0	-0.484142	0.980379	0.134376	0.0456921	0.067987	0.39956	2.03054	0.697833	3.40691	3.47684	0.022183	1.22579	0.498962	0.768486	0.745346	8	NA	5.29988	0	2924.000000;4853.000000;4741.000000;3696.000000;6075.000000;3395.000000
149951_QMVIDVLHPGK_3_run0	149951_QMVIDVLHPGK_3	0	/scratch/86999535.tmpdir/Site1_DynRange_S5_Day_5.mzXML.gz	4458.05	f_25753_1979039982731127441	QMVIDVLHPGK	QMVIDVLHPGK	-1	412.897	68103	1/P62847	0	4317.49	140.56	4402.92	4.40387	44.6537	6	3912	none	4502.38	3.05367	37.471	141752	0	0.815561	0.480438	0.955678	0	0.78213	0.99442	0.0968248	0.0329585	0.0383039	0.217705	3.62357	0.66771	5.59878	5.20776	0.0305367	0.265837	0.0684687	0.900305	0.890896	6	NA	7.72511	0	20065.000000;10892.000000;9031.000000;10631.000000;7262.000000;10222.000000
42957_ELGENLPIEDR_2_run0	42957_ELGENLPIEDR_2	0	/scratch/86561213.tmpdir/Site5_DynRgeS2Day_3.mzXML.gz	3753.95	f_4474861_13273332776772594177	ELGENLPIEDR	ELGENLPIEDR	-1	642.825	90430	1/P30154	0	3746.74	7.20662	3724.65	3.60763	33.1587	6	9772	none	3780.07	0.15867	4.86649	807357	5	0.840829	0.112007	0.661204	0	0.988361	0.990025	0.128261	0.0434101	0.0594118	0.202968	1.58237	0.592302	2.78935	1.63175	0.0015867	0.674531	0.070788	0.810515	0.876319	8	NA	5.92772	0	40137.000000;15987.000000;12269.000000;7383.000000;8152.000000;6502.000000
43098_ELHSEFSEVMNEIWASDQIR_3_run0	43098_ELHSEFSEVMNEIWASDQIR_3	0	/scratch/86561338.tmpdir/Site4_DynRange_S4A_Day_1.mzXML.gz	6484.42	f_8036430_2488647268298015268	ELHSEFSEVMNEIWASDQIR	ELHSEFSEVMNEIWASDQIR	-1	807.378	36371	1/P40939	0	6501.06	-16.6415	6456.76	3.7288	114.146	6	4218	none	6505.51	0.954272	9.90541	189770	1	0.837072	0.191658	0.924419	0	0.954758	0.99632	0.076207	0.0232476	0.0273447	0.144155	2.29308	0.60326	3.30383	2.71121	0.00954272	0.396031	0.188901	0.899416	0.896382	5	NA	6.97357	0	11935.000000;6917.000000;7664.000000;4046.000000;2375.000000;3434.000000
121154_LSEVQASEAEMR_2_run0	121154_LSEVQASEAEMR_2	0	/scratch/86561195.tmpdir/Site1_DynRange_S1_Day_5.mzXML.gz	2767.13	f_5089188_451674822184926826	LSEVQASEAEMR	LSEVQASEAEMR	-1	675.322	12136	1/Q8IY37	0	2732.5	34.6305	2747.08	3.97447	8.64733	6	2208	none	2790.17	0.847334	22.6963	75858	1	0.785815	0.159983	0.944079	0	0.813705	0.987476	0.139707	0.0381745	0.0429113	0.237941	3.1222	0.652929	3.71867	3.41684	0.00847334	0.970545	0.343098	0.810346	0.812602	5	NA	6.92922	0	3140.000000;2111.000000;2900.000000;1995.000000;1506.000000;484.000000
178727_TDTESELDLISR_3_run0	178727_TDTESELDLISR_3	0	/scratch/86874248.tmpdir/Site10_DynRge_S4_Day_3A.mzXML.gz	4102	f_538815_14576254343797699842	TDTESELDLISR	TDTESELDLISR	-1	460.228	36129	1/P11586	0	4038.26	63.7389	4082.01	4.78184	44.7221	6	7951	none	4117.87	1.52208	56.9077	344640	6	0.824376	0.104831	0.760921	0	0.89955	0.976123	0.209413	0.0496035	0.0547521	0.269379	4.04143	0.661351	4.20016	3.93111	0.0152208	0	0	0.912434	0.898993	6	NA	8.22362	0	12132.000000;10313.000000;2652.000000;3426.000000;6980.000000;626.000000
109175_LGLHQQGSEPSYLDR_3_run0	109175_LGLHQQGSEPSYLDR_3	0	/scratch/86581270.tmpdir/Site9_DynRge_S4_Day_8A.mzXML.gz	3297.56	f_2382676_15311115011986782742	LGLHQQGSEPSYLDR	LGLHQQGSEPSYLDR	-1	567.285	93248	1/Q9BV38	0	3234.99	62.5771	3268.83	4.5009	20.2703	6	13918	1671739_LGLHQQGSEPSYLDR_3	3321.69	1.47035	42.858	308100	6	0.804473	0.302655	0.982666	0.018928	0.900645	0.974671	0.214355	0.0545862	0.0661426	0.298688	3.75789	0.691555	2.6441	3.30894	0.0147035	0	0	0.929057	0.945853	4	NA	8.10086	0	42671.000000;9157.000000;23145.000000;9132.000000;1765.000000;7378.000000
133123_NEATVETLTETK_2_run0	133123_NEATVETLTETK_2	0	/scratch/86581272.tmpdir/Site1_DynRange_S4_Day_5C.mzXML.gz	2950.15	f_4853385_661346469246916232	NEATVETLTETK	NEATVETLTETK	-1	668.336	13339	1/Q9GZR7	0	2882.69	67.4591	2932.68	4.1064	12.9169	6	3260	2035791_NEATVETLTETK_2	2965.83	1.61693	14.5444	311049	5	0.729725	0.0428839	0.803534	0.142814	0.901059	0.997702	0.0557079	0.0177364	0.0217015	0.125042	2.67721	0.721458	4.11393	3.81945	0.0161693	0.501426	0.134883	0.901489	0.90396	7	NA	7.20694	0	2605.000000;3092.000000;2461.000000;2001.000000;1905.000000;1275.000000
162256_SC(UniMod:4)TVSINFGPC(UniMod:4)FK_2_run0	162256_SC(UniMod:4)TVSINFGPC(UniMod:4)FK_2	0	/scratch/86561279.tmpdir/Site2_AQUA_HEK_S3_SW_day5_180714.mzXML.gz	5172.62	f_6953005_11965094238051769214	SCTVSINFGPCFK	SC(UniMod:4)TVSINFGPC(UniMod:4)FK	-1	758.85	34078	1/Q9UBL3	0	5124.87	47.7462	5151.67	3.72036	64.0948	6	3842	none	5200.43	0.894761	3.73292	502361	3	0.852264	0.0678357	0.713418	0	0.879344	0.996214	0.0855239	0.0277841	0.0289257	0.164682	1.31719	0.581168	2.78573	2.59978	0.00894761	0.396031	0.116372	0.840855	0.846558	9	NA	5.89092	0	7777.000000;6099.000000;4913.000000;6316.000000;5355.000000;3618.000000
152237_QTPDFHTVIGDTVTGLLER_3_run0	152237_QTPDFHTVIGDTVTGLLER_3	0	/scratch/86561363.tmpdir/Site5_DynRgeS1Day_3.mzXML.gz	7283.88	f_5512741_3899271922860586186	QTPDFHTVIGDTVTGLLER	QTPDFHTVIGDTVTGLLER	-1	700.364	132007	1/Q9H8H0	0	7175.96	107.925	7252.12	4.22561	111.217	6	9101	none	7320.58	2.1167	5.50966	738125	4	0.878886	0.178841	0.58929	0.0892983	0.959184	0.996631	0.0759071	0.022368	0.0251303	0.133488	1.7065	0.553986	3.0025	2.57276	0.021167	0.265837	0.0304677	0.86729	0.873809	11	NA	6.29618	0	44682.000000;19907.000000;22458.000000;11788.000000;17248.000000;15924.000000
50035_EYEIPSNLTPADVFFR_2_run0	50035_EYEIPSNLTPADVFFR_2	0	/scratch/86620680.tmpdir/Site11_DynRangeS5_Day3.mzXML.gz	5854.5	f_9091122_9355795580497968177	EYEIPSNLTPADVFFR	EYEIPSNLTPADVFFR	-1	949.47	42845	1/Q8WUM0	0	5636.74	217.767	5834.39	3.60208	111.06	6	7778	none	5877.39	4.95963	8.64457	374060	6	0.831351	0.11454	0.894632	0	0.968757	0.996026	0.0788053	0.0283235	0.0375011	0.174488	2.15693	0.584357	2.78255	1.61501	0.0495963	0.265837	0.0151182	0.860685	0.907925	6	NA	6.37214	0	18203.000000;7017.000000;6839.000000;4813.000000;3599.000000;2374.000000
14961_AQTASDAGVGVR_2_run0	14961_AQTASDAGVGVR_2	0	/scratch/86874255.tmpdir/Site4_DynRange_S4A_Day_3.mzXML.gz	1190.16	f_2532441_13385944674321837060	AQTASDAGVGVR	AQTASDAGVGVR	-1	566.291	14435	1/Q9UPY3	0	1137.44	52.722	1171.33	4.29101	-17.8609	6	2932	228220_AQTASDAGVGVR_2	1210.32	1.63908	39.8479	224732	3	0.598526	0.0642321	0.754254	0	0.909737	0.993592	0.110583	0.0352866	0.0388354	0.206783	3.68507	0.861016	4.37934	3.46863	0.0163908	0.265837	0.0241464	0.867924	0.87538	5	NA	7.72192	0	4822.000000;2346.000000;2812.000000;2070.000000;1319.000000;1066.000000
143065_PLELELC(UniMod:4)PGR_2_run0	143065_PLELELC(UniMod:4)PGR_2	0	/scratch/86874296.tmpdir/Site1_DynRange_S2_Day_3.mzXML.gz	4488.69	f_3301418_11138858333214951386	PLELELCPGR	PLELELC(UniMod:4)PGR	-1	592.311	62265	1/Q9NR45	0	4382.68	106.014	4457.19	4.02674	50.334	6	8586	none	4513.54	2.43398	25.4335	322632	3	0.844401	0.192991	0.822444	0	0.986292	0.999265	0.0294892	0.00951743	0.0125833	0.0690557	3.23607	0.605055	6.33381	5.3926	0.0243398	0	0	0.929525	0.931264	5	NA	7.81899	0	17917.000000;13395.000000;9846.000000;9567.000000;5912.000000;5628.000000
174474_STC(UniMod:4)TINYSK_2_run0	174474_STC(UniMod:4)TINYSK_2	0	/scratch/86581254.tmpdir/Site1_DynRange_S4_Day_1C.mzXML.gz	1550.89	f_2148789_17346706525978556903	STCTINYSK	STC(UniMod:4)TINYSK	-1	537.25	19694	1/P49419	0	1512.73	38.1614	1526.2	3.52539	-17.2696	6	3194	none	1575.93	1.03036	17.1582	104815	0	0.84439	0.187893	0.980322	0	0.97867	0.998243	0.0446339	0.0116357	0.0159112	0.0868948	2.84248	0.574231	6.5331	5.11934	0.0103036	0.816379	0.236864	0.838991	0.846067	4	NA	7.02695	0	5953.000000;3819.000000;2646.000000;2700.000000;2254.000000;2322.000000
45319_ENVNATENC(UniMod:4)ISAVGK_2_run0	45319_ENVNATENC(UniMod:4)ISAVGK_2	0	/scratch/86999524.tmpdir/Site6_DynRange_S2_Day_3.mzXML.gz	3065.05	f_7745651_12378340990794128304	ENVNATENCISAVGK	ENVNATENC(UniMod:4)ISAVGK	-1	803.38	38340	1/O00410	0	3116.59	-51.5343	3044.39	4.04785	12.0182	6	6592	none	3099.63	1.28184	25.7361	143151	3	0.864654	0.267829	0.966937	0	0.508963	0.991534	0.0927167	0.0317696	0.0448188	0.260219	3.24789	0.537451	5.13465	5.94031	0.0128184	0.59285	0.216656	0.913462	0.907671	5	NA	7.52912	0	5530.000000;9792.000000;6614.000000;5234.000000;4837.000000;6333.000000
88220_INQFYGAPTAVR_2_run0	88220_INQFYGAPTAVR_2	0	/scratch/86620564.tmpdir/Site10_DynRge_S1_Day_1.mzXML.gz	3424.55	f_5049987_17005104729081631792	INQFYGAPTAVR	INQFYGAPTAVR	-1	668.854	69132	1/Q9NUB1	0	3444.85	-20.3043	3398.79	3.86866	27.5155	6	7396	none	3457.47	0.484477	9.00658	723920	5	0.727104	0.0954967	0.955421	0	0.846113	0.986372	0.142319	0.041482	0.0492413	0.261373	2.19796	0.763732	3.68495	4.12181	0.00484477	0.970545	0.380918	0.853857	0.851072	7	NA	6.53038	0	20094.000000;19586.000000;6356.000000;7249.000000;12126.000000;3721.000000
168472_SLIATVEK_2_run0	168472_SLIATVEK_2	0	/scratch/86561218.tmpdir/Site2_AQUA_HEK_S2_SW_day5_180714.mzXML.gz	2810.96	f_307162_14422294584528891486	SLIATVEK	SLIATVEK	-1	430.758	128423	1/Q13620	0	2707.45	103.51	2786.4	2.13547	13.2993	6	19425	none	2831.92	2.29929	5.11502	2203192	3	0.80017	0.0582895	0.859069	0	0.945481	0.967518	0.249691	0.0537747	0.0676449	0.261139	1.63218	0.713842	5.71422	1.57616	0.0229929	4.63121	0.561367	0.738876	0.913114	5	NA	4.98386	0	59136.000000;29654.000000;8407.000000;9926.000000;20053.000000;1247.000000
165194_SGLLVLTTPLASLAPR_3_run0	165194_SGLLVLTTPLASLAPR_3	0	/scratch/86874237.tmpdir/Site5_DynRgeS4Day_3B.mzXML.gz	7300.31	f_1868814_4841949292897045352	SGLLVLTTPLASLAPR	SGLLVLTTPLASLAPR	-1	536.994	33079	1/Q13057	0	7280.04	20.2764	7277.19	3.92556	112.128	6	2259	none	7339.12	0.128294	18.9612	266149	2	0.803535	0.124288	0.964778	0	0.837245	0.993149	0.0877691	0.0257874	0.0349145	0.197354	2.9424	0.635849	6.02668	5.00515	0.00128294	0.910684	0.483975	0.78958	0.762806	6	NA	6.78078	0	8670.000000;7283.000000;6115.000000;2826.000000;3765.000000;4420.000000
25760_DFAAEVVHPGDLK_2_run0	25760_DFAAEVVHPGDLK_2	0	/scratch/86874246.tmpdir/Site5_DynRgeS4Day_1B.mzXML.gz	4128.19	f_5624412_8728341796250225382	DFAAEVVHPGDLK	DFAAEVVHPGDLK	-1	699.357	123869	1/P54577	0	4123.91	4.27952	4103.12	4.00849	41.4684	6	12657	391922_DFAAEVVHPGDLK_2	4155.27	0.0683513	6.19603	1448028	4	0.816243	0.0855432	0.984504	0	0.844086	0.980789	0.139704	0.0564998	0.0813732	0.39329	1.82391	0.677308	5.56032	7.44052	0.000683513	0.396031	0.0520444	0.910644	0.911235	9	NA	6.62015	0	34106.000000;20882.000000;25744.000000;15737.000000;13646.000000;13754.000000
138187_NPHPSSAFLNLIGFVSR_3_run0	138187_NPHPSSAFLNLIGFVSR_3	0	/scratch/86874294.tmpdir/Site4_DynRange_S3_Day_3.mzXML.gz	6254.94	f_3915779_8942559685759302207	NPHPSSAFLNLIGFVSR	NPHPSSAFLNLIGFVSR	-1	619.332	29599	1/P53004	0	6244.69	10.252	6231.61	3.48887	106.59	6	3794	2111618_NPHPSSAFLNLIGFVSR_3	6277.1	0.209874	30.9693	235353	3	0.836944	0.125764	0.934436	0.0421636	0.962851	0.988222	0.121195	0.0302867	0.039683	0.180094	3.433	0.615921	2.76462	2.90126	0.00209874	2.53054	0.442489	0.786327	0.85099	2	NA	6.9916	0	12145.000000;6981.000000;3296.000000;1248.000000;4003.000000;1926.000000
192135_VC(UniMod:4)VETVESGAMTK_2_run0	192135_VC(UniMod:4)VETVESGAMTK_2	0	/scratch/86561420.tmpdir/Site5_DynRgeS4Day_1A.mzXML.gz	2925.26	f_5581978_4596699667569193572	VCVETVESGAMTK	VC(UniMod:4)VETVESGAMTK	-1	705.834	173036	1/P48735	0	2952.11	-26.8464	2903.5	4.93422	16.1627	6	22586	none	2975.22	0.537297	26.5186	607539	5	0.739996	0.284815	0.99476	0.25482	0.322912	0.952618	0.26645	0.0897395	0.115145	0.594976	3.27785	0.710018	2.41099	2.14065	0.00537297	0.265837	0.0809743	0.932751	0.928148	9	NA	7.50704	0	26300.000000;44093.000000;66914.000000;14152.000000;10031.000000;11546.000000
118403_LQALDTGWNELHK_3_run0	118403_LQALDTGWNELHK_3	0	/scratch/86874295.tmpdir/Site5_DynRgeS4Day_3A.mzXML.gz	4243.33	f_1349900_11225858417685621141	LQALDTGWNELHK	LQALDTGWNELHK	-1	508.932	96997	1/Q01082	0	4169.1	74.2276	4216.01	4.7162	44.2139	6	13413	1812906_LQALDTGWNELHK_3	4268.17	1.61389	18.0015	631987	4	0.752767	0.153479	0.771599	0.0448364	0.839127	0.976155	0.21441	0.0698537	0.0847728	0.385709	2.89045	0.741655	2.35076	3.03054	0.0161389	0.265837	0.0166242	0.927003	0.934562	9	NA	7.35381	0	32615.000000;22403.000000;8602.000000;15179.000000;13849.000000;4349.000000
116009_LMLYEGFYDVLR_2_run0	116009_LMLYEGFYDVLR_2	0	/scratch/86561206.tmpdir/20141211_Site3_DynRge_S4_Day_3A.mzXML.gz	6939.77	f_6824481_1532863095314476023	LMLYEGFYDVLR	LMLYEGFYDVLR	-1	759.887	26749	1/Q9NVI1	0	6915.77	23.9982	6914.72	3.75555	108.809	6	3704	none	6969.96	0.409171	14.3042	138333	1	0.823543	0.193367	0.97407	0	0.793703	0.991296	0.102924	0.0354712	0.0487339	0.26674	2.66055	0.642563	2.16392	2.10816	0.00409171	0.620949	0.117544	0.832984	0.830806	4	NA	6.78679	0	6728.000000;5793.000000;6097.000000;3485.000000;2462.000000;2184.000000
148785_QLGPQVQQIILVSPMGVSR_3_run0	148785_QLGPQVQQIILVSPMGVSR_3	0	/scratch/86948885.tmpdir/Site10_DynRge_S5_Day_1.mzXML.gz	5970.03	f_5172744_6381190051038017712	QLGPQVQQIILVSPMGVSR	QLGPQVQQIILVSPMGVSR	-1	684.054	27160	1/O60763	0	5955.11	14.9213	5948.06	3.32721	90.9869	6	3637	none	5990.44	0.186934	4.51696	454817	4	0.820992	0.0597163	0.900131	0.0898748	0.963945	0.997946	0.056559	0.017899	0.021741	0.120258	1.50784	0.597478	3.9293	3.11282	0.00186934	1.5925	0.436907	0.821586	0.843592	7	NA	5.91566	0	5960.000000;5664.000000;5093.000000;4911.000000;3091.000000;2441.000000
12387_AMTILLEEAK_2_run0	12387_AMTILLEEAK_2	0	/scratch/86561178.tmpdir/0017_Site7_DynRange_S5_Day_3.mzXML.gz	3602.28	f_2277251_5136644403500941365	AMTILLEEAK	AMTILLEEAK	-1	559.81	173816	1/P55265	0	3639.86	-37.5792	3576.09	2.99442	46.2257	6	13196	none	3635.56	0.974315	10.991	906720	4	0.855709	0.191698	0.888157	0	0.990333	0.997912	0.0649639	0.0176779	0.0199868	0.0984771	2.39708	0.587113	2.02299	1.08391	0.00974315	4.9883	1.24044	0.670848	0.728183	5	NA	5.33627	0	49910.000000;43278.000000;28181.000000;24898.000000;18509.000000;9040.000000
38959_EFESAIVEAAR_2_run0	38959_EFESAIVEAAR_2	0	/scratch/86581267.tmpdir/Site10_DynRge_S3_Day_1.mzXML.gz	3800.15	f_3739517_4109034870488648713	EFESAIVEAAR	EFESAIVEAAR	-1	611.309	97925	1/Q15020	0	3802.46	-2.31133	3779.87	4.09511	36.9348	6	10770	none	3835.29	0.0651645	17.742	1052813	2	0.851822	0.0930127	0.991494	0	0.433012	0.970157	0.183931	0.0648401	0.0918104	0.489614	2.87593	0.587668	5.81603	5.90838	0.000651645	0.970545	0.426477	0.92765	0.919408	7	NA	7.26381	0	17170.000000;19309.000000;35948.000000;6703.000000;11666.000000;7129.000000
1912_AATSPALFNR_2_run0	1912_AATSPALFNR_2	0	/scratch/86561262.tmpdir/Site6_DynRange_S4C_Day_5.mzXML.gz	3197.24	f_1601694_17212574156770078681	AATSPALFNR	AATSPALFNR	-1	524.283	65400	1/Q14204	0	3130.08	67.1616	3176.11	3.78837	16.2621	6	8761	none	3224.85	1.76214	16.1419	475074	2	0.852572	0.137663	0.990714	0	0.979771	0.994893	0.0992221	0.0273773	0.0301049	0.135102	2.78142	0.5932	7.18482	6.14932	0.0176214	0	0	0.94612	0.953897	5	NA	7.57382	0	29240.000000;6753.000000;10597.000000;6285.000000;4419.000000;8106.000000
38177_EEENVGIDITEPLYMQR_2_run0	38177_EEENVGIDITEPLYMQR_2	0	/scratch/86561199.tmpdir/20141208_Site3_DynRge_S3_Day_1.mzXML.gz	5558.4	f_9812686_8039076319142616980	EEENVGIDITEPLYMQR	EEENVGIDITEPLYMQR	-1	1018.49	54737	1/P33991	0	5543.37	15.036	5543.97	3.765	76.6177	6	5529	none	5592.72	0.217682	5.33224	446290	1	0.810137	0.122649	0.873816	0.135484	0.96109	0.993889	0.102293	0.0292398	0.0336157	0.18281	1.67377	0.636822	4.51366	4.14781	0.00217682	1.38207	0.386124	0.851938	0.866177	9	NA	6.19318	0	12740.000000;10643.000000;10388.000000;6778.000000;6772.000000;7416.000000
67770_GPASTPTYSPAPTQPAPR_3_run0	67770_GPASTPTYSPAPTQPAPR_3	0	/scratch/86561218.tmpdir/Site2_AQUA_HEK_S2_SW_day5_180714.mzXML.gz	2522.34	f_3647375_17255223544713289373	GPASTPTYSPAPTQPAPR	GPASTPTYSPAPTQPAPR	-1	599.304	16125	1/Q6P1N0	0	2567.8	-45.4612	2501.45	4.13739	7.12327	6	3401	1017902_GPASTPTYSPAPTQPAPR_3	2540.45	0.87673	28.2763	197882	2	0.782061	0.081488	0.893875	0.0574884	0.697298	0.971042	0.188838	0.0534634	0.0696037	0.369802	3.34203	0.705595	4.16318	3.1329	0.0087673	0.501426	0.0914508	0.908748	0.922573	5	NA	7.60857	0	4161.000000;4307.000000;927.000000;1716.000000;3415.000000;1599.000000
8400_AISALVPQGGPVLC(UniMod:4)R_2_run0	8400_AISALVPQGGPVLC(UniMod:4)R_2	0	/scratch/86561307.tmpdir/Site6_DynRange_S4B_Day_1.mzXML.gz	4773.06	f_7612997_13255249401585158460	AISALVPQGGPVLCR	AISALVPQGGPVLC(UniMod:4)R	-1	769.43	75966	1/Q13330	0	4805.59	-32.5385	4747.15	2.84816	55.4158	6	10423	128802_AISALVPQGGPVLC(UniMod:4)R_2	4802.39	0.884215	14.8879	366446	5	0.864843	0.207305	0.989467	0	0.990933	0.992941	0.102528	0.0217912	0.028022	0.105207	2.70055	0.544008	8.72918	5.46857	0.00884215	3.46337	0.731846	0.824165	0.898877	4	NA	6.57279	0	46069.000000;4672.000000;7262.000000;6301.000000;7869.000000;3793.000000
8305_AIQDEIR_2_run0	8305_AIQDEIR_2	0	/scratch/86561244.tmpdir/Site9_DynRge_S5_Day_7.mzXML.gz	2183.72	f_126446_18323789239507202869	AIQDEIR	AIQDEIR	-1	422.73	191978	1/Q13257	0	2094.44	89.2775	2151.21	2.96135	-2.24751	6	24983	127371_AIQDEIR_2	2210.68	2.15249	11.8061	1496326	2	0.67759	0.1283	0.788041	0.0423173	0.965774	0.984205	0.167205	0.0532611	0.0752851	0.246127	2.46861	0.740021	5.93374	2.69844	0.0215249	3.76462	0.309166	0.791733	0.916277	6	NA	5.9974	0	91242.000000;46739.000000;35192.000000;8363.000000;8124.000000;2318.000000
121344_LSHPLLEQLLPALR_3_run0	121344_LSHPLLEQLLPALR_3	0	/scratch/86561338.tmpdir/Site4_DynRange_S4A_Day_1.mzXML.gz	5805.53	f_1883958_4079575089392089971	LSHPLLEQLLPALR	LSHPLLEQLLPALR	-1	533.991	9381	1/Q86XI2	0	5794.99	10.538	5782.58	3.64218	97.3345	6	1601	none	5808.58	0.16551	26.3473	90099	2	0.765368	0.104119	0.949549	0.115979	0.991977	0.995819	0.0846294	0.0212823	0.023721	0.095191	3.27136	0.672952	2.94794	1.81216	0.0016551	0.816379	0.251112	0.800414	0.852357	2	NA	7.15622	0	4934.000000;1088.000000;1111.000000;1113.000000;440.000000;695.000000
54444_FLNEMIAPVMR_2_run0	54444_FLNEMIAPVMR_2	0	/scratch/86561358.tmpdir/Site6_DynRange_S3_Day_1.mzXML.gz	5463.55	f_5254501_5350497470692902750	FLNEMIAPVMR	FLNEMIAPVMR	-1	660.844	38986	1/Q9UHG3	0	5427.08	36.4754	5435.58	3.5054	73.1424	6	4223	none	5490.83	0.842356	5.46416	469070	4	0.831375	0.0831134	0.93429	0	0.7738	0.993738	0.0821142	0.0244051	0.03435	0.19815	1.69821	0.605675	3.80684	3.71074	0.00842356	0.265837	0.0252486	0.901078	0.890734	6	NA	6.50289	0	7006.000000;8457.000000;6709.000000;5916.000000;5394.000000;5504.000000
191062_VALDLDPYVK_2_run0	191062_VALDLDPYVK_2	0	/scratch/86948884.tmpdir/Site2_AQUA_HEK_S2_SW_day3_180714.mzXML.gz	4926.57	f_2706117_13246065331460789698	VALDLDPYVK	VALDLDPYVK	-1	566.816	32792	1/O95295	0	4884.62	41.9493	4910.01	3.7556	57.5846	6	4960	none	4952.27	0.784646	11.7424	209849	1	0.809705	0.156265	0.991885	0	0.802626	0.985941	0.151272	0.0412595	0.0486643	0.265505	2.46321	0.671702	4.77702	3.70319	0.00784646	2.06124	0.832022	0.831338	0.828511	7	NA	6.45661	0	6724.000000;8573.000000;6469.000000;7007.000000;3207.000000;812.000000
74331_HESC(UniMod:4)GQC(UniMod:4)TPC(UniMod:4)R_3_run0	74331_HESC(UniMod:4)GQC(UniMod:4)TPC(UniMod:4)R_3	0	/scratch/86874304.tmpdir/Site9_DynRge_S1_Day_5.mzXML.gz	829.861	f_698481_17277700692130511510	HESCGQCTPCR	HESC(UniMod:4)GQC(UniMod:4)TPC(UniMod:4)R	-1	464.513	6651	1/P49821	0	801.966	27.895	813.42	4.40309	-33.3096	6	2074	1120439_HESC(UniMod:4)GQC(UniMod:4)TPC(UniMod:4)R_3	843.155	0.790388	78.7432	87629	1	0.830224	0.0758995	0.965136	0	0.952129	0.991445	0.115875	0.0351029	0.0411782	0.199982	4.36619	0.626577	4.74663	4.90498	0.00790388	0	0	0.933625	0.913722	2	NA	8.69499	0	2301.000000;998.000000;1048.000000;906.000000;838.000000;560.000000
128968_MLEAQLER_2_run0	128968_MLEAQLER_2	0	/scratch/86581267.tmpdir/Site10_DynRge_S3_Day_1.mzXML.gz	2752.28	f_998222_11953071419013842958	MLEAQLER	MLEAQLER	-1	495.258	56230	1/Q9Y6D9	0	2707.75	44.5291	2729.42	3.15141	11.4295	6	8022	1973275_MLEAQLER_2	2778.32	1.12946	5.8884	921436	2	0.909228	0.0610243	0.804275	0	0.993633	0.99683	0.0772167	0.01546	0.0188253	0.0799682	1.77298	0.463506	5.34567	2.62253	0.0112946	1.34906	0.167951	0.83293	0.854407	6	NA	6.14814	0	27839.000000;11270.000000;6231.000000;3998.000000;2950.000000;3942.000000
150447_QPMILEK_2_run0	150447_QPMILEK_2	0	/scratch/86874292.tmpdir/Site4_DynRange_S4B_Day_2.mzXML.gz	2082.5	f_252329_16124757808813332118	QPMILEK	QPMILEK	-1	429.741	90811	1/P49411	0	1853.59	228.912	2057.64	2.70449	4.7934	6	13139	none	2106.39	5.8934	7.87185	975314	2	0.858244	0.0931095	0.929268	0	0.973498	0.98059	0.185042	0.0402003	0.0480695	0.186593	2.06329	0.599612	2.41013	2.19648	0.058934	4.45551	0.280736	0.830738	0.945532	5	NA	5.63711	0	39690.000000;16229.000000;21494.000000;3695.000000;8803.000000;900.000000
62836_GGNPELVALVK_2_run0	62836_GGNPELVALVK_2	0	/scratch/86561327.tmpdir/Site4_DynRange_S4B_Day_3.mzXML.gz	3646.96	f_2313162_7642691664787690919	GGNPELVALVK	GGNPELVALVK	-1	548.822	55949	1/O95749	0	3663.4	-16.4381	3621.57	4.5196	42.4294	6	5219	941933_GGNPELVALVK_2	3670.32	0.470569	81.7864	178648	2	0.827531	0.31318	0.988113	0	0.0607944	0.898093	0.344768	0.124387	0.177913	0.866313	4.40411	0.625931	2.31524	2.74142	0.00470569	4.73804	1.14738	0.87828	0.910802	7	NA	7.40556	0	7850.000000;11921.000000;25908.000000;4199.000000;3357.000000;2714.000000
212036_YLAADKDGNVTC(UniMod:4)ER_3_run0	212036_YLAADKDGNVTC(UniMod:4)ER_3	0	/scratch/86561244.tmpdir/Site9_DynRge_S5_Day_7.mzXML.gz	2062.01	f_1980567_8014620302971190229	YLAADKDGNVTCER	YLAADKDGNVTC(UniMod:4)ER	-1	537.919	45005	1/Q16658	0	1913.28	148.723	2036.33	4.97883	-4.99177	6	6859	none	2092.49	3.50823	52.3573	225577	2	0.782074	0.199511	0.955221	0	0.690281	0.955763	0.296511	0.09747	0.119689	0.536587	3.95809	0.657257	1.72348	2.15759	0.0350823	0.265837	0.0148335	0.932234	0.936794	7	NA	7.89525	0	13216.000000;9339.000000;9554.000000;9319.000000;1863.000000;1714.000000
140492_NTPFLYDLVM(UniMod:35)THALEWPSLTAQWLPDVTRPEGK_4_run0	140492_NTPFLYDLVM(UniMod:35)THALEWPSLTAQWLPDVTRPEGK_4	0	/scratch/86874294.tmpdir/Site4_DynRange_S3_Day_3.mzXML.gz	8011.9	f_9573799_5403033998900966735	NTPFLYDLVMTHALEWPSLTAQWLPDVTRPEGK	NTPFLYDLVM(UniMod:35)THALEWPSLTAQWLPDVTRPEGK	-1	961.237	86118	1/Q09028	0	7984.94	26.9579	7987.78	3.62955	149.833	6	9594	none	8056.02	0.0673197	9.75836	484945	3	0.82466	0.177583	0.950019	0	0.834397	0.970705	0.222605	0.0718896	0.0912588	0.403786	2.27812	0.626627	1.66157	1.44969	0.000673197	3.63246	1.00144	0.821619	0.875221	7	NA	6.08766	0	31014.000000;8465.000000;20611.000000;11413.000000;9324.000000;5291.000000
144088_PTWGNHTPIFR_2_run0	144088_PTWGNHTPIFR_2	0	/scratch/86561408.tmpdir/Site11__DynRangeS5_Day5.mzXML.gz	2541.38	f_4683189_18003546371904472167	PTWGNHTPIFR	PTWGNHTPIFR	-1	663.341	22899	1/P00505	0	2656.36	-114.983	2519.15	3.76975	24.9497	6	3894	none	2568.76	2.95032	9.9483	204747	0	0.873748	0.11184	0.956269	0	0.879047	0.995375	0.0837658	0.0280508	0.034749	0.194901	2.2974	0.527263	4.34352	3.83389	0.0295032	0.265837	0.0338092	0.931971	0.922342	6	NA	6.99377	0	5049.000000;4953.000000;3600.000000;3482.000000;3069.000000;2746.000000
103473_LAMQLEEQASR_2_run0	103473_LAMQLEEQASR_2	0	/scratch/86561247.tmpdir/Site9_DynRge_S1_Day_7.mzXML.gz	3268.89	f_4386891_13673547515495734184	LAMQLEEQASR	LAMQLEEQASR	-1	638.322	51352	1/Q99661	0	3205.7	63.1866	3223.04	3.27154	20.3638	6	4430	1585256_LAMQLEEQASR_2	3299.03	1.46377	7.03575	469565	4	0.843533	0.109361	0.933809	0	0.844707	0.989743	0.120177	0.0376783	0.0493736	0.263828	1.951	0.557836	1.85144	2.51948	0.0146377	4.35615	1.09225	0.790799	0.829145	7	NA	5.61155	0	11294.000000;13454.000000;8564.000000;5066.000000;5418.000000;7556.000000
2066_AAVMVYDDANK_2_run0	2066_AAVMVYDDANK_2	0	/scratch/86874266.tmpdir/Site5_DynRgeS2Day_1.mzXML.gz	2375.66	f_3367517_871304250445885963	AAVMVYDDANK	AAVMVYDDANK	-1	598.784	79617	1/Q8N8S7	0	2411.83	-36.1634	2351.99	3.58305	4.01582	6	8094	32286_AAVMVYDDANK_2	2417.19	0.684175	9.57478	468486	3	0.818808	0.169945	0.82053	0	0.991681	0.99671	0.072453	0.0208539	0.0237886	0.115227	2.25913	0.626004	4.52872	4.31513	0.00684175	0.970545	0.223687	0.820163	0.861696	6	NA	6.48035	0	21519.000000;18305.000000;18077.000000;7284.000000;7589.000000;6843.000000
67235_GNDPNVSLVPK_2_run0	67235_GNDPNVSLVPK_2	0	/scratch/86560948.tmpdir/Site1_DynRange_S4_Day_1A.mzXML.gz	3030.16	f_2872163_9706557568251508778	GNDPNVSLVPK	GNDPNVSLVPK	-1	570.306	16972	1/P48634	0	2942.35	87.8146	3001.69	4.03227	16.6058	6	2194	1009991_GNDPNVSLVPK_2	3058.05	2.10578	22.8666	139143	2	0.756533	0.121975	0.80774	0	0.965968	0.997601	0.0601488	0.017175	0.0200985	0.109691	3.12968	0.720672	3.82286	3.26629	0.0210578	0.396031	0.0807881	0.859751	0.854355	5	NA	7.29818	0	5185.000000;3253.000000;2810.000000;2757.000000;1112.000000;1855.000000
9220_ALAEGVLLR_2_run0	9220_ALAEGVLLR_2	0	/scratch/86948891.tmpdir/Site2_AQUA_HEK_S5_SW_day1_180714.mzXML.gz	3814.51	f_862104_16275806415708980272	ALAEGVLLR	ALAEGVLLR	-1	471.293	88587	1/P48637	0	3787.21	27.3035	3797.61	4.12737	35.1695	6	22637	none	3833.37	0.569489	50.4293	525122	3	0.781389	0.168698	0.911465	0	0.878883	0.981441	0.179281	0.0570501	0.0779406	0.34051	3.92057	0.69364	6.98571	4.78588	0.00569489	0.501426	0.0226347	0.908495	0.940356	4	NA	8.10331	0	33959.000000;16192.000000;27907.000000;3777.000000;4455.000000;2297.000000
194140_VFGPGVER_2_run0	194140_VFGPGVER_2	0	/scratch/86948886.tmpdir/Site5_DynRgeS5Day_3.mzXML.gz	2206.84	f_248169_10926009869721914004	VFGPGVER	VFGPGVER	-1	430.735	258633	1/O75369	0	2158.15	48.6927	2168.33	3.38523	-0.177541	6	23899	none	2256.35	1.22246	6.35839	2218809	2	0.832519	0.116564	0.864608	0	0.990285	0.978451	0.183714	0.0428879	0.0608501	0.187262	1.84978	0.652553	2.32431	1.68607	0.0122246	1.97653	0.415107	0.870494	0.927011	6	NA	6.27007	0	126155.000000;40594.000000;38455.000000;19926.000000;10767.000000;22736.000000
208240_WLQDLQEENESLK_2_run0	208240_WLQDLQEENESLK_2	0	/scratch/86874225.tmpdir/Site4_DynRange_S1_Day_3.mzXML.gz	3859.95	f_7824307_4101779361474680498	WLQDLQEENESLK	WLQDLQEENESLK	-1	816.399	32476	1/Q86UP2	0	3858.52	1.42941	3840.69	3.55537	48.1408	6	2887	none	3905.68	0.0592123	5.43762	332232	2	0.844258	0.097751	0.891454	0	0.868833	0.999034	0.0373417	0.0123239	0.014462	0.0855751	1.69334	0.586108	2.76276	2.79766	0.000592123	1.57954	0.70491	0.803736	0.778466	7	NA	5.94291	0	7024.000000;5659.000000;5436.000000;5361.000000;4295.000000;4701.000000
204930_VTSGVKPASFDK_3_run0	204930_VTSGVKPASFDK_3	0	/scratch/86581284.tmpdir/Site4_DynRange_S4C_Day_1.mzXML.gz	1435.69	f_64874_17645426766859093832	VTSGVKPASFDK	VTSGVKPASFDK	-1	412.559	14375	1/Q9H4A3	0	1516.22	-80.5221	1420.55	3.93463	-11.6091	6	2842	none	1449.79	1.70909	38.5631	635302	3	0.79524	0.022627	0.869627	0.0290087	0.896576	0.973913	0.20855	0.0508243	0.0686093	0.306313	3.65229	0.640589	4.78201	6.16799	0.0170909	1.17499	0.10367	0.704342	0.806818	5	NA	6.62081	0	6308.000000;2048.000000;3095.000000;1650.000000;417.000000;857.000000
87323_ILTTIEDLDQK_2_run0	87323_ILTTIEDLDQK_2	0	/scratch/86561216.tmpdir/Site9_DynRge_S2_Day_8.mzXML.gz	4191.87	f_4642514_10693185230000430580	ILTTIEDLDQK	ILTTIEDLDQK	-1	644.853	119477	1/O95347	0	4169.67	22.1997	4134.91	3.50763	43.1637	6	7959	1327022_ILTTIEDLDQK_2	4214.2	0.463714	6.09875	1608408	2	0.835542	0.0742828	0.937385	0	0.720305	0.985423	0.140833	0.0462571	0.0587645	0.319746	1.80808	0.574776	2.54241	2.02116	0.00463714	4.52281	1.67311	0.798834	0.804075	9	NA	5.53924	0	32941.000000;15695.000000;16565.000000;27230.000000;12061.000000;14985.000000
4847_AFFESHPAPSAER_3_run0	4847_AFFESHPAPSAER_3	0	/scratch/86561218.tmpdir/Site2_AQUA_HEK_S2_SW_day5_180714.mzXML.gz	2638.25	f_1106949_16696209211012241818	AFFESHPAPSAER	AFFESHPAPSAER	-1	482.565	184172	1/P55786	0	2553.84	84.4148	2611.19	3.28468	9.60356	6	21458	73805_AFFESHPAPSAER_3	2666.45	1.90356	20.8106	733468	3	0.800884	0.251098	0.889528	0	0.873141	0.97216	0.220293	0.0632527	0.0878865	0.368712	3.03546	0.681931	5.01684	2.58019	0.0190356	4.98157	0.985257	0.802283	0.901354	6	NA	6.31212	0	56648.000000;63665.000000;37826.000000;6167.000000;10852.000000;9014.000000
9828_ALEIADFSGNPLSR_2_run0	9828_ALEIADFSGNPLSR_2	0	/scratch/86561211.tmpdir/Site10_DynRge_S3_Day_3.mzXML.gz	5319.46	f_6686466_9087099524662827192	ALEIADFSGNPLSR	ALEIADFSGNPLSR	-1	745.386	83319	1/Q14160	0	5264.41	55.0475	5286.59	4.07257	73.9478	6	9402	none	5348.53	1.24783	7.50888	622863	2	0.804106	0.133768	0.974383	0	0.634301	0.971355	0.218178	0.0713011	0.0781212	0.424623	2.01609	0.678389	2.14527	2.11083	0.0124783	0.59285	0.226646	0.922664	0.91195	8	NA	6.61041	0	14662.000000;10906.000000;24567.000000;22258.000000;5157.000000;5769.000000
86701_ILLDQVEEAVADFDEC(UniMod:4)IR_2_run0	86701_ILLDQVEEAVADFDEC(UniMod:4)IR_2	0	/scratch/86874295.tmpdir/Site5_DynRgeS4Day_3A.mzXML.gz	8238.63	f_9761859_4828904595106845892	ILLDQVEEAVADFDECIR	ILLDQVEEAVADFDEC(UniMod:4)IR	-1	1068.02	39232	1/O94826	0	8492.82	-254.195	8221.26	3.8248	132.898	6	5520	none	8260.38	6.00238	4.6886	461396	6	0.838019	0.0850289	0.868989	0	0.732047	0.996987	0.0662951	0.0216261	0.0255636	0.150218	1.54513	0.597901	2.50574	2.3839	0.0600238	0.816379	0.36608	0.848172	0.835132	10	NA	5.66642	0	8622.000000;6961.000000;5234.000000;7177.000000;5307.000000;5931.000000
89090_IQDVGLVPMGGVMSGAVPAAAAQEAVEEDIPIAK_4_run0	89090_IQDVGLVPMGGVMSGAVPAAAAQEAVEEDIPIAK_4	0	/scratch/86561335.tmpdir/Site11_DynRangeS4_Day3B.mzXML.gz	6484.83	f_8325804_683891109299123458	IQDVGLVPMGGVMSGAVPAAAAQEAVEEDIPIAK	IQDVGLVPMGGVMSGAVPAAAAQEAVEEDIPIAK	-1	834.182	25336	1/P52815	0	6352.58	132.256	6465.86	4.41076	125.33	6	5410	none	6505.55	2.53022	37.1654	181505	6	0.825427	0.139588	0.968904	0	0.944883	0.991523	0.125677	0.0423845	0.0495966	0.233641	3.61538	0.650037	3.7405	6.06954	0.0253022	0.396031	0.0417859	0.911976	0.927307	5	NA	7.83877	0	8459.000000;4952.000000;3932.000000;3471.000000;2956.000000;1566.000000
199994_VLYVYDMLAGK_2_run0	199994_VLYVYDMLAGK_2	0	/scratch/93595545.tmpdir/20150119_024_Site8_DynRge_S1_Day_2.mzXML.gz	5390.49	f_11467506800894389988	VLYVYDMLAGK	VLYVYDMLAGK	-1	636.339	20337	1/Q9Y5J1	0	5258.58	131.917	5369.17	3.38856	85.5726	6	3118	none	5415.58	2.97259	13.1138	117780	1	0.835159	0.172669	0.958026	0.029552	0.9796	0.99512	0.0751056	0.0166203	0.0206272	0.105577	2.57367	0.609563	6.82254	3.59947	0.0297259	0.910684	0.19939	0.857324	0.883852	5	NA	6.77509	0	6679.000000;5116.000000;3719.000000;2323.000000;601.000000;1899.000000
107710_LFLVDDLVDSLK_2_run0	107710_LFLVDDLVDSLK_2	0	/scratch/86874237.tmpdir/Site5_DynRgeS4Day_3B.mzXML.gz	7851.46	f_5146927_6057085713271005279	LFLVDDLVDSLK	LFLVDDLVDSLK	-1	688.887	68481	1/Q9NQC3	0	7748.22	103.242	7832.32	3.16853	124.322	6	9069	none	7881.22	1.92184	8.31384	1273658	3	0.786644	0.0537672	0.972342	0	0.905096	0.996188	0.0738885	0.0268233	0.0347862	0.188545	2.11792	0.683139	3.3883	2.39049	0.0192184	6.1156	2.04899	0.744499	0.769161	8	NA	5.32348	0	17190.000000;16433.000000;14035.000000;9224.000000;6618.000000;4981.000000
116813_LNPVTTDEDLEIIFSR_3_run0	116813_LNPVTTDEDLEIIFSR_3	0	/scratch/86612955.tmpdir/20141216_site3_DynRge_S3_Day_5.mzXML.gz	6659.15	f_3888345_950410268492012727	LNPVTTDEDLEIIFSR	LNPVTTDEDLEIIFSR	-1	621.323	34144	1/Q8WUA2	0	6725.65	-66.5011	6624.75	3.81283	103.152	6	3050	none	6689.75	1.74769	19.2139	143527	2	0.875687	0.237893	0.943604	0	0.953779	0.995967	0.0846427	0.0239686	0.0249465	0.134389	2.95563	0.538766	3.71443	3.15421	0.0174769	0.501426	0.0500392	0.859445	0.86812	4	NA	7.16018	0	8824.000000;8899.000000;6096.000000;5371.000000;1757.000000;3197.000000
69816_GSATNYITR_2_run0	69816_GSATNYITR_2	0	/scratch/86948882.tmpdir/Site2_AQUA_HEK_S3_SW_day1_180714.mzXML.gz	1837.6	f_1349003_4768466909283851578	GSATNYITR	GSATNYITR	-1	491.751	75695	1/O00541	0	1887.99	-50.3848	1821.35	4.41114	-7.48239	6	14011	1050581_GSATNYITR_2	1853.86	0.882391	40.5025	366650	4	0.862426	0.20645	0.997626	0	0.659329	0.979536	0.155378	0.0538333	0.0750447	0.396737	3.70136	0.578579	3.63512	3.92282	0.00882391	3.37266	1.46746	0.860844	0.841318	7	NA	7.31106	0	15432.000000;11192.000000;14679.000000;25749.000000;7176.000000;1467.000000
125477_LWSPDEEVSPEVLAK_2_run0	125477_LWSPDEEVSPEVLAK_2	0	/scratch/86874257.tmpdir/Site1_DynRange_S5_Day_3.mzXML.gz	5137.64	f_8320993_13319626080208220691	LWSPDEEVSPEVLAK	LWSPDEEVSPEVLAK	-1	849.933	20643	1/Q29RF7	0	5120.57	17.0645	5104.91	4.09607	66.0868	6	2843	1921086_LWSPDEEVSPEVLAK_2	5154.63	0.286831	29.1358	241702	3	0.748188	0.0854068	0.888351	0	0.196628	0.982979	0.16619	0.0536368	0.0604597	0.3499	3.37197	0.695058	1.80942	1.68997	0.00286831	1.4238	0.639914	0.828716	0.812135	5	NA	6.95321	0	2945.000000;5263.000000;3071.000000;1581.000000;3718.000000;4065.000000
183074_TLFANIVLSGGSTLFK_2_run0	183074_TLFANIVLSGGSTLFK_2	0	/scratch/86561264.tmpdir/Site6_DynRange_S4A_Day_3.mzXML.gz	7059.6	f_8283083_7465202974913242773	TLFANIVLSGGSTLFK	TLFANIVLSGGSTLFK	-1	834.472	60260	1/P42025	0	7170.78	-111.181	7038.43	4.25637	115.449	6	8767	2804937_TLFANIVLSGGSTLFK_2	7087.18	3.0512	17.8767	269585	1	0.795328	0.223529	0.96816	0.0272486	0.924373	0.973675	0.218072	0.0514193	0.0602591	0.303011	2.8835	0.672287	4.57057	4.53891	0.030512	0.846326	0.235747	0.844355	0.856726	8	NA	6.80451	0	20272.000000;13172.000000;13107.000000;8576.000000;3491.000000;1642.000000
4523_AEVLSEEPILK_2_run0	4523_AEVLSEEPILK_2	0	/scratch/86948878.tmpdir/Site6_DynRange_S5_Day_1.mzXML.gz	4092.3	f_3855829_12834068982923837730	AEVLSEEPILK	AEVLSEEPILK	-1	614.345	73085	1/Q7L1Q6	0	4075.27	17.031	4076.88	4.65994	39.4185	6	11656	none	4119.12	0.418468	33.7013	405619	5	0.901168	0.180181	0.783583	0	0.975596	0.995057	0.081167	0.0277083	0.0381471	0.166412	3.51754	0.485246	4.63408	3.41231	0.00418468	0.265837	0.033296	0.860149	0.774207	7	NA	7.68676	0	33465.000000;15200.000000;8414.000000;5370.000000;5095.000000;5541.000000
29213_DLEGLSQR_2_run0	29213_DLEGLSQR_2	0	/scratch/86874296.tmpdir/Site1_DynRange_S2_Day_3.mzXML.gz	2547.9	f_725653_3345728424635743366	DLEGLSQR	DLEGLSQR	-1	459.238	149046	1/P35579	0	2417.39	130.507	2530.18	3.85587	4.94396	6	20939	444245_DLEGLSQR_2	2593.17	3.14396	26.3486	625208	3	0.849714	0.238394	0.97723	0	0.971924	0.994894	0.0993268	0.0280571	0.035907	0.160358	3.27142	0.611178	5.87987	4.65476	0.0314396	0.265837	0.0158364	0.919909	0.950464	4	NA	7.65424	0	51753.000000;44620.000000;32731.000000;6821.000000;9315.000000;3806.000000
113874_LLGSLYALGIPK_2_run0	113874_LLGSLYALGIPK_2	0	/scratch/93595537.tmpdir/20150119_033_Site8_DynRge_S1_Day_3.mzXML.gz	5373.68	f_744036227522572505	LLGSLYALGIPK	LLGSLYALGIPK	-1	622.884	9892	1/Q969Z0	0	5298	75.6808	5355.81	3.68277	86.1021	6	1740	none	5398.91	1.60211	26.4998	113648	1	0.755597	0.0870407	0.977346	0	0.992443	0.994327	0.103973	0.0252165	0.0297274	0.112905	3.27714	0.769071	4.75256	3.86202	0.0160211	0.674531	0.222842	0.813336	0.844171	3	NA	7.13478	0	5075.000000;1831.000000;856.000000;1138.000000;507.000000;485.000000
133019_NDSPTQIPVSSDVC(UniMod:4)R_2_run0	133019_NDSPTQIPVSSDVC(UniMod:4)R_2	0	/scratch/86560945.tmpdir/Site11__DynRangeS4_Day5B.mzXML.gz	2388.1	f_8313065_14014360321242381579	NDSPTQIPVSSDVCR	NDSPTQIPVSSDVC(UniMod:4)R	-1	837.891	9779	1/Q8TC07	0	2433.28	-45.1774	2371.06	3.22964	19.8635	6	2496	2034263_NDSPTQIPVSSDVC(UniMod:4)R_2	2404.13	1.03653	24.3307	101949	1	0.803341	0.0959205	0.943114	0	0.991703	0.992663	0.116829	0.0248596	0.0300871	0.105926	3.19174	0.637113	5.51046	3.7463	0.0103653	1.02619	0.170781	0.724923	0.812521	2	NA	6.57437	0	6163.000000;506.000000;1361.000000;782.000000;368.000000;599.000000
86175_ILDVIGLPGEEDWPR_2_run0	86175_ILDVIGLPGEEDWPR_2	0	/scratch/86561170.tmpdir/Site1_DynRange_S4_Day_3C.mzXML.gz	6517.12	f_8608730_13939329438459436201	ILDVIGLPGEEDWPR	ILDVIGLPGEEDWPR	-1	854.949	23442	1/Q00534	0	6548.66	-31.536	6493.96	3.74335	97.8983	6	3818	none	6540.37	0.901666	11.5182	223152	4	0.814889	0.105049	0.968296	0	0.815978	0.988854	0.110988	0.0391107	0.0563588	0.296315	2.44393	0.602219	2.43752	1.93169	0.00901666	0	0	0.914511	0.91708	4	NA	7.11562	0	6986.000000;4132.000000;6106.000000;2324.000000;2131.000000;1763.000000
118694_LQEEM(UniMod:35)LQR_2_run0	118694_LQEEM(UniMod:35)LQR_2	0	/scratch/86999526.tmpdir/Site2_AQUA_HEK_S3_SW_day3_180714.mzXML.gz	1711.89	f_1678483_13837067895569837778	LQEEMLQR	LQEEM(UniMod:35)LQR	-1	531.766	28601	1/P08670	0	1735.44	-23.5456	1681.8	2.171	-10.9071	6	3514	none	1724.06	0.30713	4.00031	700359	2	0.791858	0.0408376	0.903138	0	0.989755	0.988805	0.116046	0.0338297	0.0512397	0.157245	1.38637	0.671629	5.12293	2.01707	0.0030713	3.26099	0.364697	0.68614	0.819574	4	NA	4.84778	0	15263.000000;3675.000000;2626.000000;1878.000000;3606.000000;1553.000000
53929_FLALEGNPLR_2_run0	53929_FLALEGNPLR_2	0	/scratch/86874226.tmpdir/0025_Site7_DynRange_S4_Day_5B.mzXML.gz	4131.09	f_2673905_8704801692496282484	FLALEGNPLR	FLALEGNPLR	-1	565.322	139049	1/Q9H9A6	0	4102.35	28.7455	4104.75	2.95165	57.0103	6	12612	none	4187.34	0.489706	10.7793	571074	1	0.831206	0.243487	0.956089	0	0.833399	0.984496	0.16358	0.0567798	0.0725317	0.348987	2.37762	0.620053	4.72	2.58031	0.00489706	5.48205	0.354063	0.790994	0.805179	6	NA	5.82545	0	43563.000000;44768.000000;17024.000000;20708.000000;7525.000000;5461.000000
86939_ILPIMFPSLYR_2_run0	86939_ILPIMFPSLYR_2	0	/scratch/86561360.tmpdir/Site1_DynRange_S3_Day_5.mzXML.gz	7012.16	f_5365877_4903909896474806898	ILPIMFPSLYR	ILPIMFPSLYR	-1	675.386	31202	1/Q13362	0	7027.99	-15.8332	6990.48	4.70737	107.677	6	5545	none	7033.58	0.523494	72.6199	81453	0	0.805823	0.383068	0.992603	0	0.364069	0.951772	0.231354	0.0726668	0.105029	0.551706	4.28524	0.640885	4.65158	6.58778	0.00523494	0.265837	0.0114001	0.914241	0.922572	5	NA	8.20273	0	5263.000000;6680.000000;7182.000000;3931.000000;6546.000000;1600.000000
177859_TATGPSTGGGTVISR_2_run0	177859_TATGPSTGGGTVISR_2	0	/scratch/86561214.tmpdir/20141211_Site3_DynRge_S3_Day_3.mzXML.gz	1925.32	f_5226749_14495436387089609502	TATGPSTGGGTVISR	TATGPSTGGGTVISR	-1	681.355	17744	1/Q8N1G0	0	1981.77	-56.456	1899.99	3.88425	-8.321	6	2886	none	1951.99	1.221	19.8661	89115	0	0.696618	0.199114	0.956459	0	0.88839	0.997667	0.0659853	0.0214271	0.022339	0.129022	2.98902	0.819662	3.76639	3.36651	0.01221	0.674531	0.306865	0.900646	0.88852	4	NA	7.42588	0	4323.000000;3205.000000;3159.000000;2274.000000;1995.000000;2788.000000
31440_DPEEADYC(UniMod:4)IQTLDGR_2_run0	31440_DPEEADYC(UniMod:4)IQTLDGR_2	0	/scratch/86874224.tmpdir/20141211_Site3_DynRge_S5_Day_3.mzXML.gz	4174.38	f_8745274_12554531604836651177	DPEEADYCIQTLDGR	DPEEADYC(UniMod:4)IQTLDGR	-1	891.386	33710	1/O43719	0	4086.92	87.4635	4149.6	3.95875	43.2209	6	3986	none	4201.59	2.02092	10.7817	260387	3	0.773052	0.129461	0.964618	0	0.295246	0.987415	0.137928	0.0437118	0.0494536	0.287309	2.37785	0.713948	2.11173	2.01616	0.0202092	1.4837	0.73477	0.777094	0.738113	8	NA	5.86825	0	4602.000000;7875.000000;6421.000000;5093.000000;2616.000000;7103.000000
152540_QVEILNR_2_run0	152540_QVEILNR_2	0	/scratch/86874224.tmpdir/20141211_Site3_DynRge_S5_Day_3.mzXML.gz	2558.43	f_254646_1732406126693184089	QVEILNR	QVEILNR	-1	436.253	40306	1/P07099	0	2323.87	234.553	2541.83	1.96709	5.39251	6	5683	2323912_QVEILNR_2	2593.83	5.59251	4.24129	741409	2	0.801225	0.0543641	0.832878	0	0.976048	0.983768	0.195117	0.032455	0.0363813	0.154935	1.44487	0.736545	2.79334	2.07945	0.0559251	6.07522	0.322491	0.769099	0.933311	5	NA	4.72552	0	17139.000000;12511.000000;5679.000000;1387.000000;2249.000000;1341.000000
103363_LALPQSDASLLSR_2_run0	103363_LALPQSDASLLSR_2	0	/scratch/86561208.tmpdir/Site6_DynRange_S4A_Day_5.mzXML.gz	4670.05	f_5292808_5668646825315426184	LALPQSDASLLSR	LALPQSDASLLSR	-1	685.886	107344	1/Q9H583	0	4702.83	-32.7852	4652.49	4.32025	54.2974	6	19755	none	4714.24	0.90262	29.1877	384190	0	0.796033	0.279403	0.991254	0	0.866848	0.989519	0.141129	0.0456243	0.0549897	0.278842	3.37375	0.698619	5.44478	6.69899	0.0090262	0	0	0.97253	0.98037	5	NA	8.12417	0	28557.000000;35377.000000;19869.000000;7863.000000;5721.000000;9957.000000
162718_SDPEGENIHAGLLK_3_run0	162718_SDPEGENIHAGLLK_3	0	/scratch/86948876.tmpdir/Site2_AQUA_HEK_S4_SW_day3_rep3_180714.mzXML.gz	2924.27	f_1160113_18063039728452735824	SDPEGENIHAGLLK	SDPEGENIHAGLLK	-1	493.919	14494	1/Q6P996	0	2887.64	36.6255	2903.85	3.7923	16.2741	6	2068	none	2942.85	0.874102	37.8081	313248	0	0.870877	0.04627	0.829962	0	0.979672	0.985277	0.142168	0.0513431	0.0731653	0.241211	3.63252	0.47897	6.82881	3.1806	0.00874102	0.501426	0.0956511	0.791575	0.857518	4	NA	7.25498	0	6650.000000;1767.000000;2460.000000;1507.000000;1251.000000;859.000000
184311_TLYNNQPIDFLK_2_run0	184311_TLYNNQPIDFLK_2	0	/scratch/86581266.tmpdir/Site11_DynRangeS3_Day1.mzXML.gz	4140.11	f_6278221_9865840413025814652	TLYNNQPIDFLK	TLYNNQPIDFLK	-1	733.388	32371	1/Q13867	0	4114.59	25.5182	4120.34	3.78334	68.9137	6	5304	none	4163.34	0.313692	9.19109	428190	2	0.824095	0.0755996	0.951118	0	0.165722	0.976259	0.19195	0.0605934	0.0729452	0.411812	2.21823	0.619767	4.24151	4.20031	0.00313692	0.748624	0.312466	0.931024	0.921603	7	NA	6.72651	0	6507.000000;6978.000000;3938.000000;3212.000000;9264.000000;2472.000000
133064_NDVMNLLESAGFSR_2_run0	133064_NDVMNLLESAGFSR_2	0	/scratch/86999535.tmpdir/Site1_DynRange_S5_Day_5.mzXML.gz	7051.34	f_7272975_3489029446863253561	NDVMNLLESAGFSR	NDVMNLLESAGFSR	-1	776.875	26572	1/Q9UQE7	0	7011.14	40.195	7024.1	3.43884	101.48	6	2935	none	7073.83	0.680011	6.76674	330426	0	0.866964	0.0804174	0.956736	0	0.982531	0.999361	0.0267637	0.00966361	0.0133662	0.0756843	1.91202	0.543836	4.93462	4.49231	0.00680011	0.910684	0.274126	0.808078	0.788974	6	NA	6.19409	0	6286.000000;4722.000000;4646.000000;4140.000000;4158.000000;2620.000000
27179_DGTQC(UniMod:4)LSGSSDGTIR_2_run0	27179_DGTQC(UniMod:4)LSGSSDGTIR_2	0	/scratch/86874264.tmpdir/Site5_DynRgeS5Day_7.mzXML.gz	2225.75	f_7341642_14643635243320753435	DGTQCLSGSSDGTIR	DGTQC(UniMod:4)LSGSSDGTIR	-1	777.347	25657	1/Q8TAF3	0	2218.24	7.50852	2206.21	3.52524	-0.312632	6	3753	none	2251.85	0.287368	9.23058	205078	0	0.781259	0.125108	0.934101	0	0.940452	0.996103	0.0763346	0.0239518	0.0283155	0.152642	2.22252	0.689517	4.86483	4.06645	0.00287368	0.59285	0.130186	0.870107	0.875826	5	NA	6.77587	0	8456.000000;4047.000000;2955.000000;4815.000000;3718.000000;1666.000000
127865_MGIVSDYEK_2_run0	127865_MGIVSDYEK_2	0	/scratch/86561203.tmpdir/Site6_DynRange_S4B_Day_3.mzXML.gz	3150.15	f_1495614_5499828038179736845	MGIVSDYEK	MGIVSDYEK	-1	521.25	17930	1/Q9GZZ9	0	3103.44	46.707	3130.61	3.06962	15.0408	6	2956	none	3169.61	1.2408	4.95312	291589	2	0.828539	0.0614907	0.936203	0	0.990715	0.999308	0.0322163	0.00972322	0.011879	0.0631734	1.60002	0.58929	3.54567	2.68797	0.012408	0.970545	0.32188	0.760874	0.797538	5	NA	5.65387	0	5470.000000;3628.000000;4005.000000;1954.000000;1786.000000;1087.000000
30666_DMESDYSGQGVDQLQR_2_run0	30666_DMESDYSGQGVDQLQR_2	0	/scratch/86561244.tmpdir/Site9_DynRge_S5_Day_7.mzXML.gz	3787.84	f_9086899_15709750583718709896	DMESDYSGQGVDQLQR	DMESDYSGQGVDQLQR	-1	914.394	36945	1/P04818	0	3517.23	270.613	3759.38	4.04162	33.9196	6	4475	465904_DMESDYSGQGVDQLQR_2	3815.55	6.11957	9.8336	196848	2	0.782549	0.187683	0.903987	0	0.857655	0.997465	0.0615843	0.0203381	0.0241201	0.139764	2.28581	0.690397	2.65192	2.72002	0.0611957	0.929365	0.302493	0.795549	0.777442	9	NA	5.93457	0	8449.000000;5887.000000;8151.000000;6180.000000;4673.000000;3605.000000
208217_WLPELVEHAK_3_run0	208217_WLPELVEHAK_3	0	/scratch/86948880.tmpdir/Site10_DynRge_S4_Day_1C.mzXML.gz	4047.77	f_61789_11144071816714472715	WLPELVEHAK	WLPELVEHAK	-1	407.892	25433	1/Q02252	0	4128.39	-80.6167	4026.27	4.51822	43.2009	6	3901	none	4075.17	1.99906	63.0036	144826	1	0.757142	0.175611	0.983123	0	0.919752	0.980523	0.150841	0.0617339	0.08608	0.37481	4.14319	0.664762	4.1566	4.76924	0.0199906	0.970545	0.268986	0.836847	0.858126	5	NA	7.71111	0	8029.000000;5306.000000;3630.000000;2771.000000;3073.000000;2624.000000
139014_NQYVTLHDMILK_2_run0	139014_NQYVTLHDMILK_2	0	/scratch/86581255.tmpdir/0015_Site7_DynRange_S4_Day_3B.mzXML.gz	3871.27	f_6411228_3654736710276575473	NQYVTLHDMILK	NQYVTLHDMILK	-1	737.89	38766	1/P61289	0	3874.62	-3.35692	3844.77	3.58479	51.4515	6	4683	2123812_NQYVTLHDMILK_2	3904.24	0.248468	9.7125	334466	5	0.840111	0.115904	0.931848	0	0.960055	0.997834	0.0521489	0.0146126	0.0178197	0.100211	2.27341	0.605747	9.12776	8.89733	0.00248468	0.501426	0.124194	0.85134	0.864892	7	NA	6.75178	0	10240.000000;7239.000000;7144.000000;6642.000000;4997.000000;2504.000000
120723_LSAFGQIYK_2_run0	120723_LSAFGQIYK_2	0	/scratch/86874303.tmpdir/Site11__DynRangeS3_Day5.mzXML.gz	2990.06	f_1321946_10292469874341288999	LSAFGQIYK	LSAFGQIYK	-1	513.785	14206	1/Q96SI9	0	2971.1	18.9576	2964.7	1.7927	35.2708	6	2316	none	3014.31	0.470809	9.01968	287905	0	0.80574	0.0493427	0.843228	0.0360411	0.938315	0.994862	0.0990347	0.0313506	0.0378449	0.190969	2.19941	0.65644	11.3026	5.26747	0.00470809	6.34029	0.657804	0.656749	0.800424	5	NA	4.96032	0	4135.000000;4252.000000;2239.000000;2493.000000;575.000000;512.000000
136289_NLGTALAELR_2_run0	136289_NLGTALAELR_2	0	/scratch/86874257.tmpdir/Site1_DynRange_S5_Day_3.mzXML.gz	4513.66	f_1723845_18329805463496178260	NLGTALAELR	NLGTALAELR	-1	529.304	57312	1/Q9Y490	0	4596.57	-82.9063	4493.23	4.0914	51.3726	6	11069	none	4536.33	2.02741	17.6079	434963	5	0.829312	0.131763	0.951567	0	0.971238	0.983505	0.178496	0.0581344	0.0730897	0.273389	2.86835	0.596962	5.72497	5.34189	0.0202741	0.878566	0.198134	0.924941	0.956417	7	NA	7.31964	0	22917.000000;6036.000000;8438.000000;9206.000000;7528.000000;3187.000000
133181_NEEDAAELVALAQAVNAR_2_run0	133181_NEEDAAELVALAQAVNAR_2	0	/scratch/86561461.tmpdir/Site9_DynRge_S2_Day_5.mzXML.gz	6695.72	f_9469504_2341331936682002259	NEEDAAELVALAQAVNAR	NEEDAAELVALAQAVNAR	-1	942.477	51618	1/P22314	0	6460.31	235.406	6660.18	3.95643	98.0227	6	5306	none	6742.77	5.22273	16.6535	176028	3	0.8646	0.293237	0.983328	0	0.982639	0.999601	0.0264404	0.00889332	0.009976	0.0569965	2.81262	0.54641	7.33674	7.07617	0.0522273	0.501426	0.127327	0.946503	0.943912	7	NA	7.36349	0	12866.000000;11006.000000;9356.000000;6535.000000;6095.000000;5760.000000
118082_LPSSIEYSDLSR_2_run0	118082_LPSSIEYSDLSR_2	0	/scratch/86561338.tmpdir/Site4_DynRange_S4A_Day_1.mzXML.gz	3343.38	f_5119165_17400792944588917948	LPSSIEYSDLSR	LPSSIEYSDLSR	-1	683.846	35089	1/Q15386	0	3383.94	-40.5561	3320.17	2.9411	36.3644	6	4402	1808066_LPSSIEYSDLSR_2	3368.91	1.03559	4.65999	750142	3	0.811614	0.0467765	0.948347	0	-0.217305	0.985182	0.136814	0.0459541	0.0585553	0.343295	1.53901	0.641069	2.6961	2.54822	0.0103559	3.01647	0.495882	0.790888	0.778446	7	NA	5.07524	0	5020.000000;5908.000000;5886.000000;6167.000000;3281.000000;8827.000000
167087_SIYEGDESFR_2_run0	167087_SIYEGDESFR_2	0	/scratch/93595549.tmpdir/Site4_DynRange_S2_Day_1.mzXML.gz	2553.26	f_3799734765123319419	SIYEGDESFR	SIYEGDESFR	-1	601.77	29729	1/Q6NW29	0	2566.18	-12.9178	2530.01	3.72064	16.1848	6	4575	2561619_SIYEGDESFR_2	2578.76	0.215171	17.0078	339633	0	0.794429	0.0875327	0.986048	0	0.735815	0.977756	0.179733	0.0516206	0.0582494	0.316111	2.83367	0.700103	5.09109	3.496	0.00215171	0.970545	0.258312	0.837227	0.845307	5	NA	6.84977	0	7189.000000;8890.000000;4258.000000;1137.000000;3533.000000;4722.000000
14406_AQGWAPLKPLPPSAK_3_run0	14406_AQGWAPLKPLPPSAK_3	0	/scratch/86948884.tmpdir/Site2_AQUA_HEK_S2_SW_day3_180714.mzXML.gz	3958.38	f_1625131_12141014440762253568	AQGWAPLKPLPPSAK	AQGWAPLKPLPPSAK	-1	520.968	23115	1/Q99829	0	3869.31	89.0709	3954.01	3.3323	37.0757	6	3927	219778_AQGWAPLKPLPPSAK_3	3983.27	1.87574	27.3269	344376	3	0.808105	0.0671214	0.968897	0	0.783561	0.97507	0.204941	0.0682687	0.0875737	0.413188	3.30787	0.634744	4.71216	2.97796	0.0187574	3.77837	0.893443	0.678045	0.792489	5	NA	5.87011	0	5969.000000;7633.000000;3891.000000;902.000000;2910.000000;1810.000000
42534_ELDALGHELPVLAPQWEGYDELQTDGNR_3_run0	42534_ELDALGHELPVLAPQWEGYDELQTDGNR_3	0	/scratch/86874290.tmpdir/Site4_DynRange_S4B_Day_1.mzXML.gz	6009.49	f_9541479_3893631099630461351	ELDALGHELPVLAPQWEGYDELQTDGNR	ELDALGHELPVLAPQWEGYDELQTDGNR	-1	1055.84	70057	1/P55957	0	6086.8	-77.3092	5979.55	3.45919	101.7	6	7726	638981_ELDALGHELPVLAPQWEGYDELQTDGNR_3	6031.55	2.40046	3.90176	710839	11	0.808535	0.0985554	0.90065	0	-0.0887119	0.97928	0.160406	0.0526891	0.0682745	0.397168	1.36143	0.664794	2.69168	2.43345	0.0240046	2.02305	0.713316	0.799001	0.801251	10	NA	5.01401	0	14122.000000;7863.000000;12510.000000;8610.000000;17703.000000;9249.000000
82957_IFDLQDWTQEDER_2_run0	82957_IFDLQDWTQEDER_2	0	/scratch/86753527.tmpdir/20141216_site3_DynRge_S4_Day_5C.mzXML.gz	5704.54	f_8346541_9584946382661091932	IFDLQDWTQEDER	IFDLQDWTQEDER	-1	847.886	31021	1/Q9P2R7	0	5664.45	40.0889	5680.09	3.74708	80.0564	6	3096	none	5738.59	0.856423	7.00491	205632	4	0.796222	0.150857	0.934281	0	0.942586	0.997693	0.0561419	0.017855	0.021867	0.122422	1.94661	0.701068	4.48257	5.43847	0.00856423	0.59285	0.233924	0.861139	0.85255	7	NA	6.50201	0	9012.000000;4393.000000;5280.000000;5487.000000;3155.000000;3694.000000
204803_VTPGSGALQGQSVSVWELLFYR_3_run0	204803_VTPGSGALQGQSVSVWELLFYR_3	0	/scratch/86948878.tmpdir/Site6_DynRange_S5_Day_1.mzXML.gz	7830.51	f_7755537_6001481380156293753	VTPGSGALQGQSVSVWELLFYR	VTPGSGALQGQSVSVWELLFYR	-1	798.753	22931	1/P58107	0	7837.07	-6.55692	7808.48	3.74798	135.517	6	2980	none	7863.72	0.482951	13.3554	116977	0	0.830591	0.19603	0.957952	0	0.66256	0.995843	0.081971	0.0267777	0.0297983	0.17485	2.59192	0.594579	4.89607	4.69911	0.00482951	0.59285	0.232049	0.915991	0.903034	5	NA	7.18931	0	5363.000000;3911.000000;3419.000000;4388.000000;2504.000000;3346.000000
110088_LHDSSGSQVGTGFK_3_run0	110088_LHDSSGSQVGTGFK_3	0	/scratch/86874230.tmpdir/Site11_DynRangeS3_Day3.mzXML.gz	1250.85	f_522876_2861300809181752039	LHDSSGSQVGTGFK	LHDSSGSQVGTGFK	-1	473.9	14383	1/P49792	0	1246.06	4.7883	1237.84	4.41147	-10.466	6	4465	1685847_LHDSSGSQVGTGFK_3	1267.61	0.534009	90.8123	70811	2	0.819339	0.203118	0.98256	0	0.84267	0.987449	0.138519	0.0472774	0.0589471	0.300095	4.50879	0.658963	4.74615	4.8924	0.00534009	0	0	0.887154	0.901083	2	NA	8.47712	0	4154.000000;3852.000000;3034.000000;922.000000;1407.000000;1014.000000
57575_FVDGLM(UniMod:35)IHSGDPVNYYVDTAVR_3_run0	57575_FVDGLM(UniMod:35)IHSGDPVNYYVDTAVR_3	0	/scratch/86581266.tmpdir/Site11_DynRangeS3_Day1.mzXML.gz	4766.32	f_7728986_11478092435270526021	FVDGLMIHSGDPVNYYVDTAVR	FVDGLM(UniMod:35)IHSGDPVNYYVDTAVR	-1	828.734	168044	1/P23396	0	4406.69	359.63	4742.56	4.30753	85.0509	6	28197	861576_FVDGLM(UniMod:35)IHSGDPVNYYVDTAVR_3	4795.48	8.85094	26.1865	443393	3	0.866276	0.378996	0.976675	0.00875961	0.682542	0.964977	0.218959	0.0505792	0.0588994	0.324698	3.26524	0.57929	3.19536	2.60798	0.0885094	3.51636	1.02849	0.879725	0.896297	10	NA	6.54272	0	31231.000000;39365.000000;42388.000000;25973.000000;27615.000000;1472.000000
169432_SLTEYLQNVEQK_2_run0	169432_SLTEYLQNVEQK_2	0	/scratch/86561508.tmpdir/Site11__DynRangeS2_Day5.mzXML.gz	3660.68	f_6291214_16984233743409836344	SLTEYLQNVEQK	SLTEYLQNVEQK	-1	726.372	26466	1/P33176	0	3653.67	7.00764	3640.76	3.68244	52.2833	6	5363	none	3680.45	0.0166721	6.28339	286934	3	0.87267	0.0922372	0.799351	0	0.613914	0.994235	0.101613	0.0330668	0.0351686	0.205537	1.83791	0.548002	1.79985	1.80963	0.000166721	0.265837	0.0374023	0.904262	0.897567	6	NA	6.60002	0	4979.000000;4911.000000;5913.000000;3889.000000;2589.000000;4185.000000
72237_GVPVAEFNTETTPATNR_2_run0	72237_GVPVAEFNTETTPATNR_2	0	/scratch/86561277.tmpdir/Site10_DynRge_S2_Day_5.mzXML.gz	3601.41	f_8906090_16960604219953195812	GVPVAEFNTETTPATNR	GVPVAEFNTETTPATNR	-1	902.447	18277	1/Q9NXA8	0	3640.68	-39.272	3585.52	4.03156	31.949	6	3213	1088303_GVPVAEFNTETTPATNR_2	3621.38	0.951038	5.59744	375544	2	0.669482	0.0486681	0.966422	0.239208	0.928631	0.997055	0.0683654	0.0233318	0.0260144	0.147558	1.72231	0.690932	3.86272	4.67976	0.00951038	0.265837	0.0322546	0.88238	0.87239	9	NA	6.46277	0	4372.000000;3098.000000;3017.000000;2808.000000;2424.000000;2558.000000
200383_VMYGFC(UniMod:4)SVK_2_run0	200383_VMYGFC(UniMod:4)SVK_2	0	/scratch/86561207.tmpdir/0022_Site7_DynRange_S2_Day_5.mzXML.gz	2738.67	f_2148905_13744888044737078728	VMYGFCSVK	VMYGFC(UniMod:4)SVK	-1	545.757	75403	1/Q16643	0	2747.65	-8.98282	2710.4	3.27639	26.7599	6	6455	3070632_VMYGFC(UniMod:4)SVK_2	2786.39	0.140067	5.17908	523253	0	0.79872	0.144104	0.839811	0.118841	0.994078	0.991853	0.131752	0.0296932	0.0378162	0.118259	1.64463	0.661104	3.08316	2.44758	0.00140067	1.07778	0.176764	0.804346	0.898942	6	NA	5.94406	0	39801.000000;14618.000000;5882.000000;2593.000000;6368.000000;6141.000000
198952_VLLYLLSPR_2_run0	198952_VLLYLLSPR_2	0	/scratch/86561292.tmpdir/20141216_site3_DynRge_S5_Day_5.mzXML.gz	5730.49	f_1854737_10913207795868632339	VLLYLLSPR	VLLYLLSPR	-1	537.34	44574	1/Q15397	0	5588.82	141.673	5694.77	3.43643	82.2899	6	3844	none	5763.02	3.18989	9.41053	471806	1	0.846163	0.0944753	0.985882	0	0.981948	0.998256	0.0528106	0.0141805	0.0155317	0.083715	2.24183	0.59281	3.49595	3.21717	0.0318989	1.07778	0.407915	0.823402	0.848697	5	NA	6.31589	0	11246.000000;11287.000000;7712.000000;6865.000000;6332.000000;1132.000000
91954_IVEGISQPIWLVSDTR_2_run0	91954_IVEGISQPIWLVSDTR_2	0	/scratch/86561208.tmpdir/Site6_DynRange_S4A_Day_5.mzXML.gz	5955.83	f_9232919_11620069903859070255	IVEGISQPIWLVSDTR	IVEGISQPIWLVSDTR	-1	906.996	34986	1/Q15126	0	5920.07	35.7596	5933.71	3.39799	87.2692	6	4721	none	5975.96	0.769242	5.12718	458555	2	0.780974	0.0762962	0.918397	0	0.967898	0.993891	0.10415	0.0344231	0.037647	0.185537	1.63456	0.632092	5.60644	4.01817	0.00769242	0.265837	0.0207487	0.807932	0.836086	7	NA	5.96632	0	11277.000000;5356.000000;5360.000000;4824.000000;3885.000000;4284.000000
188464_TTVIQDGIK_2_run0	188464_TTVIQDGIK_2	0	/scratch/86561296.tmpdir/20141210_Site3_DynRge_S1_Day_1a.mzXML.gz	2507.27	f_987592_14360030935659020757	TTVIQDGIK	TTVIQDGIK	-1	487.779	31882	1/Q12789	0	2348.32	158.951	2483.7	2.48196	4.00666	6	4704	none	2542.2	3.80666	5.89408	368172	1	0.846182	0.0865954	0.944356	0	0.991132	0.994562	0.0868424	0.0149676	0.0217254	0.0934607	1.77395	0.627112	9.68917	4.60381	0.0380666	2.26491	0.307711	0.749903	0.838263	6	NA	5.39929	0	13752.000000;9319.000000;3856.000000;2015.000000;2270.000000;670.000000
127828_MGGFGSIIQLYPGGGPVR_3_run0	127828_MGGFGSIIQLYPGGGPVR_3	0	/scratch/86561467.tmpdir/Site10_DynRge_S4_Day_3C.mzXML.gz	6172.32	f_3405071_384959343798211174	MGGFGSIIQLYPGGGPVR	MGGFGSIIQLYPGGGPVR	-1	602.65	21237	1/Q9UJA5	0	6199.46	-27.1399	6152.97	3.85045	95.3824	6	4183	none	6188.83	0.817598	17.288	177220	1	0.797433	0.119834	0.940421	0.0140792	0.970377	0.975909	0.20705	0.0394186	0.044994	0.182039	2.85001	0.698298	1.83893	2.38981	0.00817598	0.396031	0.117391	0.784264	0.823926	4	NA	6.68836	0	11617.000000;3190.000000;1437.000000;299.000000;2418.000000;2276.000000
192695_VDNMIIQSISLLDQLDK_3_run0	192695_VDNMIIQSISLLDQLDK_3	0	/scratch/86581270.tmpdir/Site9_DynRge_S4_Day_8A.mzXML.gz	8493.77	f_4743908_4288240756691446265	VDNMIIQSISLLDQLDK	VDNMIIQSISLLDQLDK	-1	649.015	19903	1/O00567	0	8718.37	-224.609	8466.25	4.36081	138.2	6	2958	none	8522.41	5.49996	79.7175	59673	3	0.802318	0.333534	0.975582	0	0.972427	0.998734	0.0453693	0.013957	0.0163341	0.0905472	4.37849	0.669815	4.25062	4.05214	0.0549996	0.396031	0.0685972	0.909561	0.908834	3	NA	8.26689	0	5748.000000;4332.000000;3023.000000;2926.000000;1948.000000;1926.000000
33677_DTLGPMQK_2_run0	33677_DTLGPMQK_2	0	/scratch/86874292.tmpdir/Site4_DynRange_S4B_Day_2.mzXML.gz	1584.9	f_355058_15170491649312547209	DTLGPMQK	DTLGPMQK	-1	445.226	197610	1/O75821	0	1528.19	56.7112	1560.52	3.32959	-7.50692	6	31422	511752_DTLGPMQK_2	1609.26	1.69308	17.0927	1110434	2	0.851861	0.177957	0.897968	0.0922271	0.893291	0.983303	0.189393	0.0587352	0.0785812	0.331487	2.83865	0.551142	8.54351	3.59255	0.0169308	0.265837	0.000819733	0.812374	0.960777	5	NA	6.70692	0	67249.000000;90080.000000;19224.000000;8580.000000;9645.000000;2832.000000
81379_IC(UniMod:4)GDIHGQYTDLLR_2_run0	81379_IC(UniMod:4)GDIHGQYTDLLR_2	0	/scratch/86874228.tmpdir/Site9_DynRge_S4_Day_5C.mzXML.gz	4284.34	f_8212665_7271085225178027451	ICGDIHGQYTDLLR	IC(UniMod:4)GDIHGQYTDLLR	-1	830.909	18786	1/P62140	0	4272.34	12.0061	4261.31	3.45354	43.7479	6	3053	none	4304.26	0.247854	18.184	204996	2	0.803159	0.0916408	0.949773	0.0270414	0.969361	0.993047	0.0880979	0.018086	0.0250386	0.128716	2.90054	0.686198	7.62005	4.45208	0.00247854	1.39668	0.315146	0.735126	0.734636	5	NA	6.45331	0	6267.000000;3971.000000;3936.000000;2389.000000;1715.000000;508.000000
180477_TGIPLNVLPK_2_run0	180477_TGIPLNVLPK_2	0	/scratch/86874226.tmpdir/0025_Site7_DynRange_S4_Day_5B.mzXML.gz	3956.45	f_1711727_3359057361082359022	TGIPLNVLPK	TGIPLNVLPK	-1	526.329	54886	1/Q96GA3	0	4098.27	-141.814	3929.41	2.68265	52.9323	6	6303	2765741_TGIPLNVLPK_2	3992.18	4.46775	39.7598	254676	0	0.798454	0.215513	0.984304	0	0.996269	0.996107	0.0981741	0.0209124	0.0241937	0.0808811	3.68286	0.661063	10.5908	5.81735	0.0446775	2.44914	0.356488	0.685144	0.851071	2	NA	6.34228	0	29198.000000;12246.000000;5296.000000;2619.000000;2930.000000;2597.000000
170699_SNYNFEKPFLWLAR_3_run0	170699_SNYNFEKPFLWLAR_3	0	/scratch/86561236.tmpdir/Site6_DynRange_S2_Day_5.mzXML.gz	6061.27	f_3378574_11654916819155151238	SNYNFEKPFLWLAR	SNYNFEKPFLWLAR	-1	595.642	401009	1/P62826	0	6125.59	-64.3292	6042.87	4.95903	89.5178	6	56890	none	6117.61	1.78224	151.935	526090	1	0.829787	0.762244	0.996845	0	0.9559	0.987124	0.146436	0.0459018	0.0613399	0.265665	5.02345	0.622938	11.7699	9.65894	0.0178224	0	0	0.985737	0.984683	6	NA	9.37179	0	186950.000000;81922.000000;40931.000000;30817.000000;36886.000000;23503.000000
162671_SDLTVDAVK_2_run0	162671_SDLTVDAVK_2	0	/scratch/86874297.tmpdir/20141209_Site3_DynRge_S4_Day_1B.mzXML.gz	2440.24	f_629450_15772228193904289797	SDLTVDAVK	SDLTVDAVK	-1	474.256	106835	1/Q5JTH9	0	2398.79	41.4497	2412.12	4.15118	4.76364	6	14486	none	2470.61	1.06364	17.5065	548721	3	0.758389	0.194698	0.551816	0	0.993436	0.998586	0.0494057	0.0137045	0.0169625	0.0776037	2.86257	0.710828	2.86662	2.55178	0.0106364	0.396031	0.067431	0.940912	0.961956	6	NA	7.66073	0	37399.000000;29490.000000;19237.000000;11145.000000;4396.000000;5168.000000
62920_GGPNYQEGLR_2_run0	62920_GGPNYQEGLR_2	0	/scratch/86561340.tmpdir/0004_Site7_DynRange_S4_Day_1A.mzXML.gz	1420.46	f_2086926_7921529051120686739	GGPNYQEGLR	GGPNYQEGLR	-1	545.767	27065	1/P53396	0	1365.77	54.6886	1395.49	3.67777	-3.00345	6	3995	none	1438.44	1.59655	9.07361	285317	0	0.751863	0.0948594	0.816773	0	0.946544	0.997316	0.0570014	0.0178535	0.024009	0.132204	2.20537	0.729638	5.65949	3.85764	0.0159655	0.674531	0.262765	0.861784	0.859049	7	NA	6.63601	0	5963.000000;5760.000000;5710.000000;4001.000000;4381.000000;1250.000000
39972_EGLHYTEVC(UniMod:4)GYDIASPNAGPLFR_3_run0	39972_EGLHYTEVC(UniMod:4)GYDIASPNAGPLFR_3	0	/scratch/86561298.tmpdir/Site10_DynRge_S4_Day_5C.mzXML.gz	5385.47	f_8361593_3565640952947544970	EGLHYTEVCGYDIASPNAGPLFR	EGLHYTEVC(UniMod:4)GYDIASPNAGPLFR	-1	856.073	48752	1/P29144	0	5437.78	-52.3055	5361.98	3.33904	75.617	6	6729	601085_EGLHYTEVC(UniMod:4)GYDIASPNAGPLFR_3	5410.87	1.38301	5.55834	1289507	7	0.807039	0.0378067	0.749012	0	0.905112	0.993985	0.092853	0.0302131	0.0363561	0.198596	1.7153	0.672646	3.5047	2.43732	0.0138301	2.25831	0.363653	0.751314	0.790787	8	NA	5.46081	0	11961.000000;8141.000000;9957.000000;8041.000000;4740.000000;5912.000000
87996_INFDSNSAYR_2_run0	87996_INFDSNSAYR_2	0	/scratch/86948888.tmpdir/Site5_DynRgeS4Day_5A.mzXML.gz	2937.47	f_3353916_18298324628010148270	INFDSNSAYR	INFDSNSAYR	-1	593.778	98384	1/Q9P2R7	0	2853.92	83.5506	2915.89	3.65638	15.3201	6	11596	1337336_INFDSNSAYR_2	2971.31	1.92008	7.96145	789338	3	0.72825	0.124641	0.697523	0	0.986967	0.997703	0.0649808	0.0192823	0.0213344	0.102584	2.07461	0.712484	2.64041	1.51985	0.0192008	0.396031	0.0636207	0.892466	0.928584	6	NA	6.72925	0	32316.000000;25197.000000;17171.000000;9917.000000;7055.000000;6728.000000
201453_VPIPQVTR_2_run0	201453_VPIPQVTR_2	0	/scratch/86561244.tmpdir/Site9_DynRge_S5_Day_7.mzXML.gz	2970.94	f_423719_11493873413147701653	VPIPQVTR	VPIPQVTR	-1	455.279	85280	1/Q96E11	0	2964.91	6.03835	2950.91	2.93697	15.5015	6	6738	3086965_VPIPQVTR_2	3007.07	0.201494	8.42273	1500357	2	0.800002	0.0568398	0.967022	0.131109	0.924316	0.939938	0.356102	0.0848938	0.116417	0.367856	2.13093	0.686583	5.16263	3.88603	0.00201494	4.74958	0.264256	0.754808	0.88747	7	NA	5.47553	0	42104.000000;7751.000000;5932.000000;1953.000000;16359.000000;11181.000000
60649_GDVVNQDDLYQALASGK_2_run0	60649_GDVVNQDDLYQALASGK_2	0	/scratch/86874240.tmpdir/20141211_Site3_DynRge_S4_Day_3C.mzXML.gz	5119.61	f_8874852_12953299990299331474	GDVVNQDDLYQALASGK	GDVVNQDDLYQALASGK	-1	896.939	18421	1/Q9UBQ7	0	5077.58	42.032	5098.52	3.56906	65.8234	6	2747	none	5147.27	0.92343	6.95981	214668	2	0.828316	0.0858116	0.970624	0	0.164128	0.990216	0.110628	0.0392931	0.0511618	0.298803	1.94015	0.636227	3.87234	3.5462	0.0092343	0.816379	0.363487	0.848658	0.817903	7	NA	6.06621	0	3113.000000;3458.000000;2534.000000;3857.000000;3020.000000;2439.000000
189863_TYELLNC(UniMod:4)DK_2_run0	189863_TYELLNC(UniMod:4)DK_2	0	/scratch/86561307.tmpdir/Site6_DynRange_S4B_Day_1.mzXML.gz	3402.86	f_2979599_11759946759784110905	TYELLNCDK	TYELLNC(UniMod:4)DK	-1	578.271	47999	1/Q92979	0	3321.73	81.1228	3381.21	3.78338	20.2138	6	7387	none	3426.7	2.11379	13.5533	281211	4	0.832498	0.170687	0.980126	0	0.99402	0.99801	0.0532812	0.0187797	0.0244864	0.118369	2.60663	0.633499	5.51534	5.58529	0.0211379	0.265837	0.0302323	0.942157	0.943459	5	NA	7.40428	0	17815.000000;8037.000000;6476.000000;7545.000000;4426.000000;3700.000000
179663_TFEGVDPQTTSMR_2_run0	179663_TFEGVDPQTTSMR_2	0	/scratch/86561280.tmpdir/20150119_039_Site8_DynRge_S5_Day_3.mzXML.gz	2559.86	f_6886885_14952146686093404717	TFEGVDPQTTSMR	TFEGVDPQTTSMR	-1	734.84	28967	1/P31150	0	2606.74	-46.8856	2531.89	3.4013	20.8342	6	4122	none	2591.56	1.06579	17.5312	147031	1	0.806402	0.197013	0.901479	0	0.996674	0.996546	0.0812705	0.0244625	0.0304398	0.10798	2.86398	0.652943	5.77639	3.23768	0.0106579	0.396031	0.0144791	0.847182	0.90483	3	NA	7.09462	0	13224.000000;4977.000000;4044.000000;2548.000000;2088.000000;2086.000000
29270_DLEQPSQAAGINLEIIR_2_run0	29270_DLEQPSQAAGINLEIIR_2	0	/scratch/86874262.tmpdir/Site10_DynRge_S4_Day_5A.mzXML.gz	5543.57	f_8898018_1218767448676365990	DLEQPSQAAGINLEIIR	DLEQPSQAAGINLEIIR	-1	934	45193	1/Q27J81	0	5498.85	44.723	5521.9	4.1466	78.7767	6	6305	none	5574.06	0.976724	13.1389	344560	8	0.749045	0.131161	0.970529	0	0.520743	0.959211	0.223807	0.0778646	0.104783	0.533686	2.57557	0.721321	2.6868	2.43432	0.00976724	0.265837	0.0405739	0.878365	0.885078	7	NA	6.75652	0	13470.000000;5461.000000;4837.000000;16180.000000;3184.000000;2061.000000
140965_NVIAVLEEFMK_2_run0	140965_NVIAVLEEFMK_2	0	/scratch/86874282.tmpdir/Site11_DynRangeS1_Day1.mzXML.gz	6814.59	f_4099832_4502071356959445651	NVIAVLEEFMK	NVIAVLEEFMK	-1	646.85	12684	1/Q9HAS0	0	6626.61	187.98	6792.42	4.01481	139.521	6	2822	none	6838.73	3.62092	35.9446	57431	0	0.826622	0.220856	0.973556	0	0.978601	0.997777	0.0490764	0.0158047	0.0210693	0.110145	3.58198	0.617263	5.33743	4.97047	0.0362092	0.265837	0.0523327	0.848738	0.855174	4	NA	7.47921	0	3463.000000;3649.000000;1796.000000;1773.000000;1175.000000;828.000000
167877_SLDLLGLEK_2_run0	167877_SLDLLGLEK_2	0	/scratch/86948884.tmpdir/Site2_AQUA_HEK_S2_SW_day3_180714.mzXML.gz	5294.08	f_1097120_10014523466995446425	SLDLLGLEK	SLDLLGLEK	-1	494.29	23718	1/O95551	0	5166.65	127.428	5270.38	2.77022	65.3695	6	4073	none	5319.14	2.56951	9.50222	375356	2	0.835309	0.063188	0.966512	0	0.996815	0.996838	0.0720714	0.0176715	0.0224665	0.0768454	2.25153	0.62394	7.33972	4.25504	0.0256951	1.57954	0.372978	0.748162	0.848474	4	NA	5.88383	0	12521.000000;3163.000000;2650.000000;2790.000000;832.000000;1762.000000
148869_QLIDITGK_2_run0	148869_QLIDITGK_2	0	/scratch/86948874.tmpdir/Site2_AQUA_HEK_S4_SW_day1_rep1_180714.mzXML.gz	3403.63	f_340573_14737683981958906342	QLIDITGK	QLIDITGK	-1	444.263	131836	1/Q14157	0	3223.43	180.204	3374.88	2.19127	26.3424	6	15837	2273231_QLIDITGK_2	3443.15	3.84242	9.33296	789756	3	0.758814	0.166933	0.713704	0.0812297	0.98299	0.990662	0.141931	0.0320556	0.0435727	0.155622	2.23355	0.732145	3.73949	2.46339	0.0384242	7.95524	1.23811	0.677988	0.897802	6	NA	4.72967	0	70626.000000;42597.000000;10709.000000;2201.000000;3487.000000;2216.000000
191606_VATAQDDITGDGTTSNVLIIGELLK_3_run0	191606_VATAQDDITGDGTTSNVLIIGELLK_3	0	/scratch/86561247.tmpdir/Site9_DynRge_S1_Day_7.mzXML.gz	7367.51	f_8966429_9795771104144096906	VATAQDDITGDGTTSNVLIIGELLK	VATAQDDITGDGTTSNVLIIGELLK	-1	848.785	20360	1/P40227	0	7511.37	-143.862	7327.29	3.90692	111.974	6	2559	none	7370.24	3.52587	24.6731	124156	0	0.8385	0.163987	0.947264	0	0.926398	0.990637	0.106539	0.0255257	0.0303104	0.164505	3.20572	0.577967	5.22985	4.74297	0.0352587	0.501426	0.08282	0.848871	0.867557	5	NA	7.14266	0	5633.000000;4259.000000;4515.000000;3155.000000;668.000000;2130.000000
103444_LAMDLPGHADEVYAVDWSPDGQR_3_run0	103444_LAMDLPGHADEVYAVDWSPDGQR_3	0	/scratch/86568090.tmpdir/Site1_DynRange_S4_Day_5B.mzXML.gz	5590.73	f_7987316_6014511951803763291	LAMDLPGHADEVYAVDWSPDGQR	LAMDLPGHADEVYAVDWSPDGQR	-1	848.06	37281	1/Q9NVX2	0	5716.97	-126.234	5565.67	3.88999	74.1686	6	5778	none	5615.39	3.03136	9.74736	416935	4	0.82288	0.0894168	0.974199	0	0.904471	0.996627	0.0766917	0.0243152	0.027431	0.154205	2.277	0.654638	4.75024	5.54089	0.0303136	0.396031	0.067483	0.90919	0.892071	7	NA	6.85057	0	9405.000000;6567.000000;7978.000000;7150.000000;2858.000000;3323.000000
160875_SAALPIFSSFVSNWDEATK_3_run0	160875_SAALPIFSSFVSNWDEATK_3	0	/scratch/86561304.tmpdir/Site10_DynRge_S5_Day_5.mzXML.gz	7744.56	f_5477159_1626685096534122649	SAALPIFSSFVSNWDEATK	SAALPIFSSFVSNWDEATK	-1	690.677	23716	1/O76021	0	7745.22	-0.654561	7711.67	4.31605	130.884	6	2609	none	7780.13	0.215944	46.8829	61520	2	0.808405	0.385501	0.951353	0	0.962859	0.992227	0.106923	0.0361531	0.0478766	0.232074	3.84765	0.615355	3.33831	2.70167	0.00215944	0.396031	0.0840076	0.889241	0.876198	3	NA	8.06641	0	9671.000000;2413.000000;2600.000000;2877.000000;3440.000000;2715.000000
61702_GFGFVTFDDHDPVDK_3_run0	61702_GFGFVTFDDHDPVDK_3	0	/scratch/86949918.tmpdir/Site6_DynRange_S4A_Day_1.mzXML.gz	5086.41	f_2681464_10404708535454100435	GFGFVTFDDHDPVDK	GFGFVTFDDHDPVDK	-1	565.926	2017880	1/P22626	0	5073.51	12.9021	5064.47	5.59019	63.5675	6	198385	none	5197.71	0.267492	123.303	2215413	4	0.817644	0.910836	0.892299	0	0.700203	0.971659	0.198574	0.0676252	0.0941355	0.458912	4.81465	0.67002	8.8356	10.5915	0.00267492	0	0	0.990686	0.986517	9	NA	9.20102	0	517384.000000;634057.000000;291929.000000;249474.000000;99611.000000;225422.000000
28278_DIQMPDGIR_2_run0	28278_DIQMPDGIR_2	0	/scratch/86561335.tmpdir/Site11_DynRangeS4_Day3B.mzXML.gz	2945.73	f_1389168_15359679228741322941	DIQMPDGIR	DIQMPDGIR	-1	522.761	61539	1/Q14204	0	2959.33	-13.5959	2918.42	4.06402	33.5348	6	8454	none	2971.34	0.365239	19.2605	304603	3	0.825073	0.20203	0.988919	0	0.872839	0.988869	0.125511	0.0400215	0.049079	0.254943	2.95806	0.626397	3.66223	3.78467	0.00365239	0.59285	0.166305	0.871408	0.854055	5	NA	7.24325	0	18186.000000;17332.000000;9913.000000;10569.000000;2283.000000;3256.000000
169672_SLYASSPGGVYATR_3_run0	169672_SLYASSPGGVYATR_3	0	/scratch/86561236.tmpdir/Site6_DynRange_S2_Day_5.mzXML.gz	3343.94	f_733665_594958776447221374	SLYASSPGGVYATR	SLYASSPGGVYATR	-1	476.909	118209	1/P08670	0	3357.03	-13.088	3325.27	4.34229	20.0946	6	18744	2600818_SLYASSPGGVYATR_3	3374.02	0.305434	54.3231	392258	5	0.85905	0.301355	0.995578	0	0.973356	0.991948	0.135039	0.0369989	0.0386005	0.165121	3.99495	0.601855	10.0145	10.241	0.00305434	0	0	0.941188	0.963506	5	NA	8.50318	0	53865.000000;19209.000000;10574.000000;18845.000000;5306.000000;10410.000000
173330_SSFYPDGGDQETAK_2_run0	173330_SSFYPDGGDQETAK_2	0	/scratch/86561252.tmpdir/20150119_037_Site8_DynRge_S4_Day_3B.mzXML.gz	1980.02	f_7023099_8474038797100567845	SSFYPDGGDQETAK	SSFYPDGGDQETAK	-1	751.326	17830	1/Q9NYF8	0	1973.76	6.26103	1955.14	3.66544	4.46772	6	2488	none	2008.18	0.267716	63.6324	49455	1	0.810323	0.36053	0.96282	0	0.994884	0.996554	0.0792272	0.0179976	0.0195412	0.0766827	4.15312	0.604546	8.3358	5.54021	0.00267716	0.674531	0.0642655	0.863826	0.908802	1	NA	8.17942	0	10116.000000;2134.000000;2204.000000;1178.000000;1505.000000;693.000000
16727_ASYDDPYK_2_run0	16727_ASYDDPYK_2	0	/scratch/86561174.tmpdir/Site5_DynRgeS4Day_1D.mzXML.gz	1942.32	f_883723_15057975600379613843	ASYDDPYK	ASYDDPYK	-1	479.711	119325	1/Q96PK6	0	1899.21	43.1031	1917.64	3.63545	-7.60705	6	11920	256361_ASYDDPYK_2	1992.62	1.09295	11.7837	523988	2	0.8355	0.227725	0.900652	0	0.976138	0.99659	0.0713445	0.0202103	0.0244863	0.121986	2.46672	0.591781	5.44902	5.11533	0.0109295	1.67047	0.444824	0.886682	0.905366	6	NA	6.91382	0	46549.000000;21642.000000;22132.000000;15204.000000;8890.000000;4908.000000
66942_GMGGLFSVGETTAK_2_run0	66942_GMGGLFSVGETTAK_2	0	/scratch/97935361.tmpdir/Site2_AQUA_HEK_S1_SW_day1_180714.mzXML.gz	4783.16	f_14725121762662257514	GMGGLFSVGETTAK	GMGGLFSVGETTAK	-1	677.837	45173	1/Q9Y4W6	0	4658.73	124.427	4761.21	4.01726	53.8366	6	7016	none	4800.22	2.53658	8.82376	382670	4	0.831868	0.118047	0.922927	0	0.751151	0.983128	0.142946	0.0537753	0.0727986	0.37332	2.17745	0.629807	2.78416	3.37789	0.0253658	0.674531	0.183821	0.881622	0.892642	8	NA	6.48772	0	10675.000000;7789.000000;16573.000000;4747.000000;2995.000000;2394.000000
49159_EVIQEWNLTNIK_2_run0	49159_EVIQEWNLTNIK_2	0	/scratch/86561326.tmpdir/Site11__DynRangeS4_Day5C.mzXML.gz	4207.93	f_6449600_8879178483031266137	EVIQEWNLTNIK	EVIQEWNLTNIK	-1	743.899	19998	1/Q9Y490	0	4147.24	60.6892	4189.84	3.39584	67.3852	6	3077	none	4232.84	1.18523	4.86579	452357	0	0.80389	0.0442084	0.947863	0	0.762473	0.99406	0.0764411	0.0229927	0.0339113	0.195395	1.58223	0.658492	4.46898	4.29949	0.0118523	0.748624	0.255454	0.81923	0.816232	7	NA	5.88072	0	4535.000000;4484.000000;2142.000000;3162.000000;3762.000000;1913.000000
51910_FESDPATHNEPGVR_3_run0	51910_FESDPATHNEPGVR_3	0	/scratch/86560935.tmpdir/Site4_DynRange_S4C_Day_2.mzXML.gz	1470.87	f_1619285_111041406155917715	FESDPATHNEPGVR	FESDPATHNEPGVR	-1	519.243	90462	1/Q9NVA2	0	1692.97	-222.099	1447.28	4.39048	-10.3262	6	13861	none	1502.53	5.22616	37.63	569156	2	0.833591	0.158941	0.781327	0	0.935706	0.994164	0.0943898	0.0282132	0.0355726	0.184609	3.6278	0.614297	2.58597	1.96524	0.0522616	0	0	0.955896	0.967083	5	NA	7.98534	0	22115.000000;24595.000000;16482.000000;13183.000000;10014.000000;4073.000000
108996_LGIHEDSQNR_2_run0	108996_LGIHEDSQNR_2	0	/scratch/86561261.tmpdir/Site6_DynRange_S3_Day_3.mzXML.gz	1611.92	f_2953248_16338532967472887401	LGIHEDSQNR	LGIHEDSQNR	-1	584.789	336873	1/P07900	0	1699.55	-87.6269	1593.91	4.86398	-24.6233	6	49943	none	1662.15	2.12333	143.469	435517	3	0.828534	0.773501	0.997864	0	0.933435	0.99662	0.0689876	0.0227403	0.0276019	0.150947	4.96612	0.6626	10.7106	10.73	0.0212333	0	0	0.990231	0.990624	5	NA	9.39297	0	100786.000000;66453.000000;52226.000000;49601.000000;53525.000000;14282.000000
118473_LQAVEVVITHLAPGTK_3_run0	118473_LQAVEVVITHLAPGTK_3	0	/scratch/86874303.tmpdir/Site11__DynRangeS3_Day5.mzXML.gz	4426.44	f_2253887_14379787065212453595	LQAVEVVITHLAPGTK	LQAVEVVITHLAPGTK	-1	559.33	17650	1/Q9Y2V2	0	4465.7	-39.2616	4410.4	4.06891	72.5697	6	3470	1813890_LQAVEVVITHLAPGTK_3	4460.01	1.4303	38.5103	118810	2	0.761561	0.148557	0.979512	0	0.954204	0.986448	0.144337	0.0483748	0.0601965	0.284244	3.65093	0.690524	3.31337	2.46806	0.014303	0.501426	0.0778755	0.863064	0.882037	3	NA	7.638	0	4885.000000;4069.000000;2049.000000;2587.000000;2492.000000;1568.000000
87572_IMEGPAFNFLDAPAVR_3_run0	87572_IMEGPAFNFLDAPAVR_3	0	/scratch/86561236.tmpdir/Site6_DynRange_S2_Day_5.mzXML.gz	6313.09	f_3372630_13051525393346460729	IMEGPAFNFLDAPAVR	IMEGPAFNFLDAPAVR	-1	583.299	73320	1/P11177	0	6301.31	11.7778	6293	4.32827	95.9515	6	11179	none	6354.75	0.151528	51.6225	177132	6	0.846068	0.413929	0.99169	0	0.948476	0.996397	0.0749702	0.0257035	0.0311641	0.161757	3.94396	0.620439	8.22172	8.52179	0.00151528	0	0	0.960646	0.963238	4	NA	8.61319	0	26933.000000;13959.000000;10936.000000;9939.000000;6207.000000;5346.000000
175847_SVLWWLPVEK_2_run0	175847_SVLWWLPVEK_2	0	/scratch/86561461.tmpdir/Site9_DynRge_S2_Day_5.mzXML.gz	7014.91	f_4242855_1177730866134025985	SVLWWLPVEK	SVLWWLPVEK	-1	628.856	33148	1/Q8NBJ7	0	7128.58	-113.67	6976.08	3.83927	105.225	6	3211	2696085_SVLWWLPVEK_2	7045.45	2.67549	33.3161	98996	0	0.873288	0.334842	0.986712	0	0.986052	0.998493	0.0523086	0.0155665	0.0172044	0.0878376	3.50604	0.545639	8.99909	7.92723	0.0267549	0.501426	0.044783	0.823633	0.854287	5	NA	7.32797	0	12150.000000;7260.000000;5341.000000;3390.000000;2969.000000;2038.000000
133351_NELQTDKPFIPLVEK_3_run0	133351_NELQTDKPFIPLVEK_3	0	/scratch/86874264.tmpdir/Site5_DynRgeS5Day_7.mzXML.gz	4745.43	f_3347748_13512704871538434567	NELQTDKPFIPLVEK	NELQTDKPFIPLVEK	-1	590.993	67177	1/Q9H993	0	4790.81	-45.388	4721.84	4.13372	55.6053	6	11377	none	4767.48	1.09467	15.0958	606055	4	0.839169	0.110843	0.963839	0	0.449323	0.955402	0.28228	0.0824459	0.0932388	0.496588	2.71441	0.598565	1.97727	1.83839	0.0109467	0	0	0.904273	0.924515	6	NA	6.98434	0	21789.000000;10041.000000;11779.000000;3991.000000;2584.000000;16993.000000
102375_LAALADQWQFLVQK_2_run0	102375_LAALADQWQFLVQK_2	0	/scratch/86561441.tmpdir/20150119_035_Site8_DynRge_S3_Day_3.mzXML.gz	5669.28	f_8147782_6710175839992914399	LAALADQWQFLVQK	LAALADQWQFLVQK	-1	815.951	10650	1/Q13813	0	5653.65	15.6288	5651.8	3.74253	95.3302	6	2049	none	5691.58	0.0301513	15.1873	77161	2	0.85669	0.138023	0.874649	0	0.911766	0.999016	0.0338992	0.0111523	0.0146072	0.0858213	2.72046	0.520064	4.00584	3.86334	0.000301513	0.59285	0.188277	0.89029	0.876377	4	NA	7.30116	0	2416.000000;1811.000000;1969.000000;1762.000000;1462.000000;1230.000000
56059_FQVIVYNPLGR_2_run0	56059_FQVIVYNPLGR_2	0	/scratch/86561199.tmpdir/20141208_Site3_DynRge_S3_Day_1.mzXML.gz	5567.12	f_4581836_13372351276104658833	FQVIVYNPLGR	FQVIVYNPLGR	-1	653.369	30550	1/O00754	0	5551.97	15.1492	5546.02	3.9799	76.8197	6	4352	none	5591.52	0.219709	12.893	250181	3	0.692777	0.122112	0.846968	0.092766	0.817127	0.994546	0.086523	0.0275683	0.0336733	0.192383	2.55668	0.747212	2.38309	2.23377	0.00219709	0.846326	0.287289	0.860674	0.859195	6	NA	6.89312	0	6077.000000;5276.000000;5258.000000;4984.000000;6121.000000;2834.000000
132635_NC(UniMod:4)LNPQFSK_2_run0	132635_NC(UniMod:4)LNPQFSK_2	0	/scratch/86874248.tmpdir/Site10_DynRge_S4_Day_3A.mzXML.gz	2381.28	f_2566436_6975729815222443065	NCLNPQFSK	NC(UniMod:4)LNPQFSK	-1	554.266	76156	1/O75131	0	2325.17	56.1074	2358.21	3.50042	2.93818	6	8779	none	2420.15	1.43818	16.8549	455251	3	0.845544	0.167284	0.932779	0	0.53625	0.966581	0.196563	0.058522	0.0808342	0.434032	2.82464	0.568905	4.42136	5.20311	0.0143818	4.38448	0.780152	0.816209	0.863609	7	NA	6.22446	0	17580.000000;14231.000000;12913.000000;8544.000000;6470.000000;16418.000000
62594_GGGVTNLLWSPDGSK_2_run0	62594_GGGVTNLLWSPDGSK_2	0	/scratch/86561277.tmpdir/Site10_DynRge_S2_Day_5.mzXML.gz	4860.32	f_6576965_17612056049078887137	GGGVTNLLWSPDGSK	GGGVTNLLWSPDGSK	-1	744.378	141780	1/Q9NRG9	0	4795.21	65.1157	4836.74	4.30629	62.4186	6	13702	937918_GGGVTNLLWSPDGSK_2	4888.89	1.51863	10.443	953427	7	0.848325	0.148706	0.653458	0	0.613047	0.983281	0.139903	0.0494809	0.0698717	0.380601	2.34593	0.604063	2.60023	2.33999	0.0151863	0	0	0.889266	0.896607	9	NA	6.75489	0	27953.000000;24765.000000;27680.000000;42992.000000;10593.000000;7797.000000
185038_TNVLGHLQQGGAPTPFDR_3_run0	185038_TNVLGHLQQGGAPTPFDR_3	0	/scratch/86561340.tmpdir/0004_Site7_DynRange_S4_Day_1A.mzXML.gz	3632.99	f_4167034_16413044855972625391	TNVLGHLQQGGAPTPFDR	TNVLGHLQQGGAPTPFDR	-1	636.662	88609	1/P17858	0	3680.71	-47.7197	3603.03	4.14079	45.8947	6	9321	none	3665.8	1.20527	7.22936	549751	7	0.79348	0.16118	0.766267	0.0910743	0.981658	0.987491	0.156185	0.0355709	0.0426132	0.176222	1.97815	0.68067	3.93165	3.28095	0.0120527	0	0	0.905406	0.922219	9	NA	6.77017	0	40177.000000;21440.000000;5167.000000;11384.000000;7538.000000;2903.000000
42675_ELEDATETADAMNR_2_run0	42675_ELEDATETADAMNR_2	0	/scratch/86561236.tmpdir/Site6_DynRange_S2_Day_5.mzXML.gz	3098.92	f_7621547_14405128057897339452	ELEDATETADAMNR	ELEDATETADAMNR	-1	783.341	142678	1/P35579	0	3083.69	15.2276	3083.34	4.71626	13.8345	6	23328	641076_ELEDATETADAMNR_2	3125.58	0.434539	56.2738	360174	4	0.875047	0.396136	0.842385	0	0.98147	0.998865	0.0375082	0.0123354	0.0160176	0.0884894	4.03023	0.527808	6.03347	5.87489	0.00434539	4.72172	2.35275	0.882227	0.838713	9	NA	7.81317	0	31140.000000;35241.000000;29393.000000;21458.000000;13953.000000;11493.000000
141773_NYLEGIYNVPVAAVR_2_run0	141773_NYLEGIYNVPVAAVR_2	0	/scratch/86561202.tmpdir/Site10_DynRge_S4_Day_1B.mzXML.gz	5401.52	f_7982044_6140306081816691589	NYLEGIYNVPVAAVR	NYLEGIYNVPVAAVR	-1	839.452	180546	1/Q16540	0	5413.17	-11.642	5381.5	4.87935	76.5095	6	22354	none	5443.44	0.390466	39.7371	1300712	6	0.781763	0.138806	0.855749	0	0.102439	0.919478	0.314622	0.121138	0.164996	0.786336	3.68229	0.679967	2.14722	2.11233	0.00390466	1.29871	0.382016	0.86688	0.868912	9	NA	7.16816	0	29178.000000;18100.000000;94374.000000;13167.000000;11622.000000;14105.000000
26287_DFVQVMR_2_run0	26287_DFVQVMR_2	0	/scratch/86999531.tmpdir/Site1_DynRange_S1_Day_3.mzXML.gz	3744	f_352085_1991140780269208922	DFVQVMR	DFVQVMR	-1	447.729	94642	1/P78527	0	3473.28	270.719	3720.24	3.18348	32.2882	6	15877	399527_DFVQVMR_2	3769.96	6.3882	21.9096	613331	3	0.858402	0.154308	0.989398	0	0.987199	0.992754	0.135772	0.0281667	0.0319656	0.128571	3.08693	0.594907	7.95916	6.24055	0.063882	0.702242	0.00813118	0.798363	0.949627	4	NA	6.55942	0	32144.000000;33993.000000;15655.000000;5075.000000;3465.000000;4310.000000
50834_FASFPDYLVIQIK_3_run0	50834_FASFPDYLVIQIK_3	0	/scratch/86581266.tmpdir/Site11_DynRangeS3_Day1.mzXML.gz	5717.11	f_1463315_3919303086391736770	FASFPDYLVIQIK	FASFPDYLVIQIK	-1	514.285	7101	1/P45974	0	5709.62	7.49682	5700.07	4.20214	109.552	6	1756	none	5739.77	0.547581	90.7244	31165	0	0.773569	0.227852	0.956651	0	0.940847	0.991851	0.10912	0.0293913	0.0352845	0.18064	4.50783	0.724831	5.67373	3.86973	0.00547581	0.674531	0.281916	0.81968	0.817029	2	NA	8.11337	0	2540.000000;1683.000000;623.000000;667.000000;460.000000;1128.000000
2758_ADFYC(UniMod:4)AEVAR_2_run0	2758_ADFYC(UniMod:4)AEVAR_2	0	/scratch/86874290.tmpdir/Site4_DynRange_S4B_Day_1.mzXML.gz	2682.79	f_3555006_12658460455496482716	ADFYCAEVAR	ADFYC(UniMod:4)AEVAR	-1	601.269	23450	1/Q96F63	0	2684.92	-2.13236	2663.25	2.75266	19.6374	6	4279	none	2702.25	0.0374265	5.17932	308255	1	0.804081	0.0760734	0.75264	0	0.99677	0.995832	0.0869742	0.0259425	0.0317294	0.129164	1.64467	0.615787	3.424	2.14468	0.000374265	2.4912	0.26341	0.712288	0.818555	5	NA	5.30356	0	8548.000000;4936.000000;4365.000000;2070.000000;1955.000000;1576.000000
187088_TSGTLISFIYPAQNPELLNK_3_run0	187088_TSGTLISFIYPAQNPELLNK_3	0	/scratch/86561417.tmpdir/20141209_Site3_DynRge_S4_Day_1A.mzXML.gz	6471.96	f_6246061_80085435205460150	TSGTLISFIYPAQNPELLNK	TSGTLISFIYPAQNPELLNK	-1	736.063	36893	1/Q13423	0	6511.35	-39.3865	6443.37	3.44218	101.378	6	3906	2866197_TSGTLISFIYPAQNPELLNK_3	6495.36	1.12213	6.40996	330981	5	0.825394	0.111466	0.927576	0.051419	0.886091	0.99261	0.103212	0.0293762	0.0327797	0.182058	1.85785	0.622204	2.65413	2.53082	0.0112213	3.40989	0.812777	0.746731	0.753283	8	NA	5.44419	0	10276.000000;7796.000000;6288.000000;6216.000000;4420.000000;1897.000000
116986_LNTDPMLLQFFK_2_run0	116986_LNTDPMLLQFFK_2	0	/scratch/86874226.tmpdir/0025_Site7_DynRange_S4_Day_5B.mzXML.gz	6636.49	f_6390853_18255753560709969422	LNTDPMLLQFFK	LNTDPMLLQFFK	-1	733.889	56811	1/Q93009	0	6282.41	354.08	6603.39	3.31816	115.514	6	5060	1791147_LNTDPMLLQFFK_2	6669.47	4.61355	6.13347	399503	1	0.835322	0.142204	0.979709	0	0.999249	0.999774	0.0157248	0.0053853	0.0079384	0.0355214	1.81376	0.595758	3.07659	3.20826	0.0461355	1.28977	0.328624	0.827692	0.849517	6	NA	5.93979	0	22529.000000;8658.000000;6867.000000;6863.000000;6057.000000;5837.000000
25584_DELLAQHAAGALGLPDLVAVLTR_3_run0	25584_DELLAQHAAGALGLPDLVAVLTR_3	0	/scratch/86581267.tmpdir/Site10_DynRge_S3_Day_1.mzXML.gz	7924.88	f_7394438_15413313997733291430	DELLAQHAAGALGLPDLVAVLTR	DELLAQHAAGALGLPDLVAVLTR	-1	781.773	27677	1/P58107	0	7988.59	-63.7149	7904.42	4.39711	137.332	6	5069	389385_DELLAQHAAGALGLPDLVAVLTR_3	7950.06	1.76823	31.9775	96034	8	0.710156	0.2882	0.828161	0.0433573	0.965977	0.987879	0.119807	0.032689	0.0418416	0.186646	3.46503	0.816934	1.47402	1.84916	0.0176823	0.531674	0.0465939	0.85286	0.862211	5	NA	7.46821	0	12797.000000;4017.000000;3043.000000;1200.000000;2626.000000;3994.000000
108412_LGDAVEQGVINNTVLGYFIGR_3_run0	108412_LGDAVEQGVINNTVLGYFIGR_3	0	/scratch/86874301.tmpdir/Site5_DynRgeS4Day_5C.mzXML.gz	8011.15	f_6387415_8411592557214436179	LGDAVEQGVINNTVLGYFIGR	LGDAVEQGVINNTVLGYFIGR	-1	745.73	70390	1/P41250	0	8067.44	-56.288	7989.08	3.39696	127.869	6	11429	1659917_LGDAVEQGVINNTVLGYFIGR_3	8034.72	1.63123	7.17014	581764	5	0.890333	0.120994	0.930406	0	0.978423	0.992862	0.10892	0.0317543	0.038376	0.17313	1.96993	0.505161	2.82342	2.16626	0.0163123	0.748624	0.172128	0.835444	0.885945	5	NA	6.27363	0	21672.000000;19582.000000;9924.000000;6264.000000;8230.000000;4718.000000
71801_GVETIANDVVSLATK_2_run0	71801_GVETIANDVVSLATK_2	0	/scratch/86561262.tmpdir/Site6_DynRange_S4C_Day_5.mzXML.gz	6206.86	f_7003005_2078991909407207302	GVETIANDVVSLATK	GVETIANDVVSLATK	-1	758.914	60201	1/P10515	0	6129.54	77.315	6189.98	4.04622	93.3439	6	6341	none	6235.48	1.84386	13.1615	425929	2	0.801111	0.14134	0.993279	0	0.965087	0.985795	0.150317	0.0440231	0.058306	0.238846	2.57729	0.656865	3.77871	2.91503	0.0184386	0.59285	0.310325	0.798512	0.785524	7	NA	6.4642	0	30327.000000;9438.000000;4676.000000;5867.000000;3093.000000;6800.000000
24443_DAMENEMR_2_run0	24443_DAMENEMR_2	0	/scratch/86561247.tmpdir/Site9_DynRge_S1_Day_7.mzXML.gz	1914.88	f_1296323_4241565176266569685	DAMENEMR	DAMENEMR	-1	498.2	48508	1/Q16891	0	1757.1	157.774	1884.12	3.30963	-9.90035	6	6036	372389_DAMENEMR_2	1940.29	3.69965	13.5053	220215	0	0.85683	0.220276	0.92535	0.0285932	0.980289	0.994993	0.0819271	0.0226658	0.0311279	0.141431	2.60308	0.600271	5.30818	4.57743	0.0369965	1.18809	0.0391648	0.757862	0.852284	5	NA	6.13249	0	18791.000000;10827.000000;11256.000000;3438.000000;2809.000000;1387.000000
65773_GLGTGQGAVSGPPR_2_run0	65773_GLGTGQGAVSGPPR_2	0	/scratch/86948879.tmpdir/0014_Site7_DynRange_S4_Day_3A.mzXML.gz	1440.88	f_4319929_11650368510609654759	GLGTGQGAVSGPPR	GLGTGQGAVSGPPR	-1	627.333	38951	1/O00255	0	1721.85	-280.973	1412.58	4.06738	-5.8215	6	5715	none	1468.74	5.0215	16.3616	215878	6	0.880855	0.180431	0.876831	0	0.954559	0.995944	0.0830997	0.0261826	0.0287544	0.158027	2.79494	0.515963	3.5955	3.63519	0.050215	0.59285	0.187786	0.867813	0.891995	7	NA	6.8448	0	9568.000000;7401.000000;6860.000000;4951.000000;5562.000000;4609.000000
77585_HPDASVNFSEFSK_3_run0	77585_HPDASVNFSEFSK_3	0	/scratch/86561446.tmpdir/Site4_DynRange_S2_Day_2.mzXML.gz	3020.12	f_1063239_14847489649112292249	HPDASVNFSEFSK	HPDASVNFSEFSK	-1	488.897	116792	1/P09429	0	3144.27	-124.156	2984.2	3.95619	27.7512	6	11973	1173389_HPDASVNFSEFSK_3	3062.19	3.04885	15.2926	496674	4	0.882157	0.235148	0.900953	0	0.858165	0.996773	0.0749451	0.0236262	0.025207	0.145672	2.72737	0.521878	3.99432	3.73672	0.0304885	0.59285	0.180349	0.90558	0.907847	6	NA	7.12483	0	24866.000000;24834.000000;20087.000000;13276.000000;17533.000000;16196.000000
185640_TPNQDTEFLER_2_run0	185640_TPNQDTEFLER_2	0	/scratch/86561310.tmpdir/0024_Site7_DynRange_S4_Day_5A.mzXML.gz	2359.36	f_5118064_2316059237616389737	TPNQDTEFLER	TPNQDTEFLER	-1	675.32	40759	1/Q9UL42	0	2438.5	-79.1425	2321.39	3.78776	18.3947	6	3589	none	2390.77	1.60529	5.36607	335918	3	0.792812	0.121336	0.947147	0	0.539106	0.985221	0.137548	0.042665	0.0537257	0.305815	1.6801	0.694358	3.10434	3.1966	0.0160529	1.07778	0.53174	0.808201	0.791434	9	NA	5.69217	0	6941.000000;7910.000000;11388.000000;6413.000000;2833.000000;5274.000000
17252_ATILC(UniMod:4)TSYVQFK_2_run0	17252_ATILC(UniMod:4)TSYVQFK_2	0	/scratch/86561358.tmpdir/Site6_DynRange_S3_Day_1.mzXML.gz	4895.43	f_6205176_17201630197375074112	ATILCTSYVQFK	ATILC(UniMod:4)TSYVQFK	-1	715.871	48241	1/P35244	0	4917.78	-22.3569	4873.66	3.51324	58.6723	6	7312	none	4922.4	0.627679	9.60704	324809	0	0.860455	0.148521	0.962376	0	0.993311	0.997979	0.0568921	0.0171285	0.0195574	0.0966952	2.2625	0.556686	6.51085	5.67797	0.00627679	0.396031	0.069335	0.917722	0.921072	5	NA	7.11061	0	16552.000000;9862.000000;8542.000000;4677.000000;5352.000000;3256.000000
73127_GYSYDLEVEQAYDLAR_3_run0	73127_GYSYDLEVEQAYDLAR_3	0	/scratch/86561417.tmpdir/20141209_Site3_DynRge_S4_Day_1A.mzXML.gz	5405.27	f_4318520_2664336246565372369	GYSYDLEVEQAYDLAR	GYSYDLEVEQAYDLAR	-1	631.295	56616	1/P28074	0	5410.8	-5.53738	5373.69	3.53564	75.6597	6	5519	none	5432.19	0.240338	5.1948	575415	1	0.820251	0.0983916	0.959618	0	0.774257	0.993853	0.0892431	0.0283862	0.0348322	0.19986	1.64766	0.646922	4.29324	3.89364	0.00240338	0.674531	0.302829	0.839862	0.823813	7	NA	6.10808	0	13656.000000;10898.000000;6351.000000;11635.000000;6956.000000;7120.000000
119524_LQQAQEMLK_2_run0	119524_LQQAQEMLK_2	0	/scratch/86605982.tmpdir/Site9_DynRge_S4_Day_5B.mzXML.gz	2496.53	f_2133195_15804618276971144110	LQQAQEMLK	LQQAQEMLK	-1	544.792	37599	1/P40222	0	2404.14	92.3881	2472.49	3.33781	4.7327	6	7760	none	2515.44	2.1327	7.68803	574375	1	0.835618	0.0654607	0.978557	0	0.984909	0.990449	0.120379	0.0386028	0.0521696	0.186678	2.03966	0.60558	7.3522	4.85325	0.021327	0.396031	0.0328219	0.894537	0.940047	6	NA	6.64216	0	16420.000000;8296.000000;4255.000000;2160.000000;3982.000000;2486.000000
4969_AFIPGGPSPGSR_2_run0	4969_AFIPGGPSPGSR_2	0	/scratch/86568090.tmpdir/Site1_DynRange_S4_Day_5B.mzXML.gz	3184.86	f_2997875_4858451271366837927	AFIPGGPSPGSR	AFIPGGPSPGSR	-1	571.801	39182	1/Q8NHP8	0	3101.37	83.4875	3160.82	3.43587	18.1775	6	6657	75647_AFIPGGPSPGSR_2	3213.86	1.97749	12.8364	230193	2	0.855754	0.170214	0.980577	0	0.952284	0.987886	0.144399	0.03682	0.0488564	0.214096	2.55228	0.548552	4.53303	3.17056	0.0197749	0.816379	0.192884	0.868026	0.930483	4	NA	6.82998	0	16655.000000;8605.000000;5816.000000;4441.000000;1484.000000;2181.000000
138664_NQGGGLSSSGAGEGQGPK_3_run0	138664_NQGGGLSSSGAGEGQGPK_3	0	/scratch/86874246.tmpdir/Site5_DynRgeS4Day_1B.mzXML.gz	1230.17	f_1612301_4065584257875421114	NQGGGLSSSGAGEGQGPK	NQGGGLSSSGAGEGQGPK	-1	529.917	64137	1/P07814	0	1294.32	-64.1538	1207.32	3.98883	-21.2425	6	8253	none	1262.73	1.24252	11.0296	379433	2	0.75412	0.169034	0.936204	0	0.847517	0.988504	0.129511	0.0422009	0.056308	0.289047	2.40058	0.73555	7.36024	6.54179	0.0124252	0.816379	0.429038	0.826773	0.832846	9	NA	6.48282	0	18885.000000;12980.000000;16003.000000;5748.000000;4280.000000;6241.000000
212122_YLC(UniMod:4)DEQK_2_run0	212122_YLC(UniMod:4)DEQK_2	0	/scratch/86561327.tmpdir/Site4_DynRange_S4B_Day_3.mzXML.gz	999.14	f_1027232_5326184832550669055	YLCDEQK	YLC(UniMod:4)DEQK	-1	478.213	54331	1/Q04637	0	963.919	35.2212	982.286	2.89259	-22.668	6	8946	3248841_YLC(UniMod:4)DEQK_2	1034.28	1.23197	31.9405	298360	2	0.804931	0.182099	0.98085	0	0.957646	0.96932	0.264747	0.0663419	0.0806321	0.264111	3.46387	0.630511	5.07688	2.68324	0.0123197	7.31674	1.76951	0.76544	0.91157	4	NA	6.26103	0	28297.000000;6262.000000;9609.000000;7125.000000;2371.000000;667.000000
111004_LIEGLSHEVIVSAAC(UniMod:4)GR_2_run0	111004_LIEGLSHEVIVSAAC(UniMod:4)GR_2	0	/scratch/86874237.tmpdir/Site5_DynRgeS4Day_3B.mzXML.gz	4543.46	f_8614601_15197588955308214232	LIEGLSHEVIVSAACGR	LIEGLSHEVIVSAAC(UniMod:4)GR	-1	905.978	60780	1/Q9P258	0	4529.45	14.0179	4517.85	3.99914	51.1364	6	6786	none	4573.27	0.236426	3.93176	657322	5	0.727762	0.0924661	0.861039	0.248141	0.669335	0.996207	0.0812798	0.0274551	0.0305966	0.179214	1.36909	0.751398	2.17085	2.35101	0.00236426	0.59285	0.185021	0.863398	0.849366	10	NA	6.01374	0	9894.000000;15082.000000;9196.000000;10079.000000;9807.000000;6722.000000
203360_VSGELFAQAPVEQYPGIAVETVTDSSR_3_run0	203360_VSGELFAQAPVEQYPGIAVETVTDSSR_3	0	/scratch/86561213.tmpdir/Site5_DynRgeS2Day_3.mzXML.gz	6572.43	f_9234256_2859726509121185788	VSGELFAQAPVEQYPGIAVETVTDSSR	VSGELFAQAPVEQYPGIAVETVTDSSR	-1	950.81	78371	1/Q8NC96	0	6617.04	-44.6051	6542.3	3.38614	95.6927	6	6650	3117105_VSGELFAQAPVEQYPGIAVETVTDSSR_3	6591.2	1.20733	2.31446	1114064	7	0.854586	0.0703469	0.813991	0	0.911283	0.996812	0.068169	0.0221856	0.0263088	0.149875	0.839176	0.5655	2.10958	2.1297	0.0120733	2.16834	0.635826	0.747231	0.747439	10	NA	4.84499	0	18723.000000;13381.000000;12054.000000;12749.000000;10273.000000;11191.000000
147177_QGTTPPIWHLTDK_3_run0	147177_QGTTPPIWHLTDK_3	0	/scratch/86561310.tmpdir/0024_Site7_DynRange_S4_Day_5A.mzXML.gz	3184.34	f_992748_16277650518492571559	QGTTPPIWHLTDK	QGTTPPIWHLTDK	-1	498.596	99961	1/P55265	0	3201.77	-17.431	3156.13	4.36553	36.3804	6	8288	none	3242.03	0.419569	30.8913	463574	4	0.722673	0.215631	0.956618	0.105571	0.933015	0.979022	0.158284	0.060929	0.0857908	0.365886	3.43047	0.676718	4.28313	3.22349	0.00419569	0.991614	0.264771	0.8966	0.918321	6	NA	7.64902	0	32451.000000;17039.000000;18276.000000;10553.000000;8843.000000;12799.000000
34959_DVYNSEYYHFR_3_run0	34959_DVYNSEYYHFR_3	0	/scratch/86561350.tmpdir/20141216_site3_DynRge_S2_Day_5.mzXML.gz	3656.24	f_1187344_6938352226039307416	DVYNSEYYHFR	DVYNSEYYHFR	-1	498.221	21022	1/Q13308	0	3723.61	-67.3701	3637.46	4.19043	31.7154	6	3261	none	3679.7	1.58456	23.9468	430850	1	0.787533	0.0487919	0.763867	0	0.915015	0.991993	0.112339	0.0389838	0.0471861	0.238067	3.17584	0.606204	3.91158	2.99377	0.0158456	0.501426	0.160795	0.878002	0.884034	6	NA	7.38024	0	6635.000000;4216.000000;1947.000000;2905.000000;2929.000000;2390.000000
40196_EGQGNLPVR_2_run0	40196_EGQGNLPVR_2	0	/scratch/93595542.tmpdir/20150119_013_Site8_DynRge_S4_Day_1C.mzXML.gz	1385.06	f_10774620409698443251	EGQGNLPVR	EGQGNLPVR	-1	485.259	9829	1/Q13564	0	1362.47	22.5906	1370.06	3.93798	-11.4719	6	2931	none	1403.21	0.728097	75.0481	61554	0	0.862053	0.159681	0.794509	0	0.925657	0.991239	0.121422	0.0423624	0.0596966	0.263596	4.31813	0.563872	5.87872	3.73861	0.00728097	0.59285	0.0547418	0.825064	0.906448	2	NA	7.95667	0	3468.000000;2978.000000;2139.000000;738.000000;184.000000;322.000000
26186_DFSLEQLR_2_run0	26186_DFSLEQLR_2	0	/scratch/86561304.tmpdir/Site10_DynRge_S5_Day_5.mzXML.gz	4650.87	f_1466397_7722503707994647961	DFSLEQLR	DFSLEQLR	-1	504.261	152491	1/O15173	0	4581.94	68.9268	4629.99	4.11895	55.3403	6	24301	none	4675.63	1.64033	45.2477	423106	2	0.793007	0.360409	0.948705	0	0.971727	0.97496	0.204272	0.0476058	0.0530027	0.207325	3.81215	0.745657	8.59178	5.09157	0.0164033	0.265837	0.0741079	0.883159	0.916016	5	NA	7.88639	0	78387.000000;26506.000000;19829.000000;21515.000000;5330.000000;924.000000
82867_IEWLESHQDADIEDFK_2_run0	82867_IEWLESHQDADIEDFK_2	0	/scratch/86999535.tmpdir/Site1_DynRange_S5_Day_5.mzXML.gz	5307.15	f_9868462_16572205031948435789	IEWLESHQDADIEDFK	IEWLESHQDADIEDFK	-1	987.958	35107	1/P11021	0	5218.4	88.7505	5280.89	4.05103	63.2601	6	3514	1258457_IEWLESHQDADIEDFK_2	5327.3	1.86005	5.22448	469902	5	0.816885	0.0747113	0.874102	0	0.905512	0.989891	0.138198	0.0408539	0.0425501	0.226525	1.65336	0.611005	4.2321	4.09186	0.0186005	0.816379	0.365728	0.759486	0.734491	11	NA	5.53322	0	11162.000000;7384.000000;6778.000000;4021.000000;3323.000000;2439.000000
133525_NFAQLTVSGSR_2_run0	133525_NFAQLTVSGSR_2	0	/scratch/86561267.tmpdir/Site5_DynRgeS3Day_3.mzXML.gz	3374.47	f_3052976_12332151900447386203	NFAQLTVSGSR	NFAQLTVSGSR	-1	590.309	152867	1/P35249	0	3275.82	98.652	3342.93	3.68898	25.0285	6	14807	2041913_NFAQLTVSGSR_2	3417.9	2.22845	8.66692	998386	7	0.745208	0.153114	0.882187	0	0.857904	0.995094	0.0909471	0.030272	0.0342159	0.191834	2.15951	0.723831	2.01345	2.01114	0.0222845	1.39668	0.347313	0.908137	0.922227	6	NA	6.68699	0	46035.000000;27607.000000;23123.000000;23828.000000;14294.000000;17980.000000
92451_IVSAQSLAEDDVE_2_run0	92451_IVSAQSLAEDDVE_2	0	/scratch/86561207.tmpdir/0022_Site7_DynRange_S2_Day_5.mzXML.gz	3450.57	f_5627560_2935422611758017680	IVSAQSLAEDDVE	IVSAQSLAEDDVE	-1	688.333	105832	1/Q15388	0	3311.59	138.986	3408.44	3.8661	42.262	6	9019	none	3487.73	2.96201	9.87813	475991	10	0.798006	0.22234	0.986862	0	0.928902	0.994634	0.0971846	0.0282026	0.0311375	0.167932	2.29032	0.666676	3.13472	2.61596	0.0296201	0.396031	0.152705	0.918892	0.912104	6	NA	6.91752	0	34807.000000;21221.000000;10803.000000;16580.000000;9502.000000;12919.000000
38344_EEIFGPVQEILR_2_run0	38344_EEIFGPVQEILR_2	0	/scratch/86874230.tmpdir/Site11_DynRangeS3_Day3.mzXML.gz	5348.28	f_5810446_5619010794619409903	EEIFGPVQEILR	EEIFGPVQEILR	-1	715.388	50381	1/O94788	0	5225.43	122.846	5314.33	3.7386	95.9201	6	4866	none	5380.48	2.62009	28.1781	195047	2	0.794592	0.258302	0.931807	0	0.975075	0.992262	0.104351	0.0231128	0.026955	0.132051	3.33855	0.667744	4.57044	3.5088	0.0262009	1.10469	0.319546	0.773297	0.823386	4	NA	6.83846	0	17652.000000;13205.000000;8907.000000;4737.000000;4868.000000;1012.000000
67202_GNAMVEEGHFAAEDVK_3_run0	67202_GNAMVEEGHFAAEDVK_3	0	/scratch/86561429.tmpdir/Site5_DynRgeS4Day_5B.mzXML.gz	3219.72	f_2806507_17253149676058548300	GNAMVEEGHFAAEDVK	GNAMVEEGHFAAEDVK	-1	568.595	58487	1/Q13813	0	3162.21	57.5034	3196.09	4.50532	21.5169	6	7736	none	3248.25	1.31692	37.8899	917165	3	0.802708	0.0637693	0.805905	0	0.570884	0.973779	0.207305	0.0660181	0.0734347	0.399759	3.63468	0.629513	3.96677	4.51652	0.0131692	0.501426	0.122795	0.822002	0.839702	7	NA	7.21377	0	12688.000000;6395.000000;11668.000000;11081.000000;8667.000000;7988.000000
34556_DVLVGADSVR_2_run0	34556_DVLVGADSVR_2	0	/scratch/86561407.tmpdir/Site1_DynRange_S5_Day_1.mzXML.gz	3032.51	f_1674094_11768530556551683958	DVLVGADSVR	DVLVGADSVR	-1	515.78	104098	1/O43760	0	2826.58	205.933	3014.57	4.20615	18.4795	6	19624	524886_DVLVGADSVR_2	3054.35	4.97953	29.3537	310028	3	0.845364	0.33577	0.997876	0	0.855365	0.976294	0.173037	0.0523429	0.071782	0.337758	3.37942	0.599558	2.1779	2.95998	0.0497953	2.87727	0.809761	0.848765	0.88339	7	NA	6.83715	0	39384.000000;22762.000000;27723.000000;5816.000000;5902.000000;2511.000000
33263_DSSLEADHVISAIPASVLSELLPAEAAPLAR_3_run0	33263_DSSLEADHVISAIPASVLSELLPAEAAPLAR_3	0	/scratch/86874278.tmpdir/Site4_DynRange_S2_Day_3.mzXML.gz	7888.78	f_9997736_691653222227968139	DSSLEADHVISAIPASVLSELLPAEAAPLAR	DSSLEADHVISAIPASVLSELLPAEAAPLAR	-1	1048.23	42738	1/P50336	0	7963.07	-74.2929	7864.38	3.51957	146.642	6	6520	none	7909.88	2.55834	8.36584	280203	4	0.819095	0.152525	0.849152	0	0.99762	0.999285	0.0314586	0.00807081	0.00981553	0.0448557	2.12416	0.642388	3.13231	2.8283	0.0255834	0.396031	0.0482911	0.87522	0.899807	5	NA	6.65895	0	19206.000000;8610.000000;3508.000000;3376.000000;4389.000000;3649.000000
26177_DFSGDMC(UniMod:4)K_2_run0	26177_DFSGDMC(UniMod:4)K_2	0	/scratch/86561310.tmpdir/0024_Site7_DynRange_S4_Day_5A.mzXML.gz	1337.85	f_1036548_3649918461175542252	DFSGDMCK	DFSGDMC(UniMod:4)K	-1	480.184	26562	1/P17480	0	1198.18	139.671	1319.07	1.80498	-3.87543	6	2900	397963_DFSGDMC(UniMod:4)K_2	1368.63	3.42457	13.5567	106575	2	0.789092	0.249233	0.838377	0.0311724	0.988691	0.980896	0.219224	0.0525437	0.065384	0.179976	2.60688	0.680802	7.29686	2.92175	0.0342457	7.84471	0.390176	0.675134	0.874859	4	NA	4.96654	0	14718.000000;3460.000000;3325.000000;1830.000000;2815.000000;414.000000
62427_GGETPGSEQWK_2_run0	62427_GGETPGSEQWK_2	0	/scratch/86561199.tmpdir/20141208_Site3_DynRge_S3_Day_1.mzXML.gz	1895.57	f_3280449_4857969895514735682	GGETPGSEQWK	GGETPGSEQWK	-1	588.27	22939	1/O60271	0	1943.84	-48.277	1870.19	3.29266	-8.29976	6	3003	935282_GGETPGSEQWK_2	1918.94	0.999762	14.1154	167325	2	0.792488	0.137092	0.866612	0	0.983136	0.991168	0.137419	0.0316435	0.0350991	0.138621	2.64727	0.697833	5.66981	3.46359	0.00999762	2.05929	0.324968	0.762433	0.822817	5	NA	6.27324	0	13392.000000;2694.000000;2322.000000;784.000000;1828.000000;1919.000000
109179_LGLHQVLQDLR_3_run0	109179_LGLHQVLQDLR_3	0	/scratch/86561170.tmpdir/Site1_DynRange_S4_Day_3C.mzXML.gz	4744.45	f_238923_15030882959855360171	LGLHQVLQDLR	LGLHQVLQDLR	-1	431.254	14668	1/O60610	0	5001.1	-256.647	4731.27	4.70993	56.421	6	5093	none	4757.79	6.07901	114.94	57360	3	0.852875	0.255718	0.914845	0	0.940963	0.995867	0.0715136	0.020716	0.026574	0.144755	4.74441	0.595057	7.10615	7.03553	0.0607901	0	0	0.933317	0.931512	5	NA	8.63528	0	4760.000000;2744.000000;1513.000000;2487.000000;1793.000000;1371.000000
51816_FELLTNFPR_2_run0	51816_FELLTNFPR_2	0	/scratch/86874294.tmpdir/Site4_DynRange_S3_Day_3.mzXML.gz	5050.42	f_2795561_1538112691472921769	FELLTNFPR	FELLTNFPR	-1	568.809	45825	1/O94888	0	4984.93	65.4989	5045.11	2.5101	76.9443	6	5315	772818_FELLTNFPR_2	5077.61	1.34432	4.64057	643649	2	0.845444	0.0711956	0.988757	0	0.984307	0.998214	0.0600683	0.0172582	0.018285	0.0934568	1.53484	0.586579	5.87517	3.46596	0.0134432	2.9044	0.443629	0.717193	0.781416	5	NA	5.14183	0	15247.000000;10414.000000;9847.000000;4472.000000;2982.000000;2863.000000
153324_QYPANQGQEVEYFVAGTHPYPPGPGVALTADTK_4_run0	153324_QYPANQGQEVEYFVAGTHPYPPGPGVALTADTK_4	0	/scratch/86561178.tmpdir/0017_Site7_DynRange_S5_Day_3.mzXML.gz	5279.37	f_8528367_12104072935612489	QYPANQGQEVEYFVAGTHPYPPGPGVALTADTK	QYPANQGQEVEYFVAGTHPYPPGPGVALTADTK	-1	876.428	44579	1/O43660	0	5177.96	101.402	5242.74	3.69736	83.5974	6	3870	none	5308.82	1.79737	3.03813	467802	7	0.828329	0.0952946	0.781635	0	0.69966	0.997017	0.065427	0.0228198	0.0281132	0.165007	1.11124	0.62706	1.75721	1.7082	0.0179737	0.846326	0.288517	0.766813	0.739076	10	NA	5.16353	0	8574.000000;10509.000000;6964.000000;6665.000000;5927.000000;5940.000000
128955_MLDNDSILVDAIR_2_run0	128955_MLDNDSILVDAIR_2	0	/scratch/86560947.tmpdir/20141209_Site3_DynRge_S5_Day_1.mzXML.gz	5621.27	f_6499853_7307682742912938070	MLDNDSILVDAIR	MLDNDSILVDAIR	-1	737.882	40290	1/O75175	0	5528.44	92.8365	5595.23	3.88818	78.6573	6	4215	none	5647.23	2.05731	10.3341	319052	2	0.742046	0.12628	0.726731	0	0.338377	0.983634	0.16886	0.0550384	0.0589896	0.339162	2.33545	0.756438	3.05583	3.555	0.0205731	3.19004	0.466181	0.831048	0.823837	10	NA	5.96321	0	9083.000000;5356.000000;4716.000000;9168.000000;8719.000000;3248.000000
111486_LIPLLLSSLNDEVPEVR_3_run0	111486_LIPLLLSSLNDEVPEVR_3	0	/scratch/86948888.tmpdir/Site5_DynRgeS4Day_5A.mzXML.gz	7488.92	f_4066464_11491688039348589419	LIPLLLSSLNDEVPEVR	LIPLLLSSLNDEVPEVR	-1	636.366	71237	1/Q86Y56	0	7586.07	-97.1429	7460.39	3.49118	116.35	6	5186	1707655_LIPLLLSSLNDEVPEVR_3	7525.58	2.44955	6.68358	519842	4	0.885893	0.137036	0.99096	0	0.995368	0.997537	0.0632745	0.0217562	0.0294101	0.108011	1.89965	0.527882	2.34866	2.68405	0.0244955	1.10469	0.411984	0.778009	0.804114	6	NA	5.83829	0	32785.000000;11417.000000;6235.000000;7591.000000;7235.000000;5974.000000
51522_FDTGNLC(UniMod:4)MVTGGANLGR_3_run0	51522_FDTGNLC(UniMod:4)MVTGGANLGR_3	0	/scratch/86561291.tmpdir/Site6_DynRange_S4C_Day_3.mzXML.gz	4914.79	f_3470224_14214842939019331980	FDTGNLCMVTGGANLGR	FDTGNLC(UniMod:4)MVTGGANLGR	-1	594.947	208479	1/P62701	0	4935.26	-20.4652	4895.72	3.27115	60.6052	6	25951	none	4957.46	0.594811	28.9765	611630	6	0.864238	0.340858	0.995134	0	0.723913	0.955036	0.247541	0.070339	0.0955261	0.456594	3.36648	0.548923	8.66189	7.28886	0.00594811	6.98341	1.08375	0.885175	0.946285	7	NA	6.85809	0	66629.000000;46925.000000;21263.000000;7991.000000;13893.000000;51778.000000
129208_MLMLDPAER_2_run0	129208_MLMLDPAER_2	0	/scratch/86561170.tmpdir/Site1_DynRange_S4_Day_3C.mzXML.gz	4191	f_1901675_5092699077095670572	MLMLDPAER	MLMLDPAER	-1	538.267	43289	1/O14936	0	4046.13	144.868	4161.76	3.86863	43.4712	6	6544	none	4214.8	3.37118	20.0184	264995	1	0.869056	0.163358	0.905566	0	0.97679	0.994597	0.0871536	0.0228591	0.0302792	0.139018	2.99665	0.574074	4.56824	4.79751	0.0337118	0.59285	0.0661926	0.888724	0.918392	5	NA	7.24566	0	18726.000000;10054.000000;5400.000000;4907.000000;2745.000000;1457.000000
4334_AEQMASVQNAQR_2_run0	4334_AEQMASVQNAQR_2	0	/scratch/86999529.tmpdir/Site2_AQUA_HEK_S4_SW_day1_rep3_180714.mzXML.gz	1446.24	f_5342690_5219901433285405453	AEQMASVQNAQR	AEQMASVQNAQR	-1	666.82	12235	1/Q9UDY2	0	1501.98	-55.7353	1432.37	3.92525	-14.9203	6	4105	none	1461.63	0.920281	13.266	142966	1	0.673408	0.0855798	0.953226	0.176788	0.481663	0.987189	0.139192	0.0443233	0.0519317	0.298241	2.58521	0.710507	2.86223	2.56419	0.00920281	0.501426	0.103942	0.886587	0.903508	6	NA	6.87893	0	2211.000000;2819.000000;1929.000000;1372.000000;2163.000000;1741.000000
48168_ETGVDLTK_2_run0	48168_ETGVDLTK_2	0	/scratch/86948879.tmpdir/0014_Site7_DynRange_S4_Day_3A.mzXML.gz	1006.03	f_322807_3554696333485473723	ETGVDLTK	ETGVDLTK	-1	431.729	24551	1/P38646	0	1117.01	-110.976	971.858	1.49849	-15.9726	6	2465	none	1047.84	0.372568	6.84574	156492	0	0.802241	0.156883	0.943745	0	0.993852	0.994586	0.110199	0.0219156	0.0256032	0.092227	1.92363	0.709027	7.46743	5.80563	0.00372568	6.43472	0.277745	0.668609	0.837781	2	NA	4.87229	0	12127.000000;7656.000000;1647.000000;1876.000000;437.000000;808.000000
165238_SGMLQAEK_2_run0	165238_SGMLQAEK_2	0	/scratch/86948885.tmpdir/Site10_DynRge_S5_Day_1.mzXML.gz	1486.05	f_271061_11089023842198400471	SGMLQAEK	SGMLQAEK	-1	432.218	88303	1/P12270	0	1484.63	1.4228	1460.93	2.82855	-18.9061	6	11110	2533564_SGMLQAEK_2	1513.09	0.193886	13.4407	902906	3	0.84276	0.0977987	0.882388	0	0.944192	0.989986	0.132814	0.0359048	0.0394251	0.193945	2.59829	0.587191	4.15185	4.04791	0.00193886	6.29602	1.19562	0.751414	0.837723	5	NA	5.80493	0	31731.000000;13921.000000;15370.000000;15441.000000;4335.000000;7505.000000
36290_EALELTDTGLLSGSEER_3_run0	36290_EALELTDTGLLSGSEER_3	0	/scratch/86874251.tmpdir/Site5_DynRgeS5Day_5.mzXML.gz	5219.83	f_3542164_2250826129404628346	EALELTDTGLLSGSEER	EALELTDTGLLSGSEER	-1	607.302	96189	1/Q14204	0	5157.21	62.6176	5194.61	3.46636	66.8414	6	10837	549480_EALELTDTGLLSGSEER_3	5243.51	1.24145	5.44843	897929	6	0.810718	0.107123	0.886668	0.110439	0.985996	0.998455	0.0523823	0.0150393	0.0162502	0.0842754	1.69533	0.648384	2.4926	2.37849	0.0124145	2.80916	0.598607	0.768566	0.774789	8	NA	5.57621	0	32156.000000;21080.000000;18730.000000;7267.000000;10623.000000;6333.000000
2182_AAYLNMSEDPSHPSMALNTR_3_run0	2182_AAYLNMSEDPSHPSMALNTR_3	0	/scratch/86561459.tmpdir/Site11__DynRangeS1_Day5.mzXML.gz	3273.14	f_6294198_16111759827151147373	AAYLNMSEDPSHPSMALNTR	AAYLNMSEDPSHPSMALNTR	-1	735.674	28791	1/Q14839	0	3352.54	-79.3931	3257.07	4.51408	42.1102	6	8064	none	3290.15	2.18977	79.951	162980	3	0.810974	0.176654	0.978545	0	0.914512	0.986494	0.156779	0.0490342	0.0527681	0.256489	4.38141	0.648399	4.87377	4.49486	0.0218977	0	0	0.9613	0.963428	3	NA	8.71097	0	12161.000000;3822.000000;3865.000000;2404.000000;2193.000000;4346.000000
15941_ASIAQAVR_2_run0	15941_ASIAQAVR_2	0	/scratch/86561199.tmpdir/20141208_Site3_DynRge_S3_Day_1.mzXML.gz	1731.9	f_30566_3214357624346249615	ASIAQAVR	ASIAQAVR	-1	408.24	26557	1/P58107	0	1539.6	192.305	1713.01	3.18823	-12.0941	6	4362	none	1752	4.60589	7.81311	473401	0	0.833046	0.0560983	0.866156	0	0.960276	0.988424	0.12944	0.0346542	0.0497974	0.205388	2.0558	0.651156	3.4639	4.64303	0.0460589	1.10469	0.140924	0.724198	0.877309	6	NA	5.44173	0	13841.000000;3719.000000;6614.000000;878.000000;534.000000;971.000000
109486_LGPSTGSTAETQC(UniMod:4)R_2_run0	109486_LGPSTGSTAETQC(UniMod:4)R_2	0	/scratch/86999530.tmpdir/Site6_DynRange_S4C_Day_1.mzXML.gz	2050.86	f_6504555_8017809267785504786	LGPSTGSTAETQCR	LGPSTGSTAETQC(UniMod:4)R	-1	732.841	15624	1/Q5T200	0	2190.69	-139.827	2023.7	4.31003	-13.672	6	1975	none	2088.69	3.47202	52.0405	71619	0	0.84594	0.218154	0.914662	0	0.938835	0.997804	0.0559262	0.0185223	0.0219281	0.123367	3.95202	0.561342	3.2602	2.94559	0.0347202	0.748624	0.353388	0.843622	0.829167	4	NA	7.66305	0	4349.000000;2342.000000;2613.000000;2200.000000;2317.000000;1803.000000
73432_HALIIYDDLSK_3_run0	73432_HALIIYDDLSK_3	0	/scratch/86561299.tmpdir/Site4_DynRange_S5_Day_2.mzXML.gz	3371.06	f_341177_13276901148106450104	HALIIYDDLSK	HALIIYDDLSK	-1	429.903	157207	1/P25705	0	3443.01	-71.9469	3344.56	3.92888	37.1726	6	19678	none	3425.8	1.82741	48.6967	464488	4	0.775282	0.338452	0.917628	0	0.939239	0.986754	0.145641	0.033299	0.041238	0.202093	3.88561	0.732641	4.61361	3.74837	0.0182741	1.81623	0.393959	0.897625	0.944796	3	NA	7.89457	0	59660.000000;33592.000000;25295.000000;7630.000000;22981.000000;8049.000000
70936_GTEAPAVVTEEEDDDEETAPPVIAPR_3_run0	70936_GTEAPAVVTEEEDDDEETAPPVIAPR_3	0	/scratch/86874301.tmpdir/Site5_DynRgeS4Day_5C.mzXML.gz	4481.46	f_8916900_4834084482395168681	GTEAPAVVTEEEDDDEETAPPVIAPR	GTEAPAVVTEEEDDDEETAPPVIAPR	-1	913.094	83685	1/Q13177	0	4386.21	95.2445	4452.66	2.9119	49.7481	6	7991	1067715_GTEAPAVVTEEEDDDEETAPPVIAPR_3	4534.15	2.04806	28.5428	299616	5	0.803108	0.279308	0.993567	0	0.972226	0.975311	0.209057	0.0645769	0.0882765	0.275819	3.3514	0.683425	6.23588	3.59035	0.0204806	7.24196	1.16604	0.781455	0.887629	5	NA	6.23033	0	39722.000000;6465.000000;14000.000000;6111.000000;7072.000000;10315.000000
168324_SLGPSLATDK_2_run0	168324_SLGPSLATDK_2	0	/scratch/86561424.tmpdir/Site9_DynRge_S4_Day_7A.mzXML.gz	2694.66	f_1087863_16637327065964018929	SLGPSLATDK	SLGPSLATDK	-1	494.769	141889	1/Q9H3N1	0	2574.48	120.183	2670.38	3.73296	6.90893	6	16881	2580813_SLGPSLATDK_2	2733.15	2.80893	13.5903	786632	3	0.75615	0.180375	0.957699	0	0.987217	0.992027	0.139134	0.0361365	0.0392452	0.138233	2.60935	0.728318	3.29965	3.2259	0.0280893	0.846326	0.163942	0.883098	0.925162	5	NA	6.91048	0	76376.000000;18038.000000;7403.000000;16497.000000;15543.000000;8032.000000
73179_GYVVPNVDLPPLC(UniMod:4)SSR_2_run0	73179_GYVVPNVDLPPLC(UniMod:4)SSR_2	0	/scratch/86561338.tmpdir/Site4_DynRange_S4A_Day_1.mzXML.gz	4939.17	f_8682855_8183586603373452490	GYVVPNVDLPPLCSSR	GYVVPNVDLPPLC(UniMod:4)SSR	-1	886.954	53479	1/Q96B26	0	4996.66	-57.4807	4916.6	4.00116	75.881	6	4488	none	4971.84	1.71901	28.059	232254	3	0.800514	0.230261	0.793018	0	0.984447	0.996915	0.0623384	0.0158394	0.021488	0.10551	3.33431	0.647573	2.09285	2.48986	0.0171901	1.75713	0.556611	0.740397	0.766769	5	NA	6.67416	0	18650.000000;14413.000000;8052.000000;3673.000000;5297.000000;3394.000000
140508_NTPSISEEQIK_2_run0	140508_NTPSISEEQIK_2	0	/scratch/86561429.tmpdir/Site5_DynRgeS4Day_5B.mzXML.gz	2556.94	f_3939283_7271641585642525146	NTPSISEEQIK	NTPSISEEQIK	-1	623.32	86845	1/Q9H814	0	2602.4	-45.456	2534.67	3.30052	6.76168	6	9531	none	2596.6	0.938322	6.45891	821969	2	0.764912	0.105655	0.972484	0	0.581831	0.95192	0.235057	0.0823565	0.115597	0.55626	1.86546	0.669847	4.57053	2.13049	0.00938322	1.69032	0.213045	0.838364	0.906326	7	NA	5.88539	0	14098.000000;29983.000000;12014.000000;17226.000000;7567.000000;5957.000000
101017_KTVGVEPAADGK_2_run0	101017_KTVGVEPAADGK_2	0	/scratch/86561299.tmpdir/Site4_DynRange_S5_Day_2.mzXML.gz	879.923	f_3006508_4207937862439226011	KTVGVEPAADGK	KTVGVEPAADGK	-1	586.32	11413	1/P46779	0	937.677	-57.7545	859.486	4.01014	-24.3928	6	2098	none	895.233	0.992816	46.1372	318938	0	0.814958	0.0357844	0.722822	0	0.989323	0.998259	0.0474995	0.01723	0.0234472	0.119449	3.83162	0.652471	3.60466	4.54503	0.00992816	1.73602	0.450655	0.76666	0.809336	4	NA	7.23808	0	3378.000000;2066.000000;1859.000000;1742.000000;1230.000000;1138.000000
65434_GLDVDSLVIEHIQVNK_3_run0	65434_GLDVDSLVIEHIQVNK_3	0	/scratch/86949918.tmpdir/Site6_DynRange_S4A_Day_1.mzXML.gz	5572.8	f_3399381_2636857541592178788	GLDVDSLVIEHIQVNK	GLDVDSLVIEHIQVNK	-1	593.66	63809	1/P18621	0	5679.63	-106.835	5552.11	4.81268	76.0597	6	7928	none	5620.36	2.84029	54.3977	215560	2	0.700903	0.296015	0.939354	0	0.831287	0.963846	0.245571	0.0759269	0.0990926	0.440708	3.99632	0.781122	6.34456	6.72884	0.0284029	0.674531	0.164346	0.910078	0.935372	8	NA	7.91822	0	19907.000000;9870.000000;7054.000000;13972.000000;5023.000000;7983.000000
56815_FSPIPFPPLSYK_2_run0	56815_FSPIPFPPLSYK_2	0	/scratch/86561344.tmpdir/Site9_DynRge_S3_Day_8.mzXML.gz	6467.76	f_6127803_3263195669130655765	FSPIPFPPLSYK	FSPIPFPPLSYK	-1	696.882	74172	1/Q6P2Q9	0	6554.06	-86.3024	6437.99	4.05951	92.4136	6	5796	849905_FSPIPFPPLSYK_2	6523.88	2.18639	46.6259	188497	1	0.802395	0.393492	0.966509	0.00873645	0.952599	0.962817	0.275136	0.0552388	0.0609044	0.236492	3.84216	0.665809	7.27878	4.97699	0.0218639	2.06209	0.334205	0.805907	0.848362	6	NA	7.22894	0	43587.000000;5093.000000;5649.000000;648.000000;13294.000000;5901.000000
98176_KLPGEVTETEVIALGLPFGK_3_run0	98176_KLPGEVTETEVIALGLPFGK_3	0	/scratch/86874295.tmpdir/Site5_DynRgeS4Day_3A.mzXML.gz	6806.7	f_5733808_11220058041561499370	KLPGEVTETEVIALGLPFGK	KLPGEVTETEVIALGLPFGK	-1	700.065	55419	1/Q9UKA9	0	6840.56	-33.8556	6779.44	3.37732	101.113	6	5659	none	6834.86	0.986819	2.78609	1620195	4	0.840358	0.0342051	0.948182	0	0.569347	0.978842	0.145297	0.0517592	0.0761496	0.410829	1.02464	0.6274	3.88356	3.97675	0.00986819	0.702242	0.0858486	0.800868	0.818788	9	NA	5.23424	0	10107.000000;13815.000000;9474.000000;6369.000000;10589.000000;5065.000000
106796_LEPAGPAC(UniMod:4)PEGGR_2_run0	106796_LEPAGPAC(UniMod:4)PEGGR_2	0	/scratch/86561417.tmpdir/20141209_Site3_DynRge_S4_Day_1A.mzXML.gz	1873.09	f_4746601_13406987962552861396	LEPAGPACPEGGR	LEPAGPAC(UniMod:4)PEGGR	-1	655.812	29956	1/Q96MW5	0	1889.88	-16.7907	1844.61	4.17538	-9.50151	6	3472	none	1903.1	0.301508	17.5718	119290	1	0.834444	0.251119	0.880884	0	0.947005	0.986967	0.123374	0.0504191	0.0697024	0.315345	2.8663	0.5995	2.64897	3.03156	0.00301508	0.748624	0.229076	0.857214	0.877318	6	NA	7.07954	0	9327.000000;4626.000000;5794.000000;3947.000000;3156.000000;3106.000000
137074_NLTNPNTVIILIGNK_2_run0	137074_NLTNPNTVIILIGNK_2	0	/scratch/86561408.tmpdir/Site11__DynRangeS5_Day5.mzXML.gz	4648.23	f_7324675_416126318864852002	NLTNPNTVIILIGNK	NLTNPNTVIILIGNK	-1	812.475	18443	1/P61106	0	4584.54	63.6843	4626.75	3.74236	79.958	6	2335	none	4686.29	1.15797	23.5247	114809	2	0.827256	0.160641	0.957371	0	0.993928	0.99905	0.0447567	0.0131375	0.0132415	0.0648596	3.15805	0.580871	4.28616	3.81443	0.0115797	0.674531	0.266837	0.855657	0.862324	3	NA	7.35779	0	7568.000000;2284.000000;2095.000000;1959.000000;2348.000000;2189.000000
69981_GSFGAMDDPFK_2_run0	69981_GSFGAMDDPFK_2	0	/scratch/86561309.tmpdir/20141216_site3_DynRge_S4_Day_5B.mzXML.gz	4598.1	f_3234669_12823637943430390555	GSFGAMDDPFK	GSFGAMDDPFK	-1	586.258	29786	1/Q9UBC2	0	4513.43	84.6627	4570.69	3.75003	53.9625	6	4269	none	4619.43	1.96255	10.3557	252805	0	0.822601	0.117822	0.969614	0	0.908751	0.99623	0.0710924	0.0226553	0.0292679	0.162599	2.33754	0.649479	4.37489	5.11674	0.0196255	0.846326	0.281554	0.89451	0.892096	6	NA	6.85013	0	8078.000000;6377.000000;6242.000000;3438.000000;2837.000000;2814.000000
63209_GGYDLLVR_2_run0	63209_GGYDLLVR_2	0	/scratch/86561407.tmpdir/Site1_DynRange_S5_Day_1.mzXML.gz	3741.51	f_397415_9071677594307404493	GGYDLLVR	GGYDLLVR	-1	446.748	60391	1/Q9UBF2	0	3687.49	54.0162	3700.34	3.62308	35.3824	6	5162	none	3773.28	1.28244	36.5438	267304	2	0.871099	0.225926	0.970278	0	0.841942	0.982845	0.166563	0.0459939	0.0535116	0.279692	3.59851	0.543179	2.29008	1.99216	0.0128244	6.33565	1.8971	0.811026	0.853577	5	NA	6.72975	0	20600.000000;11502.000000;8614.000000;10700.000000;6652.000000;2323.000000
49923_EWLSPLPDR_2_run0	49923_EWLSPLPDR_2	0	/scratch/86561417.tmpdir/20141209_Site3_DynRge_S4_Day_1A.mzXML.gz	4484.95	f_2462314_6410143838437005726	EWLSPLPDR	EWLSPLPDR	-1	556.79	127177	1/Q96ST2	0	4359.91	125.047	4447.01	3.05504	53.4708	6	10732	745708_EWLSPLPDR_2	4508.76	2.97079	11.0108	924675	3	0.831112	0.137537	0.953231	0	0.981169	0.99027	0.139401	0.0286082	0.0328923	0.147733	2.39888	0.615898	4.4358	1.59236	0.0297079	3.60591	0.912048	0.824985	0.881533	5	NA	6.17288	0	48016.000000;25129.000000;15898.000000;17631.000000;9503.000000;11000.000000
187806_TTDFSDFLSIVGC(UniMod:4)TK_2_run0	187806_TTDFSDFLSIVGC(UniMod:4)TK_2	0	/scratch/86874294.tmpdir/Site4_DynRange_S3_Day_3.mzXML.gz	6349.08	f_8332131_13789809540121024610	TTDFSDFLSIVGCTK	TTDFSDFLSIVGC(UniMod:4)TK	-1	845.903	101819	1/Q9UHD1	0	6268.92	80.1611	6326.86	2.94098	108.907	6	7552	2877241_TTDFSDFLSIVGC(UniMod:4)TK_2	6408.11	1.507	6.98956	446450	5	0.881455	0.228064	0.933061	0	-0.203612	0.943892	0.250129	0.0851494	0.11822	0.656149	1.94442	0.537702	2.6343	2.32056	0.01507	8.91595	1.90914	0.895078	0.919396	10	NA	5.26411	0	17219.000000;17657.000000;14324.000000;10361.000000;8145.000000;34113.000000
104977_LDELEELLTNNR_2_run0	104977_LDELEELLTNNR_2	0	/scratch/86561214.tmpdir/20141211_Site3_DynRge_S3_Day_3.mzXML.gz	5803.5	f_6103324_12065665076288644955	LDELEELLTNNR	LDELEELLTNNR	-1	729.875	58581	1/O75306	0	5739.38	64.1184	5773.92	3.42041	82.4783	6	5738	none	5832.41	1.37828	4.8162	441167	6	0.851564	0.132786	0.968722	0	0.912325	0.998711	0.0496306	0.0163321	0.0171818	0.100142	1.57199	0.609844	3.27522	2.71541	0.0137828	0.59285	0.213128	0.861678	0.852511	6	NA	6.1889	0	11199.000000;10317.000000;10900.000000;10833.000000;10978.000000;4354.000000
8479_AITDGQAGFGNDTLSK_2_run0	8479_AITDGQAGFGNDTLSK_2	0	/scratch/86561345.tmpdir/Site2_AQUA_HEK_S1_SW_day3_180714.mzXML.gz	3316.04	f_8013293_8026930796070215021	AITDGQAGFGNDTLSK	AITDGQAGFGNDTLSK	-1	797.889	17110	1/Q7Z739	0	3341.82	-25.7709	3295.64	3.48623	23.4906	6	2794	none	3341.15	0.509372	5.99197	178703	2	0.775249	0.0957455	0.943046	0	0.834322	0.984422	0.145291	0.0373252	0.0451756	0.245803	1.79042	0.733458	2.84628	1.86777	0.00509372	0.59285	0.142507	0.799041	0.805329	6	NA	5.96172	0	4071.000000;4141.000000;4048.000000;1810.000000;2577.000000;463.000000
86295_ILENEKDLEEAEEYK_2_run0	86295_ILENEKDLEEAEEYK_2	0	/scratch/86561235.tmpdir/20141208_Site3_DynRge_S2_Day_1.mzXML.gz	3554.55	f_9382040_4139678054150037212	ILENEKDLEEAEEYK	ILENEKDLEEAEEYK	-1	926.447	20356	1/O75347	0	3683.73	-129.184	3525.74	4.26946	29.055	6	2865	none	3577.74	3.04502	8.37498	170739	4	0.848296	0.119223	0.777853	0.176754	0.586183	0.995552	0.0840114	0.027565	0.0318369	0.187015	2.12525	0.543301	2.53111	2.35476	0.0304502	0.748624	0.318261	0.913254	0.900601	10	NA	6.60874	0	4137.000000;3276.000000;3160.000000;2670.000000;3515.000000;3598.000000
213336_YPDLYPQEDEDEEEEREK_3_run0	213336_YPDLYPQEDEDEEEEREK_3	0	/scratch/86874245.tmpdir/Site2_AQUA_HEK_S5_SW_day5_180714.mzXML.gz	3252.82	f_7462573_5677117222811750558	YPDLYPQEDEDEEEEREK	YPDLYPQEDEDEEEEREK	-1	771.661	31103	1/Q8N4Q1	0	3234.44	18.3834	3217.53	4.03274	24.5427	6	2915	3266718_YPDLYPQEDEDEEEEREK_3	3282.54	0.44266	29.9394	263452	5	0.825182	0.118059	0.962544	0	0.957657	0.996098	0.0803237	0.022093	0.0247458	0.136022	3.39917	0.603291	3.33009	3.24126	0.0044266	0.862976	0.263061	0.749567	0.720555	4	NA	6.92048	0	8445.000000;6313.000000;6365.000000;4527.000000;3108.000000;2345.000000
60972_GEGPEVDVNLPK_2_run0	60972_GEGPEVDVNLPK_2	0	/scratch/86874255.tmpdir/Site4_DynRange_S4A_Day_3.mzXML.gz	3153.25	f_4080255_11636207873217993848	GEGPEVDVNLPK	GEGPEVDVNLPK	-1	627.322	142234	1/Q09666	0	3212.22	-58.9746	3128.11	5.02283	30.4534	6	20271	none	3189.86	1.44661	34.1182	443424	4	0.789528	0.320763	0.996655	0	0.384232	0.916503	0.327242	0.128115	0.176572	0.769952	3.52983	0.653926	3.32507	2.89541	0.0144661	0	0	0.948282	0.956541	9	NA	7.64737	0	20057.000000;83776.000000;13359.000000;9258.000000;7682.000000;8102.000000
204362_VTELQQQPLC(UniMod:4)TSVNTIYDNAVQGLR_3_run0	204362_VTELQQQPLC(UniMod:4)TSVNTIYDNAVQGLR_3	0	/scratch/86874248.tmpdir/Site10_DynRge_S4_Day_3A.mzXML.gz	6318.03	f_9181823_6254431443112682856	VTELQQQPLCTSVNTIYDNAVQGLR	VTELQQQPLC(UniMod:4)TSVNTIYDNAVQGLR	-1	949.815	87918	1/Q96AG4	0	6342.91	-24.8789	6288	4.16059	98.5337	6	10946	3132671_VTELQQQPLC(UniMod:4)TSVNTIYDNAVQGLR_3	6343.42	0.766259	8.5924	608928	9	0.87449	0.144382	0.67869	0	0.809208	0.985588	0.130735	0.0408435	0.0553682	0.293467	2.15088	0.563413	1.8608	1.62415	0.00766259	2.34998	0.846803	0.827809	0.822438	10	NA	6.18601	0	28948.000000;10896.000000;22623.000000;10734.000000;5753.000000;8964.000000
209276_YAGGVAEYR_2_run0	209276_YAGGVAEYR_2	0	/scratch/86874239.tmpdir/Site10_DynRge_S1_Day_5.mzXML.gz	2041.62	f_1061713_2745311334676157069	YAGGVAEYR	YAGGVAEYR	-1	493.241	36922	1/Q9P2T1	0	2020.83	20.7878	2012.26	2.56109	-5.91935	6	4823	none	2067.67	0.580647	5.04676	641411	1	0.815116	0.0575637	0.804036	0	0.985525	0.988239	0.1503	0.0411031	0.0459912	0.171492	1.61875	0.64348	4.19669	3.81019	0.00580647	4.45588	0.615594	0.723065	0.862975	6	NA	5.07318	0	16453.000000;4861.000000;6234.000000;3443.000000;2561.000000;3370.000000
163247_SEESSHYSTEK_3_run0	163247_SEESSHYSTEK_3	0	/scratch/86999523.tmpdir/Site2_AQUA_HEK_S4_SW_day5_rep3_180714.mzXML.gz	527.497	f_63536_3833199824942808426	SEESSHYSTEK	SEESSHYSTEK	-1	428.518	9793	1/P55265	0	578.479	-50.9822	514.101	3.64931	-34.3932	6	2705	none	543.357	0.793237	48.485	211183	0	0.849847	0.0463721	0.989547	0	0.984874	0.996435	0.0823404	0.0237065	0.0275622	0.120246	3.88125	0.59557	9.5002	6.20244	0.00793237	0.396031	0.0766479	0.908109	0.921242	2	NA	8.20291	0	4539.000000;1979.000000;1046.000000;1093.000000;465.000000;671.000000
116100_LMQLMESEQK_2_run0	116100_LMQLMESEQK_2	0	/scratch/86561438.tmpdir/0023_Site7_DynRange_S3_Day_5.mzXML.gz	2490.08	f_3943963_17621985390612882203	LMQLMESEQK	LMQLMESEQK	-1	618.802	53133	1/Q86UP2	0	2685.22	-195.147	2463.13	3.35711	19.2793	6	6144	1777879_LMQLMESEQK_2	2519.29	4.12067	5.07659	1427222	3	0.801571	0.0372283	0.947293	0	0.991067	0.997353	0.0548036	0.0113076	0.0150451	0.0814844	1.62464	0.653191	1.14551	1.20911	0.0412067	0.265837	0.0180419	0.865227	0.879154	5	NA	6.12734	0	11757.000000;11542.000000;11085.000000;9808.000000;7043.000000;1898.000000
210204_YEKPDGSPVFIAFR_3_run0	210204_YEKPDGSPVFIAFR_3	0	/scratch/93595536.tmpdir/20150119_026_Site8_DynRge_S3_Day_2.mzXML.gz	4300.94	f_14487759088048201381	YEKPDGSPVFIAFR	YEKPDGSPVFIAFR	-1	542.616	12932	1/Q13740	0	4127.9	173.033	4284.49	3.6577	60.3614	6	3072	none	4320.96	4.06138	36.2381	84677	1	0.825395	0.152722	0.901794	0.0426848	0.974289	0.996207	0.0838897	0.023214	0.0271051	0.132251	3.59011	0.598605	4.07316	3.15246	0.0406138	2.27364	0.316888	0.77267	0.829132	4	NA	6.80583	0	5339.000000;2071.000000;2399.000000;1624.000000;947.000000;552.000000
51462_FDQPLEASTWLK_2_run0	51462_FDQPLEASTWLK_2	0	/scratch/86874237.tmpdir/Site5_DynRgeS4Day_3B.mzXML.gz	5540.68	f_5927848_3837139208781074629	FDQPLEASTWLK	FDQPLEASTWLK	-1	717.867	181258	1/P51398	0	5479.32	61.3574	5514.72	2.96093	73.1986	6	15761	767759_FDQPLEASTWLK_2	5592.95	1.1986	7.04326	990783	7	0.785044	0.182944	0.922093	0	0.920145	0.989358	0.123413	0.0383705	0.0461443	0.228413	1.95207	0.668412	2.50853	2.22199	0.011986	9.61381	2.37574	0.856023	0.871814	9	NA	5.53148	0	75929.000000;21333.000000;23231.000000;17978.000000;14133.000000;28654.000000
39285_EFSEIQLAR_2_run0	39285_EFSEIQLAR_2	0	/scratch/86948881.tmpdir/0006_Site7_DynRange_S4_Day_1C.mzXML.gz	3023.46	f_2287682_3218771919736045701	EFSEIQLAR	EFSEIQLAR	-1	546.788	91554	1/Q6UB35	0	3075.76	-52.3016	2997.88	3.60291	32.436	6	11455	none	3054.04	1.16395	11.1034	548945	3	0.849545	0.166782	0.734335	0.0148983	0.841266	0.985103	0.150317	0.0416063	0.0493786	0.262986	2.40725	0.585101	3.32398	1.55101	0.0116395	1.12916	0.149289	0.829405	0.89551	6	NA	6.47835	0	24182.000000;24474.000000;16042.000000;9699.000000;15793.000000;1364.000000
209809_YDESDNAFIR_2_run0	209809_YDESDNAFIR_2	0	/scratch/86561170.tmpdir/Site1_DynRange_S4_Day_3C.mzXML.gz	3251.68	f_3848196_11680073779082931970	YDESDNAFIR	YDESDNAFIR	-1	615.275	22243	1/O43615	0	3193.48	58.2031	3230.72	3.67431	21.4929	6	3373	none	3277.13	1.39289	11.1396	157309	0	0.865875	0.141397	0.952586	0	0.967593	0.997585	0.0535626	0.0166759	0.0222746	0.121731	2.4105	0.536476	6.46449	5.65233	0.0139289	0.501426	0.121876	0.866853	0.855346	6	NA	6.85626	0	5196.000000;6097.000000;3515.000000;3259.000000;2573.000000;1603.000000
188339_TTSILC(UniMod:4)LAR_2_run0	188339_TTSILC(UniMod:4)LAR_2	0	/scratch/86874247.tmpdir/Site9_DynRge_S4_Day_8C.mzXML.gz	4145.18	f_1726557_3066716311442387797	TTSILCLAR	TTSILC(UniMod:4)LAR	-1	517.787	72184	1/P35250	0	4193.47	-48.2947	4120.91	2.17955	39.8689	6	6617	none	4190.29	1.13112	6.32218	485069	1	0.701494	0.148812	0.787051	0	0.979495	0.980358	0.207424	0.0491592	0.0554382	0.205079	1.84406	0.814571	3.99211	3.27435	0.0113112	8.60257	1.69302	0.64673	0.83995	7	NA	4.34448	0	29026.000000;18439.000000;10734.000000;3113.000000;4443.000000;6429.000000
31578_DPLYIGLR_2_run0	31578_DPLYIGLR_2	0	/scratch/86561298.tmpdir/Site10_DynRge_S4_Day_5C.mzXML.gz	4387.35	f_709008_12149024518190088933	DPLYIGLR	DPLYIGLR	-1	473.771	25954	1/P48163	0	4260.06	127.288	4372.23	3.2976	51.2677	6	4285	478922_DPLYIGLR_2	4411.34	3.06767	11.0306	436977	2	0.825515	0.0593944	0.888571	0	0.970845	0.990088	0.139597	0.0383796	0.0431905	0.186003	2.40067	0.659956	3.68007	4.08004	0.0306767	1.03558	0.257456	0.728526	0.866916	5	NA	5.82578	0	10013.000000;5353.000000;4819.000000;2234.000000;1583.000000;1952.000000
176179_SVTSNQSDGTQESC(UniMod:4)ESPDVLDR_3_run0	176179_SVTSNQSDGTQESC(UniMod:4)ESPDVLDR_3	0	/scratch/86874245.tmpdir/Site2_AQUA_HEK_S5_SW_day5_180714.mzXML.gz	2781.6	f_7593736_14717395233762513549	SVTSNQSDGTQESCESPDVLDR	SVTSNQSDGTQESC(UniMod:4)ESPDVLDR	-1	804.347	15631	1/Q9UGV2	0	2793.8	-12.2002	2759.27	3.54289	14.4411	6	2421	none	2801.53	0.158926	4.85391	236570	2	0.836449	0.0660735	0.866045	0	0.913766	0.993536	0.0866782	0.0254758	0.0341655	0.184075	1.57978	0.583193	5.76641	5.35087	0.00158926	0.748624	0.224646	0.854425	0.856356	8	NA	6.19761	0	5334.000000;1650.000000;2272.000000;2601.000000;2179.000000;1595.000000
19041_AVQFGTGELC(UniMod:4)DAISAVEEK_3_run0	19041_AVQFGTGELC(UniMod:4)DAISAVEEK_3	0	/scratch/86874290.tmpdir/Site4_DynRange_S4B_Day_1.mzXML.gz	5600.69	f_5196172_11151567633961887715	AVQFGTGELCDAISAVEEK	AVQFGTGELC(UniMod:4)DAISAVEEK	-1	675.326	60707	1/Q96EK5	0	5611.74	-11.0495	5575.47	3.27902	91.6155	6	8189	290852_AVQFGTGELC(UniMod:4)DAISAVEEK_3	5630.72	0.684508	6.26623	744468	8	0.845942	0.0815441	0.897612	0	0.973127	0.991417	0.118483	0.0301357	0.0350997	0.164105	1.83517	0.597312	3.3387	2.6631	0.00684508	3.17475	0.862543	0.774116	0.808858	7	NA	5.66522	0	23759.000000;14717.000000;6791.000000;8499.000000;2806.000000;4135.000000
68076_GPILLPYQFR_2_run0	68076_GPILLPYQFR_2	0	/scratch/86948887.tmpdir/Site6_DynRange_S1_Day_1.mzXML.gz	5580.63	f_3721175_6191727212683403508	GPILLPYQFR	GPILLPYQFR	-1	602.348	33363	1/Q9NY93	0	5534.01	46.6126	5558.7	3.26653	76.2845	6	5169	1022534_GPILLPYQFR_2	5607.45	1.08449	17.8933	152819	0	0.884841	0.218317	0.980175	0	0.988569	0.997356	0.0629555	0.0177912	0.0210255	0.0969038	2.88443	0.53452	10.5014	6.69048	0.0108449	0.674531	0.0619642	0.891937	0.92885	4	NA	7.35496	0	15018.000000;7072.000000;4743.000000;3257.000000;2208.000000;1065.000000
123007_LTITFPAMVHR_3_run0	123007_LTITFPAMVHR_3	0	/scratch/86561277.tmpdir/Site10_DynRge_S2_Day_5.mzXML.gz	4881.64	f_235349_3485488958410217004	LTITFPAMVHR	LTITFPAMVHR	-1	429.241	35601	1/O95602	0	4923.03	-41.3872	4854.41	4.58579	62.9346	6	4656	none	4903.31	1.06537	61.7384	132737	2	0.845224	0.268207	0.901495	0	0.883362	0.983869	0.145037	0.0506239	0.0718416	0.345367	4.12291	0.598763	4.6345	3.94099	0.0106537	0.501426	0.152208	0.866512	0.856602	5	NA	7.99669	0	15619.000000;4304.000000;3514.000000;4865.000000;4324.000000;2975.000000
51504_FDSPESHVGVAWR_3_run0	51504_FDSPESHVGVAWR_3	0	/scratch/86561459.tmpdir/Site11__DynRangeS1_Day5.mzXML.gz	2844.26	f_1079796_13645541891788573866	FDSPESHVGVAWR	FDSPESHVGVAWR	-1	496.241	24930	1/P35520	0	2898.33	-54.0723	2822.31	4.27849	31.0023	6	4244	none	2875.24	1.39771	58.084	211013	1	0.849854	0.118144	0.931369	0	0.74832	0.991556	0.10342	0.0353789	0.0475241	0.26513	4.06189	0.597461	5.16954	5.24405	0.0139771	0	0	0.935865	0.930109	3	NA	8.37137	0	4948.000000;6024.000000;4117.000000;5037.000000;3308.000000;1496.000000
65098_GKPLALVEEIR_2_run0	65098_GKPLALVEEIR_2	0	/scratch/86560945.tmpdir/Site11__DynRangeS4_Day5B.mzXML.gz	3025.2	f_3669513_4421693454962504809	GKPLALVEEIR	GKPLALVEEIR	-1	612.869	15888	1/Q9BSD7	0	3082.08	-56.8855	3008.35	4.11804	36.4547	6	3382	none	3048.04	1.54533	28.4782	217726	0	0.842419	0.0729725	0.969764	0	0.752695	0.986642	0.148623	0.0491596	0.0548188	0.298657	3.34914	0.581052	2.55168	3.00005	0.0154533	0.396031	0.0585133	0.874794	0.872324	4	NA	7.41445	0	3538.000000;4372.000000;1846.000000;2122.000000;2491.000000;1519.000000
34670_DVPLHALYDNVEK_3_run0	34670_DVPLHALYDNVEK_3	0	/scratch/86561211.tmpdir/Site10_DynRge_S3_Day_3.mzXML.gz	4293.06	f_1400689_6372410062211309284	DVPLHALYDNVEK	DVPLHALYDNVEK	-1	504.928	108646	1/P08243	0	4366.95	-73.8913	4255.11	4.40122	49.0696	6	11384	526486_DVPLHALYDNVEK_3	4333.35	1.8304	47.0507	1203574	3	0.697506	0.0902695	0.992071	0	0.983472	0.927313	0.396408	0.109823	0.150868	0.407036	3.85123	0.795051	3.45247	3.44234	0.018304	2.31349	0.173684	0.912273	0.970909	6	NA	7.69281	0	47365.000000;10911.000000;14841.000000;9204.000000;13414.000000;12911.000000
166736_SIMELMNVLELR_2_run0	166736_SIMELMNVLELR_2	0	/scratch/86948878.tmpdir/Site6_DynRange_S5_Day_1.mzXML.gz	7605.13	f_6247545_2765792909831943533	SIMELMNVLELR	SIMELMNVLELR	-1	724.386	21671	1/Q9UQE7	0	7515.18	89.9422	7580.67	4.11135	129.723	6	3165	none	7632.67	2.02301	18.3955	129918	1	0.710616	0.166805	0.975037	0.176965	0.793905	0.995291	0.0744931	0.0221924	0.0283025	0.164339	2.91211	0.715325	3.58217	3.0829	0.0202301	0.59285	0.207778	0.882371	0.872725	6	NA	7.18134	0	5051.000000;3905.000000;3887.000000;3230.000000;3835.000000;1763.000000
173821_SSPGQTPEEGAQALAEFAALHGPALR_4_run0	173821_SSPGQTPEEGAQALAEFAALHGPALR_4	0	/scratch/86561218.tmpdir/Site2_AQUA_HEK_S2_SW_day5_180714.mzXML.gz	6643.4	f_4700677_2000282604185130938	SSPGQTPEEGAQALAEFAALHGPALR	SSPGQTPEEGAQALAEFAALHGPALR	-1	652.081	20628	1/Q14166	0	6715.46	-72.0569	6613.94	4.29691	95.3068	6	1930	2665185_SSPGQTPEEGAQALAEFAALHGPALR_4	6669.2	1.79322	51.7405	120862	2	0.803833	0.170674	0.930731	0	0.588041	0.985027	0.15631	0.0483063	0.0536769	0.304618	3.94624	0.659124	3.65011	3.20281	0.0179322	0.265837	0.0310137	0.837556	0.831686	4	NA	7.57762	0	6002.000000;2789.000000;3602.000000;1806.000000;3180.000000;3249.000000
107293_LFDDC(UniMod:4)TQQYK_2_run0	107293_LFDDC(UniMod:4)TQQYK_2	0	/scratch/86561422.tmpdir/Site10_DynRge_S2_Day_1.mzXML.gz	2866.99	f_4589862_11015454516088237210	LFDDCTQQYK	LFDDC(UniMod:4)TQQYK	-1	659.293	33837	1/Q14738	0	2810.53	56.4577	2841.32	3.98653	14.2199	6	4843	1642873_LFDDC(UniMod:4)TQQYK_2	2893.47	1.41992	25.3831	234841	0	0.688146	0.144085	0.884391	0.0604368	0.994558	0.99851	0.0525938	0.0126919	0.0154343	0.0692848	3.23408	0.821571	3.7108	2.77703	0.0141992	0.748624	0.453018	0.894494	0.89802	4	NA	7.61144	0	16232.000000;6263.000000;4374.000000;2553.000000;2370.000000;2045.000000
178729_TDTGEPM(UniMod:35)GR_2_run0	178729_TDTGEPM(UniMod:35)GR_2	0	/scratch/86948888.tmpdir/Site5_DynRgeS4Day_5A.mzXML.gz	552.265	f_1123158_11775783071333042481	TDTGEPMGR	TDTGEPM(UniMod:35)GR	-1	490.211	11082	1/P07900	0	474.377	77.888	532.306	3.35053	-37.6252	6	1627	none	571.425	1.97476	37.0531	53108	0	0.828602	0.208669	0.964369	0	0.994059	0.99859	0.0486099	0.0136371	0.0155339	0.0708533	3.61235	0.661619	9.36091	4.73545	0.0197476	0.265837	0.00416346	0.815767	0.864059	2	NA	7.44081	0	4845.000000;2647.000000;2044.000000;623.000000;483.000000;440.000000
35285_DYLHLPPEIVPATLR_4_run0	35285_DYLHLPPEIVPATLR_4	0	/scratch/86874264.tmpdir/Site5_DynRgeS5Day_7.mzXML.gz	6230.08	f_284271_2080603489487948485	DYLHLPPEIVPATLR	DYLHLPPEIVPATLR	-1	434.245	48280	1/P46783	0	6451.98	-221.907	6187.71	4.13362	88.5535	6	6150	none	6233.35	5.14649	23.2704	262440	2	0.801642	0.183966	0.990479	0	0.957186	0.98743	0.143726	0.0348387	0.0408551	0.188301	3.14718	0.6866	3.41102	2.98003	0.0514649	0	0	0.946674	0.954049	5	NA	7.57508	0	22101.000000;9313.000000;4938.000000;2134.000000;6886.000000;2908.000000
61468_GFAFVTFDDHDTVDK_3_run0	61468_GFAFVTFDDHDTVDK_3	0	/scratch/86561307.tmpdir/Site6_DynRange_S4B_Day_1.mzXML.gz	5058.48	f_3049340_13537887620748192366	GFAFVTFDDHDTVDK	GFAFVTFDDHDTVDK	-1	571.93	464192	1/P51991	0	5034.78	23.7061	5038.52	5.30318	62.7487	6	67125	none	5129.51	0.548737	127.359	621972	3	0.789638	0.746323	0.997251	0	0.752455	0.97013	0.210738	0.0629397	0.0796203	0.423208	4.84701	0.684375	8.7626	10.4583	0.00548737	0	0	0.991144	0.986992	7	NA	9.23953	0	99737.000000;73918.000000;75036.000000;72399.000000;83281.000000;59821.000000
141727_NYISAWELQR_2_run0	141727_NYISAWELQR_2	0	/scratch/86581254.tmpdir/Site1_DynRange_S4_Day_1C.mzXML.gz	4607.48	f_4586487_16261677276837455483	NYISAWELQR	NYISAWELQR	-1	640.325	56055	1/Q9BV38	0	4590.67	16.8104	4580.17	4.46571	54.6391	6	7566	none	4636.53	0.339099	22.0306	290138	2	0.715332	0.193201	0.971722	0.154634	0.822609	0.981605	0.186656	0.0572198	0.0626711	0.320032	3.09243	0.72912	4.74052	4.76889	0.00339099	0	0	0.925189	0.938496	7	NA	7.63792	0	17248.000000;9346.000000;6052.000000;10948.000000;8668.000000;3793.000000
186318_TQMDGMSLLPILR_2_run0	186318_TQMDGMSLLPILR_2	0	/scratch/86561310.tmpdir/0024_Site7_DynRange_S4_Day_5A.mzXML.gz	6180.5	f_6583103_1243034287988873843	TQMDGMSLLPILR	TQMDGMSLLPILR	-1	737.891	33363	1/P15586	0	6127.66	52.8474	6147.51	3.93179	101.701	6	2626	2853862_TQMDGMSLLPILR_2	6223.49	0.500525	11.9109	122649	2	0.832016	0.27202	0.929958	0	0.778775	0.995818	0.0888806	0.0299192	0.0321613	0.185579	2.47745	0.601536	2.86288	2.85915	0.00500525	1.10469	0.477327	0.880197	0.861944	6	NA	6.88239	0	6859.000000;7923.000000;5149.000000;5061.000000;5403.000000;2968.000000
192733_VDPVDGVVLVDPDYLK_2_run0	192733_VDPVDGVVLVDPDYLK_2	0	/scratch/86561218.tmpdir/Site2_AQUA_HEK_S2_SW_day5_180714.mzXML.gz	6237.03	f_8521870_15783538360615072224	VDPVDGVVLVDPDYLK	VDPVDGVVLVDPDYLK	-1	871.964	37540	1/P32121	0	6259.26	-22.2346	6218.27	3.25058	86.6111	6	4657	none	6257.28	0.688897	4.18138	490745	5	0.84096	0.0764959	0.930643	0	0.660419	0.984029	0.139937	0.0454594	0.0629195	0.344515	1.43064	0.599514	3.26446	2.56159	0.00688897	2.72653	0.714944	0.805221	0.827007	8	NA	5.43568	0	9119.000000;6196.000000;4885.000000;4611.000000;4793.000000;7936.000000
185065_TNYVVWGTGK_2_run0	185065_TNYVVWGTGK_2	0	/scratch/86874281.tmpdir/20141216_site3_DynRge_S1_Day_5.mzXML.gz	3744.02	f_2598252_3796291055069120573	TNYVVWGTGK	TNYVVWGTGK	-1	562.79	43253	1/Q6P1J9	0	3521.04	222.985	3725.61	3.72308	33.4647	6	6651	none	3767.86	5.26469	7.06511	587239	3	0.794144	0.0736549	0.952942	0	0.840953	0.997327	0.063307	0.020637	0.0235897	0.137381	1.95517	0.676878	1.93877	2.03979	0.0526469	0.396031	0.109994	0.84577	0.836995	7	NA	6.08442	0	9470.000000;8327.000000;8194.000000;7402.000000;4544.000000;5316.000000
198305_VLFLLGADGGC(UniMod:4)ITR_2_run0	198305_VLFLLGADGGC(UniMod:4)ITR_2	0	/scratch/93595535.tmpdir/20150119_014_Site8_DynRge_S5_Day_1.mzXML.gz	5339.38	f_17908367502233185578	VLFLLGADGGCITR	VLFLLGADGGC(UniMod:4)ITR	-1	746.403	27321	1/P28331	0	5168.54	170.837	5320.05	3.95645	85.7671	6	4179	none	5373.09	3.86712	16.3298	116257	3	0.796868	0.235005	0.98102	0	0.969295	0.997426	0.0685111	0.0217365	0.023951	0.124393	2.79299	0.685445	2.56492	3.21337	0.0386712	0.501426	0.173098	0.891734	0.89981	5	NA	7.08862	0	9536.000000;3728.000000;5207.000000;4948.000000;1998.000000;1904.000000
29132_DLDSLHR_2_run0	29132_DLDSLHR_2	0	/scratch/86561291.tmpdir/Site6_DynRange_S4C_Day_3.mzXML.gz	2038.64	f_78676_9829597150796465779	DLDSLHR	DLDSLHR	-1	428.22	53063	1/Q8NBS9	0	1984.75	53.8884	2021.81	2.84696	-13.1026	6	8693	none	2067.31	1.49735	12.8503	271515	2	0.858439	0.195433	0.922074	0.0547839	0.997901	0.988621	0.194302	0.0266069	0.0291161	0.0760732	2.55337	0.614497	7.68079	6.44254	0.0149735	0.501426	0.00476659	0.723689	0.923439	3	NA	6.11536	0	31610.000000;13097.000000;2907.000000;1530.000000;1715.000000;2204.000000
98349_KLSFDFQ_2_run0	98349_KLSFDFQ_2	0	/scratch/97935361.tmpdir/Site2_AQUA_HEK_S1_SW_day1_180714.mzXML.gz	4490.58	f_12413014172229758184	KLSFDFQ	KLSFDFQ	-1	442.729	42476	1/P23381	0	4355.15	135.43	4470.33	3.85209	47.6936	6	9363	none	4509.34	2.79363	19.5077	253746	5	0.857126	0.167396	0.652872	0	0.999234	0.999572	0.0315379	0.00689899	0.00807948	0.0316886	2.97081	0.550654	1.95672	2.07895	0.0279363	0.265837	0.00711635	0.887164	0.946231	4	NA	7.34497	0	17719.000000;14387.000000;4564.000000;1902.000000;2025.000000;1879.000000
184226_TLVNPANVTFK_2_run0	184226_TLVNPANVTFK_2	0	/scratch/86999531.tmpdir/Site1_DynRange_S1_Day_3.mzXML.gz	4194.21	f_3589537_9389712130957182639	TLVNPANVTFK	TLVNPANVTFK	-1	602.34	86354	1/O75608	0	4176.84	17.3643	4168.86	4.16912	42.8863	6	11863	none	4221.9	0.386294	43.9495	622788	2	0.743823	0.138657	0.950515	0	0.210991	0.90797	0.330058	0.107332	0.154463	0.763922	3.78304	0.734488	8.55456	4.00523	0.00386294	1.05	0.326164	0.891389	0.923621	7	NA	7.48451	0	20824.000000;11652.000000;13667.000000;5281.000000;32766.000000;2164.000000
170396_SNLENIDFK_2_run0	170396_SNLENIDFK_2	0	/scratch/86874229.tmpdir/Site5_DynRgeS3Day_7.mzXML.gz	3551.16	f_2019354_12116054650004462128	SNLENIDFK	SNLENIDFK	-1	540.272	275236	1/P30566	0	3488.57	62.5915	3525.16	2.60612	29.0084	6	18611	2611603_SNLENIDFK_2	3609.92	1.40844	5.54365	2551590	5	0.839058	0.107868	0.904522	0	0.895149	0.987824	0.132981	0.0362534	0.0429752	0.225097	1.71265	0.63354	3.69483	2.37948	0.0140844	5.24585	0.957767	0.759285	0.847865	6	NA	5.19898	0	83619.000000;47158.000000;70002.000000;33148.000000;20031.000000;21278.000000
55149_FNFGEEEFK_2_run0	55149_FNFGEEEFK_2	0	/scratch/86874256.tmpdir/0002_Site7_DynRange_S2_Day_1.mzXML.gz	3764.46	f_2626070_16517713217194864125	FNFGEEEFK	FNFGEEEFK	-1	573.759	161529	1/Q92499	0	3668.96	95.5065	3724.85	3.8712	48.357	6	16036	none	3817.36	1.95696	14.3964	574595	5	0.856325	0.281118	0.95826	0	0.989163	0.993372	0.107839	0.0330014	0.0411056	0.164188	2.66698	0.584038	3.59681	3.79418	0.0195696	0.674531	0.0957724	0.9246	0.948307	5	NA	7.27624	0	59790.000000;40652.000000;17397.000000;21294.000000;13712.000000;8684.000000
121306_LSGVMVPAPIQDLEALR_3_run0	121306_LSGVMVPAPIQDLEALR_3	0	/scratch/86561417.tmpdir/20141209_Site3_DynRge_S4_Day_1A.mzXML.gz	6774.62	f_3355713_4045809372958779198	LSGVMVPAPIQDLEALR	LSGVMVPAPIQDLEALR	-1	603.669	77270	1/Q9UBB4	0	7040.94	-266.315	6751.4	4.41219	108.675	6	9714	1858958_LSGVMVPAPIQDLEALR_3	6816.4	6.625	56.5374	318996	6	0.830687	0.242229	0.963355	0	0.840675	0.99182	0.122362	0.0391055	0.0416007	0.233057	4.0349	0.63379	3.35074	3.30154	0.06625	7.03794	2.48418	0.842696	0.832613	10	NA	6.80625	0	22419.000000;7963.000000;15841.000000;10214.000000;12843.000000;7990.000000
103761_LAQMFSDMVLK_2_run0	103761_LAQMFSDMVLK_2	0	/scratch/86874303.tmpdir/Site11__DynRangeS3_Day5.mzXML.gz	4523.54	f_4076319_797799691225332226	LAQMFSDMVLK	LAQMFSDMVLK	-1	641.83	29187	1/P02786	0	4450.45	73.0863	4500.26	3.46527	75.091	6	3895	none	4553.19	1.49104	21.1263	192593	1	0.851158	0.151548	0.947026	0	0.993607	0.999487	0.0268857	0.00822783	0.0104596	0.0548848	3.05052	0.545778	5.59633	4.46308	0.0149104	0.991614	0.276245	0.82325	0.852502	3	NA	7.0551	0	8282.000000;8093.000000;5923.000000;2328.000000;2512.000000;2049.000000
5031_AFLDSLPDVK_2_run0	5031_AFLDSLPDVK_2	0	/scratch/86561311.tmpdir/Site6_DynRange_S4B_Day_5.mzXML.gz	5006	f_2371572_15027756263843744616	AFLDSLPDVK	AFLDSLPDVK	-1	552.8	48329	1/O15294	0	4926.69	79.3104	4986.39	3.50415	62.8573	6	6725	76696_AFLDSLPDVK_2	5041.63	1.95728	9.57119	309580	2	0.835572	0.156112	0.943946	0.0220158	0.959128	0.996287	0.0703436	0.0236371	0.0338439	0.16591	2.25876	0.632248	4.82015	4.08784	0.0195728	0.396031	0.0226063	0.884447	0.921208	5	NA	6.79251	0	14526.000000;15859.000000;8772.000000;6119.000000;1989.000000;1064.000000
47198_ESFADVLPEAAALVK_2_run0	47198_ESFADVLPEAAALVK_2	0	/scratch/86561417.tmpdir/20141209_Site3_DynRge_S4_Day_1A.mzXML.gz	6596.06	f_7658468_1241531742238723480	ESFADVLPEAAALVK	ESFADVLPEAAALVK	-1	780.419	62491	1/Q5VT52	0	6639.61	-43.5472	6547.59	2.40359	104.37	6	5768	706931_ESFADVLPEAAALVK_2	6638.58	1.2301	11.3411	278150	3	0.820583	0.224667	0.881128	0	0.952699	0.990234	0.105638	0.0283248	0.0392732	0.187333	2.42843	0.646833	4.21434	2.83434	0.012301	7.06565	0.662627	0.772443	0.842242	4	NA	5.68099	0	25558.000000;12667.000000;6037.000000;4150.000000;3799.000000;10280.000000
171045_SPGAPGPLTLK_2_run0	171045_SPGAPGPLTLK_2	0	/scratch/86561424.tmpdir/Site9_DynRge_S4_Day_7A.mzXML.gz	3350.02	f_1630097_7473767304774745108	SPGAPGPLTLK	SPGAPGPLTLK	-1	519.303	30986	1/Q15942	0	3271.72	78.2968	3324.71	4.26507	21.8142	6	5186	none	3377.57	1.81421	54.1725	92560	1	0.791462	0.334767	0.935828	0.0514749	0.996486	0.993738	0.116179	0.0315152	0.0409532	0.10673	3.99217	0.702906	5.36529	6.26618	0.0181421	0.674531	0.166647	0.876593	0.934135	4	NA	7.98602	0	18501.000000;4557.000000;1595.000000;1668.000000;2435.000000;2230.000000
47733_ESSVPMC(UniMod:4)QGELR_2_run0	47733_ESSVPMC(UniMod:4)QGELR_2	0	/scratch/86874248.tmpdir/Site10_DynRge_S4_Day_3A.mzXML.gz	2775.91	f_5829231_14392029718203664699	ESSVPMCQGELR	ESSVPMC(UniMod:4)QGELR	-1	696.816	34414	1/Q8N543	0	2760.63	15.281	2753.52	3.94042	12.521	6	5208	none	2795.9	0.421019	37.3659	335710	1	0.820672	0.102511	0.948936	0	0.974732	0.980087	0.207975	0.0523147	0.0685098	0.209971	3.62076	0.622238	4.3107	4.0042	0.00421019	0.501426	0.0191309	0.816801	0.8714	3	NA	7.41799	0	23772.000000;2583.000000;3892.000000;2341.000000;785.000000;1041.000000
32912_DSHLTLLNQLLQGLR_3_run0	32912_DSHLTLLNQLLQGLR_3	0	/scratch/86561263.tmpdir/Site6_DynRange_S5_Day_3.mzXML.gz	7402.29	f_2785202_14982730094826485772	DSHLTLLNQLLQGLR	DSHLTLLNQLLQGLR	-1	574.328	21223	1/Q9NRX2	0	7394.87	7.41634	7378.32	4.29588	125.582	6	2979	none	7427.06	0.117922	81.4643	55821	3	0.847335	0.380197	0.933095	0	0.992699	0.996256	0.0781754	0.022778	0.0288717	0.131346	4.40017	0.564853	4.65476	3.53666	0.00117922	0.816379	0.28927	0.866484	0.857014	2	NA	8.35707	0	7309.000000;4324.000000;2743.000000;2136.000000;2576.000000;2135.000000
104441_LC(UniMod:4)EEWPVDETK_2_run0	104441_LC(UniMod:4)EEWPVDETK_2	0	/scratch/86874225.tmpdir/Site4_DynRange_S1_Day_3.mzXML.gz	3276.21	f_5404636_874921174477552829	LCEEWPVDETK	LC(UniMod:4)EEWPVDETK	-1	703.319	52008	1/Q9BRT2	0	3254.35	21.855	3248.77	3.73965	33.7359	6	5530	1600290_LC(UniMod:4)EEWPVDETK_2	3317.01	0.535905	4.21427	922370	2	0.81876	0.0563852	0.60642	0	0.947257	0.993323	0.0918378	0.0284613	0.0377736	0.18613	1.43848	0.65118	1.25644	1.28312	0.00535905	0.396031	0.0236868	0.873372	0.899336	8	NA	6.21222	0	22022.000000;7465.000000;7163.000000;5974.000000;3989.000000;5395.000000
200959_VNTLIRPDGEK_2_run0	200959_VNTLIRPDGEK_2	0	/scratch/86561262.tmpdir/Site6_DynRange_S4C_Day_5.mzXML.gz	2309.17	f_4070847_15649843393754618525	VNTLIRPDGEK	VNTLIRPDGEK	-1	621.346	68664	1/P62750	0	2269.19	39.9821	2260.33	3.95078	-6.4828	6	6411	3079249_VNTLIRPDGEK_2	2341.57	1.1172	28.4401	137011	2	0.743404	0.501157	0.961288	0	-0.306182	0.982051	0.162428	0.0540605	0.0643118	0.377506	3.3478	0.739458	3.41354	3.25088	0.011172	2.3156	0.874481	0.863715	0.862138	6	NA	6.81732	0	11735.000000;9594.000000;11661.000000;7560.000000;11112.000000;17002.000000
147608_QIDATFVR_2_run0	147608_QIDATFVR_2	0	/scratch/86874282.tmpdir/Site11_DynRangeS1_Day1.mzXML.gz	2080.64	f_581102_8952255804400199967	QIDATFVR	QIDATFVR	-1	475.259	13016	1/Q15435	0	2115.25	-34.6178	2064.74	2.6953	15.5995	6	2150	2255226_QIDATFVR_2	2104.43	0.700526	6.41409	152858	1	0.812651	0.0851509	0.906904	0	0.986751	0.996075	0.0757711	0.0164294	0.0217303	0.101807	1.8585	0.652649	3.79922	4.03388	0.00700526	1.7214	0.149669	0.747189	0.862783	3	NA	5.71007	0	5444.000000;2796.000000;1824.000000;2215.000000;599.000000;138.000000
48872_EVEEEPGIHSLK_2_run0	48872_EVEEEPGIHSLK_2	0	/scratch/86948879.tmpdir/0014_Site7_DynRange_S4_Day_3A.mzXML.gz	1643.39	f_5728097_7725916204078210872	EVEEEPGIHSLK	EVEEEPGIHSLK	-1	683.846	25194	1/Q9Y4L1	0	1926.19	-282.804	1614.44	4.05782	-1.09414	6	3875	730737_EVEEEPGIHSLK_2	1670.6	5.29414	36.1352	462617	1	0.83947	0.0544597	0.953806	0	0.982917	0.995158	0.0842184	0.0242905	0.0321694	0.13535	3.58727	0.590095	3.41841	4.10952	0.0529414	0.59285	0.0731534	0.885832	0.906197	4	NA	7.5224	0	11770.000000;2653.000000;3252.000000;2409.000000;3974.000000;1136.000000
175221_STVNC(UniMod:4)STTPVAER_2_run0	175221_STVNC(UniMod:4)STTPVAER_2	0	/scratch/86874238.tmpdir/Site6_DynRange_S5_Day_5.mzXML.gz	2019.39	f_6171082_9493269773182848265	STVNCSTTPVAER	STVNC(UniMod:4)STTPVAER	-1	711.338	16739	1/Q99567	0	2136.97	-117.585	2004.11	3.9223	-13.2613	6	3259	none	2039.85	2.86133	19.9593	76675	0	0.804014	0.218311	0.973791	0	0.950736	0.998364	0.0490984	0.0163443	0.0197953	0.111944	2.9937	0.658487	3.88697	4.23915	0.0286133	0.265837	0.0361471	0.940037	0.932377	4	NA	7.61421	0	3910.000000;3744.000000;2321.000000;2206.000000;2373.000000;2185.000000
23893_DAAAVLVSR_2_run0	23893_DAAAVLVSR_2	0	/scratch/93595554.tmpdir/20150119_030_Site8_DynRge_S5_Day_2.mzXML.gz	2118.38	f_1071147659306581902	DAAAVLVSR	DAAAVLVSR	-1	451.259	12264	1/Q9BTW9	0	2077.31	41.0647	2099.18	3.80415	9.14782	6	2651	363948_DAAAVLVSR_2	2138.96	1.14782	17.8942	111541	1	0.83276	0.109951	0.859377	0.0887149	0.828672	0.993734	0.0938553	0.0294112	0.0374662	0.210146	2.88448	0.628394	5.41769	3.60429	0.0114782	0.777054	0.163086	0.79647	0.823304	6	NA	6.7048	0	3231.000000;1883.000000;2208.000000;2369.000000;1485.000000;1088.000000
181732_TIETSPSLSR_2_run0	181732_TIETSPSLSR_2	0	/scratch/86561178.tmpdir/0017_Site7_DynRange_S5_Day_3.mzXML.gz	1497.9	f_2008823_7480434887447037964	TIETSPSLSR	TIETSPSLSR	-1	545.791	52752	1/Q9NVI1	0	1501.62	-3.72298	1474.79	2.84141	-0.667617	6	5177	none	1534.26	0.232383	6.18888	792293	1	0.804967	0.0665814	0.94629	0	0.977827	0.990488	0.141054	0.0379312	0.0481658	0.18603	1.82275	0.661252	5.47661	4.37093	0.00232383	2.41421	0.332074	0.774054	0.863957	5	NA	5.73788	0	27430.000000;6796.000000;9954.000000;4861.000000;1065.000000;2646.000000
117710_LPLMEC(UniMod:4)VQVTK_2_run0	117710_LPLMEC(UniMod:4)VQVTK_2	0	/scratch/86561272.tmpdir/20141211_Site3_DynRge_S1_Day_3.mzXML.gz	4391.47	f_4779739_14897859701207723975	LPLMECVQVTK	LPLMEC(UniMod:4)VQVTK	-1	659.349	43653	1/P08237	0	4340.75	50.7219	4353.41	3.5932	49.0522	6	3099	none	4431.41	1.15221	8.66218	276760	1	0.825498	0.157729	0.952688	0	0.73477	0.990914	0.117169	0.0393418	0.0469735	0.263476	2.15897	0.646074	3.71698	2.76324	0.0115221	0.777054	0.160456	0.830072	0.836738	6	NA	6.30487	0	10099.000000;6472.000000;8836.000000;9771.000000;5621.000000;2854.000000
136993_NLSLAVSDC(UniMod:4)FWK_2_run0	136993_NLSLAVSDC(UniMod:4)FWK_2	0	/scratch/86561219.tmpdir/Site4_DynRange_S4A_Day_2.mzXML.gz	5290.01	f_6002282_11367237107604889269	NLSLAVSDCFWK	NLSLAVSDC(UniMod:4)FWK	-1	720.353	40125	1/O60313	0	5199	91.0091	5263.73	3.6773	83.9121	6	5245	2094015_NLSLAVSDC(UniMod:4)FWK_2	5315.72	1.91208	7.15701	396694	4	0.820717	0.101148	0.783949	0	0.820829	0.995465	0.0873459	0.0272301	0.0300369	0.172739	1.96809	0.631063	3.46233	2.96864	0.0191208	0.59285	0.125523	0.884383	0.905069	7	NA	6.50592	0	8455.000000;6911.000000;9369.000000;6351.000000;4298.000000;4741.000000
169021_SLPQSDPVLK_2_run0	169021_SLPQSDPVLK_2	0	/scratch/93595534.tmpdir/20150119_028_Site8_DynRge_S4_Day_2B.mzXML.gz	2338.82	f_11158558744051444644	SLPQSDPVLK	SLPQSDPVLK	-1	542.306	15912	1/Q9HC38	0	2293.39	45.431	2311.96	2.89869	12.9966	6	2468	2591019_SLPQSDPVLK_2	2368.32	1.19664	40.182	83741	0	0.845263	0.190014	0.915292	0	0.979069	0.979854	0.199826	0.0531429	0.073856	0.246069	3.69342	0.615395	7.20356	4.87063	0.0119664	4.73804	0.156643	0.833392	0.942949	2	NA	7.11005	0	7045.000000;2278.000000;2532.000000;2462.000000;1065.000000;530.000000
113462_LLELLPGK_2_run0	113462_LLELLPGK_2	0	/scratch/86581270.tmpdir/Site9_DynRge_S4_Day_8A.mzXML.gz	4544.53	f_269873_18362661424478054969	LLELLPGK	LLELLPGK	-1	441.787	57266	1/Q8N684	0	4595.96	-51.4215	4503.6	3.59649	48.5708	6	4807	1738237_LLELLPGK_2	4576.29	1.22921	22.1411	239066	2	0.86615	0.239541	0.969813	0	0.988479	0.98432	0.135117	0.0414092	0.0610856	0.207696	3.09744	0.546095	7.9066	7.15986	0.0122921	2.70473	0.455915	0.84155	0.895152	6	NA	6.94976	0	25905.000000;7676.000000;5627.000000;5631.000000;5863.000000;6564.000000
178940_TEEADLLQTK_2_run0	178940_TEEADLLQTK_2	0	/scratch/86560945.tmpdir/Site11__DynRangeS4_Day5B.mzXML.gz	2039.23	f_2610475_11165423812323216187	TEEADLLQTK	TEEADLLQTK	-1	574.296	26122	1/O95347	0	2103.18	-63.9489	2022.4	3.67289	10.7784	6	6183	2743073_TEEADLLQTK_2	2058.78	1.42163	12.0248	226885	1	0.813675	0.115133	0.937082	0	0.977053	0.996053	0.083947	0.0266334	0.029765	0.13984	2.48697	0.646805	3.67226	2.72326	0.0142163	0	0	0.91383	0.923847	4	NA	7.19956	0	11163.000000;4027.000000;4162.000000;2729.000000;2034.000000;2007.000000
25005_DC(UniMod:4)VLLQEDFLAHR_3_run0	25005_DC(UniMod:4)VLLQEDFLAHR_3	0	/scratch/86874245.tmpdir/Site2_AQUA_HEK_S5_SW_day5_180714.mzXML.gz	5281.19	f_2181333_6012530273619161666	DCVLLQEDFLAHR	DC(UniMod:4)VLLQEDFLAHR	-1	539.268	20229	1/Q8IYS2	0	5317.02	-35.8215	5264.15	4.1032	68.0252	6	2976	none	5303.16	0.974752	33.0372	246715	2	0.721085	0.0819934	0.880105	0	-0.467871	0.964952	0.238686	0.0769772	0.0867341	0.503218	3.49763	0.742902	4.26737	3.71543	0.00974752	0.674531	0.239243	0.894671	0.883477	6	NA	7.14425	0	2744.000000;3723.000000;1531.000000;4394.000000;3204.000000;4633.000000
115320_LLTEEEYR_2_run0	115320_LLTEEEYR_2	0	/scratch/86561208.tmpdir/Site6_DynRange_S4A_Day_5.mzXML.gz	2807.68	f_1579541_5177197703118134892	LLTEEEYR	LLTEEEYR	-1	526.767	31454	1/O14524	0	2766.15	41.5344	2792.68	3.44922	6.53981	6	5221	1766356_LLTEEEYR_2	2828.43	1.13981	8.87217	231897	1	0.85192	0.135638	0.909976	0.0213009	0.981773	0.98855	0.16345	0.0399098	0.042696	0.160354	2.18292	0.578724	5.45146	3.30913	0.0113981	0.702242	0.0728949	0.80589	0.858569	6	NA	6.27595	0	17608.000000;3423.000000;2816.000000;4167.000000;2770.000000;670.000000
81650_IDEELVTNSGK_2_run0	81650_IDEELVTNSGK_2	0	/scratch/86561253.tmpdir/Site11_DynRangeS4_Day1C.mzXML.gz	1637.83	f_3351808_14490851683114813932	IDEELVTNSGK	IDEELVTNSGK	-1	602.806	16987	1/Q9NRZ9	0	1672.19	-34.3579	1619.1	3.71057	3.66587	6	2636	1239818_IDEELVTNSGK_2	1658.79	0.534131	10.5514	200610	1	0.793575	0.0846767	0.950111	0.130453	0.490217	0.987576	0.114255	0.0357259	0.0495712	0.286141	2.35626	0.670702	2.71674	2.54536	0.00534131	1.33738	0.430814	0.861897	0.870432	6	NA	6.54757	0	4093.000000;2999.000000;2287.000000;2216.000000;1957.000000;3435.000000
215424_YYAFPQMITPLVTK_2_run0	215424_YYAFPQMITPLVTK_2	0	/scratch/86737966.tmpdir/20141211_Site3_DynRge_S2_Day_3.mzXML.gz	6427.49	f_8309776_11295924400268343639	YYAFPQMITPLVTK	YYAFPQMITPLVTK	-1	836.444	20103	1/Q14353	0	6474.41	-46.9276	6401.53	3.66531	96.4549	6	3214	3298430_YYAFPQMITPLVTK_2	6453.53	1.24515	17.9088	139068	2	0.808944	0.144555	0.972583	0	0.988466	0.997832	0.0600945	0.0152079	0.0187689	0.0920184	2.88529	0.645206	4.5205	5.55555	0.0124515	0.846326	0.108128	0.808276	0.826831	4	NA	6.85731	0	6743.000000;5704.000000;3048.000000;1599.000000;1344.000000;1665.000000
21279_C(UniMod:4)GPLIDLC(UniMod:4)R_2_run0	21279_C(UniMod:4)GPLIDLC(UniMod:4)R_2	0	/scratch/86612955.tmpdir/20141216_site3_DynRge_S3_Day_5.mzXML.gz	4035.94	f_2216562_15505710494722218187	CGPLIDLCR	C(UniMod:4)GPLIDLC(UniMod:4)R	-1	552.27	98646	1/P26639	0	3912.32	123.624	4011.5	3.77317	41.3956	6	14576	324342_C(UniMod:4)GPLIDLC(UniMod:4)R_2	4063.5	2.89563	19.7832	860317	2	0.893663	0.114662	0.973214	0	0.897911	0.995715	0.080346	0.0244736	0.0277374	0.156315	2.98483	0.497389	3.32786	2.91631	0.0289563	4.59354	1.69103	0.825344	0.818344	7	NA	6.49812	0	22475.000000;24529.000000;17049.000000;17580.000000;8005.000000;9008.000000
142158_PAPAVGEAEDK_2_run0	142158_PAPAVGEAEDK_2	0	/scratch/93595542.tmpdir/20150119_013_Site8_DynRge_S4_Day_1C.mzXML.gz	1078.06	f_10322063549550067837	PAPAVGEAEDK	PAPAVGEAEDK	-1	542.269	7225	1/P16989	0	1075.57	2.49174	1065.44	4.03626	-18.9324	6	2094	none	1095.27	0.267632	66.3707	78040	1	0.741756	0.0925807	0.951936	0	0.859445	0.98554	0.149592	0.0476745	0.0582608	0.293598	4.19526	0.760634	4.37667	3.60496	0.00267632	0.265837	0.0104955	0.902186	0.937831	1	NA	8.33254	0	1536.000000;2373.000000;721.000000;1045.000000;927.000000;623.000000
121237_LSGEYEK_2_run0	121237_LSGEYEK_2	0	/scratch/86561234.tmpdir/Site9_DynRge_S1_Day_8.mzXML.gz	976.579	f_19985_5481256288689745531	LSGEYEK	LSGEYEK	-1	413.203	79178	1/P34932	0	1150.61	-174.027	961.763	4.56509	-32.5088	6	27016	none	988.195	3.7088	86.1044	401830	2	0.716448	0.197044	0.760903	0.157973	0.983039	0.962064	0.310845	0.0645425	0.0714191	0.234329	4.45556	0.82202	5.92443	3.00813	0.037088	0.501426	0.0031476	0.87039	0.978137	6	NA	8.06815	0	33410.000000;20343.000000;9496.000000;3421.000000;4353.000000;8155.000000
8037_AIILNTPHNPLGK_3_run0	8037_AIILNTPHNPLGK_3	0	/scratch/86561244.tmpdir/Site9_DynRge_S5_Day_7.mzXML.gz	3762.27	f_736754_15157671344281871125	AIILNTPHNPLGK	AIILNTPHNPLGK	-1	463.273	43346	1/Q6YP21	0	3870.72	-108.446	3737.26	5.13478	33.343	6	7253	none	3780.21	2.45698	38.8891	402181	1	0.793626	0.107777	0.911417	0.0820837	0.869247	0.964473	0.266971	0.0869033	0.103212	0.430732	3.66072	0.667306	3.25225	4.53882	0.0245698	0	0	0.923007	0.925126	9	NA	7.81831	0	14300.000000;10166.000000;3558.000000;5776.000000;5170.000000;4376.000000
128230_MHMWVEDVLDK_3_run0	128230_MHMWVEDVLDK_3	0	/scratch/86874259.tmpdir/Site4_DynRange_S1_Day_1.mzXML.gz	4797.35	f_587620_1210350308397205471	MHMWVEDVLDK	MHMWVEDVLDK	-1	468.221	33083	1/Q9UHG3	0	4694.53	102.817	4771.44	3.99979	72.108	6	4146	1961888_MHMWVEDVLDK_3	4829.94	2.30797	18.7038	235735	4	0.881578	0.14034	0.983267	0	0.327375	0.978834	0.153939	0.0550137	0.0760219	0.426128	2.92873	0.520951	4.57191	4.41163	0.0230797	0.265837	0.0272291	0.913937	0.908728	6	NA	7.125	0	5166.000000;8496.000000;5351.000000;3627.000000;6678.000000;3765.000000
190508_VADISGDTQK_2_run0	190508_VADISGDTQK_2	0	/scratch/86561244.tmpdir/Site9_DynRge_S5_Day_7.mzXML.gz	1025.64	f_1622351_8863338212730317170	VADISGDTQK	VADISGDTQK	-1	517.262	41223	1/Q7KZF4	0	1206.31	-180.664	1008.77	4.66365	-28.358	6	9146	none	1045.11	3.85797	22.3123	269917	2	0.864422	0.152725	0.682132	0	0.763563	0.969555	0.196114	0.0613778	0.0810801	0.401467	3.10514	0.499659	2.53572	2.07139	0.0385797	0.265837	0.0670711	0.919382	0.932349	9	NA	7.30773	0	13153.000000;7097.000000;6634.000000;4096.000000;4073.000000;6170.000000
41839_EIVVIHQDPEALK_2_run0	41839_EIVVIHQDPEALK_2	0	/scratch/86561247.tmpdir/Site9_DynRge_S1_Day_7.mzXML.gz	3603.44	f_6925226_16625605135892277370	EIVVIHQDPEALK	EIVVIHQDPEALK	-1	745.914	32618	1/P41252	0	3589.02	14.4189	3560.63	3.73908	27.8415	6	4180	none	3633.32	0.34153	11.747	212533	2	0.833484	0.153473	0.908684	0	0.958782	0.996477	0.0670211	0.0201892	0.0269969	0.143834	2.4636	0.623189	3.48866	3.66203	0.0034153	0.910684	0.284782	0.86529	0.861534	5	NA	6.90804	0	10780.000000;6349.000000;3318.000000;4703.000000;4412.000000;3056.000000
135252_NILQLHDLTTGALLK_3_run0	135252_NILQLHDLTTGALLK_3	0	/scratch/86999526.tmpdir/Site2_AQUA_HEK_S3_SW_day3_180714.mzXML.gz	6108.32	f_2300727_2827511505799508727	NILQLHDLTTGALLK	NILQLHDLTTGALLK	-1	550.658	18316	1/P48147	0	5983.07	125.248	6086.68	4.07229	83.0594	6	3595	2067660_NILQLHDLTTGALLK_3	6125.69	2.45943	57.454	97820	1	0.708459	0.187242	0.936597	0	0.96842	0.974259	0.215389	0.0655177	0.0932826	0.284825	4.05099	0.759603	6.21089	3.17733	0.0245943	0.777054	0.0392368	0.847902	0.907406	4	NA	7.69839	0	8867.000000;3161.000000;2208.000000;1110.000000;1925.000000;1045.000000
85394_IISNASC(UniMod:4)TTNC(UniMod:4)LAPLAK_2_run0	85394_IISNASC(UniMod:4)TTNC(UniMod:4)LAPLAK_2	0	/scratch/93595554.tmpdir/20150119_030_Site8_DynRge_S5_Day_2.mzXML.gz	3091.43	f_8043461800992432448	IISNASCTTNCLAPLAK	IISNASC(UniMod:4)TTNC(UniMod:4)LAPLAK	-1	917.464	7156	1/P04406	0	3195.38	-103.955	3079.5	3.74725	32.761	6	3214	none	3109.34	2.53903	16.7812	74911	2	0.849213	0.0955267	0.958861	0	0.993538	0.99452	0.103719	0.03024	0.0341367	0.125911	2.82026	0.628557	2.13451	2.34921	0.0253903	0	0	0.897493	0.936141	3	NA	7.26552	0	3262.000000;976.000000;999.000000;578.000000;694.000000;647.000000
12697_ANIVHLMLSSPEQIQK_3_run0	12697_ANIVHLMLSSPEQIQK_3	0	/scratch/86999530.tmpdir/Site6_DynRange_S4C_Day_1.mzXML.gz	4909.43	f_3564869_14061209929706319586	ANIVHLMLSSPEQIQK	ANIVHLMLSSPEQIQK	-1	603.329	69074	1/P55060	0	5049.36	-139.932	4886.01	4.4571	59.5384	6	9912	none	4938.01	3.66158	38.7005	502982	7	0.855916	0.137329	0.975988	0	0.877384	0.988982	0.128948	0.0400091	0.0489972	0.253378	3.65585	0.559399	6.12281	7.04741	0.0366158	0	0	0.954585	0.955725	6	NA	8.05325	0	27078.000000;7783.000000;10320.000000;6762.000000;9170.000000;7961.000000
202388_VQMLLSDR_2_run0	202388_VQMLLSDR_2	0	/scratch/86561214.tmpdir/20141211_Site3_DynRge_S3_Day_3.mzXML.gz	3232.01	f_997272_14278319635903416177	VQMLLSDR	VQMLLSDR	-1	481.26	292334	1/Q6P2Q9	0	3025.55	206.461	3211.6	4.28922	22.2725	6	35460	none	3270.09	4.87248	31.38	1210544	2	0.83465	0.24149	0.998529	0	0.998605	0.997355	0.0731185	0.0218161	0.0299676	0.0830739	3.44617	0.616548	2.83305	3.03219	0.0487248	0.846326	0.617265	0.927677	0.92582	5	NA	7.67733	0	180877.000000;36522.000000;37262.000000;17419.000000;14365.000000;5889.000000
200849_VNPLSLVEIILHVVR_3_run0	200849_VNPLSLVEIILHVVR_3	0	/scratch/86561459.tmpdir/Site11__DynRangeS1_Day5.mzXML.gz	8135.92	f_2583328_9540675617966412629	VNPLSLVEIILHVVR	VNPLSLVEIILHVVR	-1	567.686	12816	1/Q9UNM6	0	7906.06	229.863	8121.63	5.01297	168.054	6	3123	3077496_VNPLSLVEIILHVVR_3	8161.32	4.45379	165.78	18014	1	0.808781	0.711447	0.992387	0	0.957503	0.994011	0.101606	0.0342783	0.041723	0.203502	5.11066	0.619112	4.86537	5.63303	0.0445379	0.265837	0.0330909	0.93291	0.938012	4	NA	8.95505	0	4187.000000;1359.000000;2054.000000;2126.000000;1335.000000;1755.000000
803_AAGIEIQK_2_run0	803_AAGIEIQK_2	0	/scratch/86948874.tmpdir/Site2_AQUA_HEK_S4_SW_day1_rep1_180714.mzXML.gz	1814.18	f_126572_15504818766030039230	AAGIEIQK	AAGIEIQK	-1	415.243	92013	1/Q99459	0	1742.87	71.3111	1794.84	4.0567	-7.08559	6	14452	none	1837.1	1.71441	43.9262	628248	5	0.84529	0.14646	0.927792	0	0.752555	0.95615	0.269449	0.0900241	0.132431	0.532673	3.78251	0.604545	3.14165	1.71285	0.0171441	4.68345	1.46683	0.772971	0.853697	7	NA	6.60952	0	37034.000000;39536.000000;5435.000000;3701.000000;1975.000000;4332.000000
86730_ILLLEAGPK_2_run0	86730_ILLLEAGPK_2	0	/scratch/86948874.tmpdir/Site2_AQUA_HEK_S4_SW_day1_rep1_180714.mzXML.gz	4182.33	f_1265693_2308023171304121022	ILLLEAGPK	ILLLEAGPK	-1	477.305	429331	1/Q9Y2Z9	0	4093.79	88.5435	4155.29	1.99931	42.7194	6	49317	1318280_ILLLEAGPK_2	4207.3	1.81938	2.72831	21820630	2	0.852813	0.0196755	0.935793	0.0311228	0.948131	0.990482	0.129023	0.0432234	0.0649949	0.248973	1.00368	0.627593	5.20152	1.80057	0.0181938	4.44807	0.422901	0.816489	0.94878	5	NA	5.05252	0	168792.000000;218521.000000;19061.000000;5449.000000;9595.000000;7913.000000
167045_SIVLNEYK_2_run0	167045_SIVLNEYK_2	0	/scratch/86874292.tmpdir/Site4_DynRange_S4B_Day_2.mzXML.gz	2482.48	f_974126_9255646333759504374	SIVLNEYK	SIVLNEYK	-1	483.269	99145	1/Q8TCS8	0	2420.02	62.4646	2457.69	2.75046	14.6808	6	10373	none	2525.93	1.68078	7.12886	563365	1	0.708871	0.175987	0.772177	0	0.993349	0.986147	0.172599	0.0343387	0.0464736	0.133973	1.96415	0.73991	7.60934	4.76152	0.0168078	2.3156	0.141938	0.758787	0.903125	6	NA	5.67702	0	54383.000000;16959.000000;11971.000000;9256.000000;5303.000000;1273.000000
64588_GISVNAEQVR_2_run0	64588_GISVNAEQVR_2	0	/scratch/86561438.tmpdir/0023_Site7_DynRange_S3_Day_5.mzXML.gz	1610.84	f_2076154_6904677671125701865	GISVNAEQVR	GISVNAEQVR	-1	536.791	111579	1/Q9H583	0	1815.12	-204.278	1583.75	4.10656	-0.916053	6	14603	969896_GISVNAEQVR_2	1643.22	3.51605	10.6102	659739	3	0.821256	0.169126	0.699654	0	0.951755	0.992799	0.09657	0.0310626	0.0429743	0.204116	2.36182	0.639382	1.02075	0.620818	0.0351605	0	0	0.898167	0.922507	7	NA	6.84889	0	36395.000000;25792.000000;15138.000000;19084.000000;9481.000000;5689.000000
67984_GPGLASGQLYSYPAR_2_run0	67984_GPGLASGQLYSYPAR_2	0	/scratch/86561424.tmpdir/Site9_DynRge_S4_Day_7A.mzXML.gz	4113.04	f_7857012_11672436581513317304	GPGLASGQLYSYPAR	GPGLASGQLYSYPAR	-1	768.894	24393	1/Q92785	0	4052.28	60.7636	4086.04	3.71935	39.1684	6	3959	none	4135.59	1.36835	7.91953	277336	2	0.843	0.0879547	0.928487	0	0.918409	0.99629	0.0694516	0.0221618	0.0293737	0.162351	2.06933	0.614991	6.01201	6.065	0.0136835	0	0	0.857892	0.856156	7	NA	6.57166	0	5702.000000;5811.000000;3230.000000;4352.000000;2601.000000;2697.000000
194527_VFTGVVTK_2_run0	194527_VFTGVVTK_2	0	/scratch/86561328.tmpdir/Site9_DynRge_S3_Day_5.mzXML.gz	2485.05	f_80538_13049149479949740696	VFTGVVTK	VFTGVVTK	-1	425.755	94517	1/Q8IX12	0	2387.88	97.1715	2455.15	2.30731	3.17372	6	8654	2980403_VFTGVVTK_2	2514.61	2.27372	13.2502	699483	1	0.774182	0.135124	0.977866	0	0.989751	0.971758	0.226227	0.0583731	0.0827272	0.217227	2.58401	0.744481	10.4693	6.98516	0.0227372	4.59774	0.606715	0.675332	0.886181	5	NA	5.32182	0	49881.000000;14943.000000;8242.000000;9325.000000;9385.000000;2741.000000
23130_C(UniMod:4)SNPLDTSVK_2_run0	23130_C(UniMod:4)SNPLDTSVK_2	0	/scratch/86561429.tmpdir/Site5_DynRgeS4Day_5B.mzXML.gz	2346.57	f_2481709_6930519246565390233	CSNPLDTSVK	C(UniMod:4)SNPLDTSVK	-1	560.769	148733	1/P17812	0	2333.68	12.8892	2296.29	3.73155	2.07832	6	10824	352721_C(UniMod:4)SNPLDTSVK_2	2403.86	0.378322	12.915	683747	3	0.838815	0.217526	0.969922	0	0.849452	0.973255	0.240201	0.0701041	0.0731234	0.346132	2.55839	0.634584	2.50141	2.6976	0.00378322	1.93287	0.41905	0.783815	0.855252	6	NA	6.2252	0	51515.000000;32311.000000;11319.000000;10935.000000;24805.000000;17848.000000
169265_SLSELESLK_2_run0	169265_SLSELESLK_2	0	/scratch/86948872.tmpdir/Site10_DynRge_S4_Day_1A.mzXML.gz	3696.95	f_1184589_11269523681256270013	SLSELESLK	SLSELESLK	-1	503.277	76327	1/P22059	0	3643.34	53.6048	3655.26	3.08817	34.505	6	7189	none	3730.23	1.305	9.13377	554568	4	0.651473	0.137633	0.837662	0.110839	0.990427	0.959389	0.343545	0.0664645	0.0929582	0.204542	2.21198	0.909698	5.04854	1.81687	0.01305	2.05237	0.303545	0.741583	0.928511	6	NA	5.71394	0	46169.000000;6890.000000;4773.000000;10035.000000;3956.000000;4504.000000
123185_LTNFPEMMNR_2_run0	123185_LTNFPEMMNR_2	0	/scratch/86874249.tmpdir/Site11_DynRangeS2_Day1.mzXML.gz	3041.44	f_3965648_10430711352935451789	LTNFPEMMNR	LTNFPEMMNR	-1	626.794	31267	1/P61201	0	3035.78	5.66333	3018.36	3.03608	40.5514	6	4781	1887226_LTNFPEMMNR_2	3067.98	0.0514034	13.9708	183982	3	0.847669	0.169946	0.871773	0.0769182	0.995517	0.99028	0.123045	0.0386288	0.0543649	0.156484	2.63697	0.582619	6.23599	2.44853	0.000514034	3.97607	0.656684	0.808386	0.88386	5	NA	6.39778	0	16184.000000;3925.000000;2561.000000;2516.000000;3676.000000;2405.000000
138621_NQELLQSQLTEK_2_run0	138621_NQELLQSQLTEK_2	0	/scratch/86561331.tmpdir/Site11__DynRangeS4_Day5A.mzXML.gz	2472.81	f_5743227_10850049460178708658	NQELLQSQLTEK	NQELLQSQLTEK	-1	715.878	24482	1/O60763	0	2561.66	-88.8509	2456.59	3.87888	21.6862	6	5987	2117981_NQELLQSQLTEK_2	2492.97	2.21383	17.0379	225021	5	0.781951	0.108799	0.903566	0	0.915121	0.993246	0.0924468	0.031291	0.0414389	0.22767	2.83544	0.680564	3.3257	2.66322	0.0221383	0.501426	0.128156	0.850954	0.862313	5	NA	6.95574	0	7272.000000;5310.000000;3328.000000;3629.000000;3143.000000;1800.000000
187361_TSPEMSNSNNDER_2_run0	187361_TSPEMSNSNNDER_2	0	/scratch/86561423.tmpdir/Site10_DynRge_S1_Day_3.mzXML.gz	1072.09	f_6429103_13247908675534241798	TSPEMSNSNNDER	TSPEMSNSNNDER	-1	740.802	12365	1/Q5UIP0	0	1128.63	-56.5412	1058.6	5.18371	-29.2434	6	3724	2870384_TSPEMSNSNNDER_2	1087.94	1.24336	148.302	25337	0	0.743735	0.488021	0.970779	0	0.503524	0.954564	0.249891	0.0902761	0.124548	0.600963	4.99925	0.673055	3.26718	4.75837	0.0124336	0.265837	0.0200748	0.901347	0.916052	5	NA	8.59511	0	3004.000000;2997.000000;3137.000000;1022.000000;1114.000000;1091.000000
150551_QPTPPFFGR_2_run0	150551_QPTPPFFGR_2	0	/scratch/86874278.tmpdir/Site4_DynRange_S2_Day_3.mzXML.gz	3531.56	f_1485068_2984354080476983957	QPTPPFFGR	QPTPPFFGR	-1	523.775	112974	1/Q96PK6	0	3373.33	158.229	3494.64	4.11437	39.6649	6	10779	2296327_QPTPPFFGR_2	3569.39	3.86487	24.8766	814564	2	0.779416	0.138693	0.850977	0	0.830346	0.990546	0.116718	0.0375171	0.0436833	0.240229	3.21393	0.694005	3.93832	3.10757	0.0386487	0.777054	0.129622	0.901887	0.911246	6	NA	7.33274	0	29087.000000;15858.000000;23110.000000;14433.000000;18877.000000;11609.000000
124782_LVQEALEAVPR_2_run0	124782_LVQEALEAVPR_2	0	/scratch/86561262.tmpdir/Site6_DynRange_S4C_Day_5.mzXML.gz	4140.91	f_3754322_5537867181363068156	LVQEALEAVPR	LVQEALEAVPR	-1	612.851	55869	1/Q15269	0	4084.45	56.4577	4109.37	3.43933	40.4313	6	5426	1910731_LVQEALEAVPR_2	4171.12	1.43125	12.8827	249759	2	0.839584	0.223692	0.982449	0	-0.456307	0.993208	0.0991367	0.0327898	0.0383061	0.22777	2.55588	0.593605	5.39195	5.50648	0.0143125	0.265837	0.0547468	0.896497	0.877254	5	NA	6.60971	0	6703.000000;8832.000000;10604.000000;10899.000000;11091.000000;7740.000000
124696_LVPLLLEDGGEAPAALEAALEEK_2_run0	124696_LVPLLLEDGGEAPAALEAALEEK_2	0	/scratch/86999529.tmpdir/Site2_AQUA_HEK_S4_SW_day1_rep3_180714.mzXML.gz	7736.09	f_10015195_11409616567169923459	LVPLLLEDGGEAPAALEAALEEK	LVPLLLEDGGEAPAALEAALEEK	-1	1174.63	113095	1/Q14204	0	8173.96	-437.874	7720.48	4.74932	117.654	6	17821	1909486_LVPLLLEDGGEAPAALEAALEEK_2	7759.49	9.74632	37.3256	410256	12	0.821723	0.275669	0.918989	0	-0.731456	0.981548	0.181953	0.059497	0.0637075	0.37173	3.61968	0.635941	1.78626	1.69446	0.0974632	4.58844	2.40994	0.752964	0.714923	14	NA	5.39535	0	11832.000000;14508.000000;20874.000000;13127.000000;27068.000000;25686.000000
180050_TFTMEGER_2_run0	180050_TFTMEGER_2	0	/scratch/86874271.tmpdir/Site4_DynRange_S3_Day_1.mzXML.gz	1891.87	f_1252808_9202992772782727073	TFTMEGER	TFTMEGER	-1	485.719	50729	1/P52732	0	1991.47	-99.6005	1866.27	2.68913	0.237597	6	5869	none	1918.27	2.2624	25.746	193093	1	0.676555	0.262718	0.894042	0.365747	0.932244	0.952721	0.244934	0.0644816	0.101307	0.342664	3.24828	0.873846	10.0436	5.67747	0.022624	6.07944	0.317587	0.645907	0.893187	7	NA	5.46107	0	22792.000000;9383.000000;7033.000000;2138.000000;9015.000000;368.000000
18025_AVDLLYAMC(UniMod:4)DR_2_run0	18025_AVDLLYAMC(UniMod:4)DR_2	0	/scratch/86874241.tmpdir/Site5_DynRgeS1Day_1.mzXML.gz	5415.34	f_4863175_16360333633396806426	AVDLLYAMCDR	AVDLLYAMC(UniMod:4)DR	-1	663.813	117063	1/O94973	0	5285.5	129.842	5380.79	3.26024	69.7915	6	11293	275838_AVDLLYAMC(UniMod:4)DR_2	5452.51	2.79146	11.6612	626279	5	0.861394	0.186918	0.939991	0	0.91967	0.991763	0.119633	0.0372795	0.04228	0.216952	2.45627	0.567288	4.92187	4.59716	0.0279146	5.79369	1.26481	0.800707	0.845622	8	NA	5.83473	0	37011.000000;18276.000000;19125.000000;20644.000000;9712.000000;12295.000000
22586_C(UniMod:4)PLDPYFIMPDK_2_run0	22586_C(UniMod:4)PLDPYFIMPDK_2	0	/scratch/86561263.tmpdir/Site6_DynRange_S5_Day_3.mzXML.gz	5608.67	f_7165663_18428468836325228504	CPLDPYFIMPDK	C(UniMod:4)PLDPYFIMPDK	-1	748.352	67306	1/P33992	0	5521.34	87.3266	5585.48	3.66752	79.4955	6	9193	none	5643.98	2.09546	7.59046	455738	1	0.845331	0.147686	0.951104	0	0.962181	0.999024	0.0370778	0.0126707	0.0160999	0.0913505	2.02689	0.568229	7.34393	7.2954	0.0209546	0	0	0.932417	0.928125	7	NA	6.95906	0	16024.000000;12892.000000;13442.000000;9941.000000;8730.000000;6277.000000
104091_LATGSDDNC(UniMod:4)AAFFEGPPFK_2_run0	104091_LATGSDDNC(UniMod:4)AAFFEGPPFK_2	0	/scratch/86561327.tmpdir/Site4_DynRange_S4B_Day_3.mzXML.gz	5077.26	f_9668207_16916511843616810694	LATGSDDNCAAFFEGPPFK	LATGSDDNC(UniMod:4)AAFFEGPPFK	-1	1022.46	27354	1/O75083	0	5009.1	68.1601	5056.57	3.55815	77.5937	6	3336	none	5082.57	1.39371	2.63618	659837	4	0.830662	0.0414557	0.897029	0	0.798625	0.991285	0.118408	0.0387264	0.0440214	0.245488	0.96933	0.640331	1.62003	1.97782	0.0139371	0	0	0.877401	0.87788	8	NA	5.78753	0	6029.000000;5556.000000;4219.000000;4492.000000;2397.000000;4661.000000
183883_TLSDIFLLFK_2_run0	183883_TLSDIFLLFK_2	0	/scratch/93595553.tmpdir/20150119_011_Site8_DynRge_S4_Day_1A.mzXML.gz	7268.84	f_1534451848992406313	TLSDIFLLFK	TLSDIFLLFK	-1	598.85	15160	1/O75794	0	7061.83	207.005	7248.64	4.05148	132.637	6	2527	none	7288.42	4.53687	117.988	27696	1	0.826075	0.547371	0.974639	0	0.999722	0.998075	0.0588523	0.016168	0.0225403	0.0556097	4.77059	0.629382	6.9589	3.27981	0.0453687	0	0	0.878619	0.930753	1	NA	8.48436	0	9837.000000;1461.000000;1181.000000;1179.000000;831.000000;671.000000
70579_GSSSANPVNSVR_2_run0	70579_GSSSANPVNSVR_2	0	/scratch/86561327.tmpdir/Site4_DynRange_S4B_Day_3.mzXML.gz	1327.49	f_3235747_1592103316899911157	GSSSANPVNSVR	GSSSANPVNSVR	-1	587.794	22420	1/Q99661	0	1258.92	68.571	1311.21	3.33707	-14.5954	6	3121	none	1350.2	2.00462	14.1847	229708	0	0.748449	0.0976022	0.887862	0	0.980584	0.992872	0.117826	0.0338436	0.0409044	0.15882	2.65216	0.782551	4.2436	2.26016	0.0200462	0.938435	0.0707741	0.763269	0.834571	4	NA	6.30912	0	10441.000000;5324.000000;2207.000000;1182.000000;1923.000000;1343.000000
190010_TYLGMSTLR_2_run0	190010_TYLGMSTLR_2	0	/scratch/86561360.tmpdir/Site1_DynRange_S3_Day_5.mzXML.gz	3794.53	f_1606310_564191544121958456	TYLGMSTLR	TYLGMSTLR	-1	521.274	22999	1/Q92797	0	3699.77	94.7565	3777.11	3.11917	33.0998	6	5460	none	3813.57	2.19982	10.2698	343758	1	0.802808	0.0669046	0.838877	0	0.995093	0.989664	0.1545	0.0320268	0.0370947	0.125193	2.32921	0.672959	5.58138	2.08495	0.0219982	0.59285	0.0219528	0.836627	0.927515	4	NA	6.5222	0	9233.000000;7622.000000;1696.000000;2039.000000;972.000000;1437.000000
68397_GPQLVC(UniMod:4)TGSDDGTVK_2_run0	68397_GPQLVC(UniMod:4)TGSDDGTVK_2	0	/scratch/86874304.tmpdir/Site9_DynRge_S1_Day_5.mzXML.gz	2701.6	f_7501892_9133293531598474860	GPQLVCTGSDDGTVK	GPQLVC(UniMod:4)TGSDDGTVK	-1	767.364	21197	1/Q96DI7	0	2622.68	78.9263	2672.02	4.21181	8.52907	6	3170	none	2724.88	1.82907	40.3653	84252	3	0.849799	0.25159	0.908092	0	0.901895	0.993821	0.0887921	0.0239173	0.0306665	0.170117	3.69797	0.548559	4.18022	4.08138	0.0182907	0.501426	0.143367	0.87532	0.869203	4	NA	7.76921	0	6168.000000;4116.000000;4047.000000;1667.000000;1993.000000;3206.000000
8180_AILVVFANK_2_run0	8180_AILVVFANK_2	0	/scratch/86561328.tmpdir/Site9_DynRge_S3_Day_5.mzXML.gz	4678.62	f_1077270_2253243001262093918	AILVVFANK	AILVVFANK	-1	487.805	28335	1/P40616	0	4732.71	-54.087	4649.27	3.22585	52.4246	6	3493	none	4708.74	1.27543	15.1026	213411	2	0.816741	0.132772	0.93366	0	0.924244	0.988574	0.146471	0.035875	0.0394406	0.202523	2.71487	0.692074	8.16528	5.04022	0.0127543	1.44157	0.241653	0.779852	0.852769	5	NA	6.42803	0	8127.000000;7425.000000;5632.000000;5557.000000;1086.000000;508.000000
207675_WESPAQNTAHLDQFER_3_run0	207675_WESPAQNTAHLDQFER_3	0	/scratch/86874259.tmpdir/Site4_DynRange_S1_Day_1.mzXML.gz	3291.56	f_4411471_18045547434108666513	WESPAQNTAHLDQFER	WESPAQNTAHLDQFER	-1	643.634	46830	1/P17612	0	3364.01	-72.4513	3267.94	4.18728	34.7782	6	5679	3182787_WESPAQNTAHLDQFER_3	3313.44	1.82181	38.2247	302382	2	0.76443	0.15487	0.912437	0	0.684636	0.963634	0.238957	0.0756209	0.0860473	0.43504	3.64348	0.700802	4.80667	4.6262	0.0182181	3.18013	0.58042	0.732868	0.760143	8	NA	6.43262	0	14615.000000;3790.000000;8341.000000;4886.000000;6398.000000;8800.000000
57730_FVIGGPQGDAGLTGR_3_run0	57730_FVIGGPQGDAGLTGR_3	0	/scratch/86560935.tmpdir/Site4_DynRange_S4C_Day_2.mzXML.gz	3554.39	f_1021381_2000294302497507309	FVIGGPQGDAGLTGR	FVIGGPQGDAGLTGR	-1	482.256	84797	1/P31153	0	3537.58	16.8125	3530.12	3.36392	41.2566	6	9331	none	3582.11	0.356592	12.4935	550061	5	0.842149	0.154159	0.977056	0	0.959727	0.994882	0.0922502	0.0260623	0.0304283	0.153689	2.52521	0.617424	3.33872	2.9029	0.00356592	6.18884	2.11224	0.778073	0.796895	7	NA	5.93746	0	28533.000000;20258.000000;15450.000000;13274.000000;4797.000000;2485.000000
195319_VGPVSHHR_2_run0	195319_VGPVSHHR_2	0	/scratch/86999523.tmpdir/Site2_AQUA_HEK_S4_SW_day5_rep3_180714.mzXML.gz	398.246	f_363827_15143563872808664444	VGPVSHHR	VGPVSHHR	-1	444.744	3045	1/P39656	0	280.224	118.022	387.46	3.95251	-37.1543	6	2186	none	410.215	2.84567	26.0627	84620	0	0.802287	0.0359844	0.967474	0	0.904616	0.988971	0.13596	0.0374466	0.0450885	0.230544	3.26051	0.694335	3.48012	2.42736	0.0284567	0	0	0.982317	0.982626	3	NA	7.99792	0	1050.000000;582.000000;371.000000;534.000000;254.000000;254.000000
215325_YVYVVTELMK_2_run0	215325_YVYVVTELMK_2	0	/scratch/86561307.tmpdir/Site6_DynRange_S4B_Day_1.mzXML.gz	5431.78	f_4139393_3968683168363922745	YVYVVTELMK	YVYVVTELMK	-1	622.833	20183	1/P51812	0	5481.49	-49.7145	5409.31	3.51677	72.339	6	3050	none	5454.8	1.36098	21.5836	299672	2	0.851097	0.0673503	0.768902	0	0.978447	0.992571	0.10556	0.0229715	0.02639	0.125986	3.07193	0.580787	4.57862	4.51363	0.0136098	2.02067	0.32994	0.695029	0.772388	5	NA	6.20021	0	8542.000000;3719.000000;2837.000000;2813.000000;1926.000000;346.000000
186499_TQTPPVEENVTQK_2_run0	186499_TQTPPVEENVTQK_2	0	/scratch/86561214.tmpdir/20141211_Site3_DynRge_S3_Day_3.mzXML.gz	2094.81	f_6288460_36811868685583548	TQTPPVEENVTQK	TQTPPVEENVTQK	-1	735.875	17375	1/Q6P1Q9	0	2122.36	-27.5496	2062.71	4.25558	-4.35259	6	2441	none	2121.2	0.552589	68.8806	95654	0	0.750068	0.181644	0.860524	0	0.925176	0.993537	0.0889379	0.0352642	0.0482628	0.235782	4.23237	0.696447	3.44477	3.13282	0.00552589	0.396031	0.09094	0.876378	0.894553	2	NA	8.23951	0	4841.000000;5050.000000;2530.000000;2042.000000;1663.000000;1249.000000
42520_ELC(UniMod:4)QQIHAEC(UniMod:4)K_3_run0	42520_ELC(UniMod:4)QQIHAEC(UniMod:4)K_3	0	/scratch/86874249.tmpdir/Site11_DynRangeS2_Day1.mzXML.gz	1159.46	f_610022_4660621622475792701	ELCQQIHAECK	ELC(UniMod:4)QQIHAEC(UniMod:4)K	-1	472.552	7959	1/Q86XP3	0	1159.16	0.304632	1141.91	4.10517	-8.77439	6	1916	none	1181.6	0.525612	73.2585	64220	0	0.863023	0.123933	0.986163	0	0.797825	0.984254	0.154055	0.0515445	0.0649296	0.335141	4.29399	0.548105	5.38552	4.31003	0.00525612	0.59285	0.099452	0.871555	0.893783	2	NA	8.14744	0	2009.000000;1685.000000;1475.000000;1546.000000;737.000000;507.000000
61363_GEVITTYC(UniMod:4)PANNEPIAR_3_run0	61363_GEVITTYC(UniMod:4)PANNEPIAR_3	0	/scratch/86874266.tmpdir/Site5_DynRgeS2Day_1.mzXML.gz	3666.41	f_4487252_1324768211324793620	GEVITTYCPANNEPIAR	GEVITTYC(UniMod:4)PANNEPIAR	-1	635.644	128365	1/P49419	0	3685.21	-18.8034	3633.34	3.66746	32.3861	6	12162	918970_GEVITTYC(UniMod:4)PANNEPIAR_3	3695.28	0.413935	7.12454	856118	5	0.843431	0.149938	0.838886	0	0.818565	0.992469	0.0918753	0.0352786	0.0511764	0.274309	1.96355	0.573046	4.60087	4.11691	0.00413935	1.77992	0.461728	0.856917	0.866399	8	NA	6.31429	0	30928.000000;39122.000000;18135.000000;14497.000000;14391.000000;11292.000000
200804_VNNSSLIGLGYTQTLKPGIK_3_run0	200804_VNNSSLIGLGYTQTLKPGIK_3	0	/scratch/86561261.tmpdir/Site6_DynRange_S3_Day_3.mzXML.gz	4738.56	f_5855095_15708492444367295511	VNNSSLIGLGYTQTLKPGIK	VNNSSLIGLGYTQTLKPGIK	-1	701.732	126365	1/P21796	0	4937.46	-198.9	4720.83	4.92494	55.3527	6	23978	none	4779.32	5.14729	83.8192	331953	4	0.830783	0.380671	0.998165	0	0.964661	0.995835	0.086633	0.025989	0.0280587	0.14312	4.42866	0.65685	12.8047	14.624	0.0514729	0	0	0.97214	0.972421	9	NA	8.68501	0	48337.000000;20216.000000;18273.000000;13331.000000;11195.000000;15013.000000
82718_IESIQLMMDSETGR_2_run0	82718_IESIQLMMDSETGR_2	0	/scratch/93595538.tmpdir/20150119_034_Site8_DynRge_S2_Day_3.mzXML.gz	4379.73	f_4791954081442468217	IESIQLMMDSETGR	IESIQLMMDSETGR	-1	805.382	15149	1/Q14498	0	4323.89	55.8339	4355.52	3.90812	63.0031	6	2400	none	4398.61	1.2031	9.04481	115579	1	0.812421	0.131071	0.807058	0	0.836999	0.995666	0.0809346	0.0270415	0.033344	0.189061	2.20219	0.640756	4.32526	4.27635	0.012031	0	0	0.902885	0.901613	7	NA	6.89477	0	3116.000000;3792.000000;2841.000000;2251.000000;1948.000000;1201.000000
3868_AEGSSTASSGSQLAEGK_2_run0	3868_AEGSSTASSGSQLAEGK_2	0	/scratch/86561462.tmpdir/Site2_AQUA_HEK_S2_SW_day1_180714.mzXML.gz	1415.03	f_7816562_2505618496627816190	AEGSSTASSGSQLAEGK	AEGSSTASSGSQLAEGK	-1	783.866	4938	1/Q9NZB2	0	1429.97	-14.9397	1400.41	4.29698	-16.9003	6	1413	none	1429.67	0.100345	85.8872	38450	0	0.763473	0.128427	0.944705	0	0.91869	0.997406	0.0641459	0.0207506	0.023658	0.133988	4.45303	0.702595	7.31122	7.0209	0.00100345	0.501426	0.165492	0.837898	0.811814	3	NA	8.24358	0	1349.000000;743.000000;950.000000;904.000000;532.000000;460.000000
42732_ELEEWYAR_2_run0	42732_ELEEWYAR_2	0	/scratch/86561174.tmpdir/Site5_DynRgeS4Day_1D.mzXML.gz	3761.56	f_2331626_3581385133374197274	ELEEWYAR	ELEEWYAR	-1	548.259	418622	1/P09496	0	3576.13	185.427	3737.09	3.61142	32.8349	6	49495	641965_ELEEWYAR_2	3805.55	4.13489	20.5285	1520558	3	0.855937	0.275308	0.970066	0	0.987914	0.992584	0.121416	0.0242179	0.0274543	0.127187	3.02181	0.620883	9.79346	9.23711	0.0413489	0.59285	0.0277773	0.887897	0.979038	6	NA	7.20522	0	105986.000000;104844.000000;92173.000000;80250.000000;20116.000000;15253.000000
146652_QGAFLVNAAR_2_run0	146652_QGAFLVNAAR_2	0	/scratch/86561328.tmpdir/Site9_DynRge_S3_Day_5.mzXML.gz	3247.86	f_1626281_5142825363603393061	QGAFLVNAAR	QGAFLVNAAR	-1	523.791	39025	1/P56545	0	3093.99	153.864	3218.97	3.86949	20.3005	6	5700	2241311_QGAFLVNAAR_2	3268.53	3.50051	12.8034	329735	2	0.860606	0.118353	0.978466	0	0.974366	0.994754	0.100202	0.0240038	0.026517	0.133583	2.54971	0.567337	6.74807	6.71154	0.0350051	0.265837	0.0194441	0.891008	0.893148	7	NA	6.95001	0	12784.000000;7350.000000;6520.000000;4840.000000;4395.000000;3136.000000
39526_EGC(UniMod:4)EAIVDTGTSLMVGPVDEVR_3_run0	39526_EGC(UniMod:4)EAIVDTGTSLMVGPVDEVR_3	0	/scratch/86561211.tmpdir/Site10_DynRge_S3_Day_3.mzXML.gz	5581.37	f_7316302_2163717452408890473	EGCEAIVDTGTSLMVGPVDEVR	EGC(UniMod:4)EAIVDTGTSLMVGPVDEVR	-1	778.703	47897	1/P07339	0	5581.41	-0.0395032	5550.82	3.28251	80.296	6	4689	none	5609.5	0.103996	3.41774	571529	2	0.846482	0.083805	0.846268	0	0.986649	0.99702	0.0720268	0.0197087	0.0238443	0.113002	1.22898	0.598542	3.93102	3.89838	0.00103996	0.396031	0.0349636	0.784795	0.817599	7	NA	5.62307	0	17256.000000;7722.000000;8426.000000;6730.000000;3366.000000;4397.000000
86369_ILFIGGITAPTVR_2_run0	86369_ILFIGGITAPTVR_2	0	/scratch/86561268.tmpdir/Site10_DynRge_S4_Day_5B.mzXML.gz	5874.05	f_5493883_7909595268211314694	ILFIGGITAPTVR	ILFIGGITAPTVR	-1	679.414	84490	1/P48651	0	5839.26	34.7896	5853.53	4.48936	86.9235	6	10680	1312753_ILFIGGITAPTVR_2	5902.42	0.72349	24.8133	438822	3	0.762908	0.192538	0.979373	0	0.223791	0.933944	0.283419	0.106537	0.147687	0.732298	3.21138	0.731994	3.00527	2.48044	0.0072349	1.23921	0.417307	0.903602	0.904846	8	NA	7.10224	0	18842.000000;8782.000000;38242.000000;6302.000000;6444.000000;5878.000000
179845_TFLQDLAR_2_run0	179845_TFLQDLAR_2	0	/scratch/86874290.tmpdir/Site4_DynRange_S4B_Day_1.mzXML.gz	4043.15	f_1007167_2096402221540376772	TFLQDLAR	TFLQDLAR	-1	482.267	90264	1/O14681	0	4017.49	25.6605	4024.08	4.23074	53.1945	6	21796	none	4063.08	0.494469	14.2237	931270	4	0.825476	0.0969257	0.852078	0	0.954717	0.975306	0.181493	0.0653761	0.0890031	0.344816	2.65491	0.632314	3.44086	3.52541	0.00494469	0.265837	0.0229598	0.908634	0.934919	7	NA	7.20927	0	48305.000000;18532.000000;10557.000000;5295.000000;4739.000000;2836.000000
152111_QTIGNSC(UniMod:4)GTIGLIHAVANNQDK_3_run0	152111_QTIGNSC(UniMod:4)GTIGLIHAVANNQDK_3	0	/scratch/86561235.tmpdir/20141208_Site3_DynRge_S2_Day_1.mzXML.gz	4331.4	f_7268261_7896874795841191721	QTIGNSCGTIGLIHAVANNQDK	QTIGNSC(UniMod:4)GTIGLIHAVANNQDK	-1	771.053	138727	1/P09936	0	4513.51	-182.107	4305.22	5.04734	47.3722	6	17360	none	4353.96	4.32778	26.8811	510960	5	0.751351	0.271503	0.959352	0	0.538758	0.941227	0.286115	0.102179	0.137065	0.652667	3.29142	0.727058	3.16982	2.9184	0.0432778	0.674531	0.311754	0.913263	0.897718	11	NA	7.13716	0	69436.000000;17195.000000;14872.000000;12859.000000;6969.000000;17396.000000
60816_GEDQSELVTTVDK_2_run0	60816_GEDQSELVTTVDK_2	0	/scratch/86560945.tmpdir/Site11__DynRangeS4_Day5B.mzXML.gz	2061.41	f_6065695_6246859328385098897	GEDQSELVTTVDK	GEDQSELVTTVDK	-1	710.844	10891	1/Q8NC56	0	2152.51	-91.0979	2043.09	3.82394	11.3559	6	2314	910910_GEDQSELVTTVDK_2	2082.78	2.14414	12.8584	130256	1	0.786976	0.0836123	0.880245	0	0.656042	0.996399	0.0724603	0.0251276	0.0306506	0.179764	2.55399	0.677081	1.63115	1.6767	0.0214414	0.501426	0.153565	0.86304	0.843832	5	NA	6.75294	0	2010.000000;2380.000000;2100.000000;1637.000000;1290.000000;1474.000000
133377_NENQLIIFADDTYPR_3_run0	133377_NENQLIIFADDTYPR_3	0	/scratch/86874273.tmpdir/Site4_DynRange_S1_Day_2.mzXML.gz	5144.44	f_3600601_4460721416179251926	NENQLIIFADDTYPR	NENQLIIFADDTYPR	-1	603.632	113108	1/Q15393	0	5106.7	37.7425	5120.09	4.27153	80.1332	6	12430	2039796_NENQLIIFADDTYPR_3	5188.34	0.633197	19.9079	365818	2	0.781965	0.309192	0.879558	0	-0.591303	0.938511	0.281184	0.0990176	0.13099	0.707491	2.99112	0.665929	3.73959	3.27331	0.00633197	0.396031	0.102425	0.95405	0.950009	8	NA	7.05587	0	13602.000000;10254.000000;11543.000000;19532.000000;45865.000000;12312.000000
123525_LTTASQTNIK_2_run0	123525_LTTASQTNIK_2	0	/scratch/86561203.tmpdir/Site6_DynRange_S4B_Day_3.mzXML.gz	1826.28	f_1909554_552770228773075981	LTTASQTNIK	LTTASQTNIK	-1	538.801	45851	1/Q9UMY1	0	2065.46	-239.18	1811.31	3.09411	-18.937	6	7382	1892169_LTTASQTNIK_2	1860.06	6.03701	16.8767	251243	1	0.751551	0.182497	0.953391	0	0.971053	0.992922	0.114545	0.0295955	0.0316439	0.149185	2.82593	0.726681	4.40568	4.14016	0.0603701	4.89666	0.754252	0.771565	0.860747	6	NA	5.83442	0	20410.000000;8791.000000;6206.000000;2582.000000;4605.000000;3257.000000
61262_GESDPAYQQYQDAANNLR_3_run0	61262_GESDPAYQQYQDAANNLR_3	0	/scratch/86948875.tmpdir/Site6_DynRange_S1_Day_5.mzXML.gz	4080.01	f_5464447_15713455433864748561	GESDPAYQQYQDAANNLR	GESDPAYQQYQDAANNLR	-1	680.64	66992	1/P13667	0	4089.68	-9.67093	4054.54	3.56386	39.0375	6	7746	none	4116.29	0.262457	10.0318	368377	4	0.869786	0.181857	0.964037	0	0.954335	0.999155	0.0309071	0.00978862	0.0128678	0.0748209	2.30576	0.551954	8.14574	7.90325	0.00262457	0.501426	0.113617	0.881407	0.880881	6	NA	6.95875	0	16437.000000;12211.000000;11275.000000;11207.000000;7762.000000;8100.000000
12979_ANYDVLESQK_2_run0	12979_ANYDVLESQK_2	0	/scratch/86561345.tmpdir/Site2_AQUA_HEK_S1_SW_day3_180714.mzXML.gz	2801.1	f_3228544_12816410534370817973	ANYDVLESQK	ANYDVLESQK	-1	583.788	67418	1/O00233	0	2774.08	27.0224	2777.67	3.72258	12.5634	6	9609	198012_ANYDVLESQK_2	2813.42	0.663422	12.4453	494724	3	0.783178	0.136274	0.952552	0	-0.164138	0.966422	0.193631	0.0705421	0.0955213	0.534247	2.52134	0.674208	2.5638	2.24591	0.00663422	1.34906	0.458932	0.91992	0.921242	6	NA	6.6588	0	11265.000000;10374.000000;9468.000000;5368.000000;7762.000000;23181.000000
133478_NEVSFVIHNLPVLAK_2_run0	133478_NEVSFVIHNLPVLAK_2	0	/scratch/86561462.tmpdir/Site2_AQUA_HEK_S2_SW_day1_180714.mzXML.gz	6606.54	f_8420736_474107854965074278	NEVSFVIHNLPVLAK	NEVSFVIHNLPVLAK	-1	840.478	12904	1/P49903	0	6559.06	47.4822	6579.01	4.06158	92.1436	6	1605	none	6634.28	0.743623	36.0297	98028	3	0.853823	0.131636	0.897381	0	0.539805	0.989416	0.105022	0.0360739	0.0520199	0.297866	3.58434	0.533487	3.52615	3.33	0.00743623	0.792061	0.187917	0.830055	0.814515	4	NA	7.31474	0	2579.000000;2547.000000;2084.000000;3219.000000;1294.000000;1181.000000
123308_LTPSGYEWGR_2_run0	123308_LTPSGYEWGR_2	0	/scratch/86561244.tmpdir/Site9_DynRge_S5_Day_7.mzXML.gz	3487.56	f_2967610_4090451296970642493	LTPSGYEWGR	LTPSGYEWGR	-1	583.285	254311	1/Q6P2Q9	0	3340.49	147.07	3457.28	4.48877	27.1492	6	24722	1888924_LTPSGYEWGR_2	3523.36	3.34921	22.0425	725396	3	0.795183	0.350582	0.980897	0	0.442299	0.959967	0.220638	0.082758	0.112966	0.573383	3.09297	0.648512	2.03708	2.02512	0.0334921	0	0	0.949417	0.96547	7	NA	7.35638	0	41830.000000;69666.000000;60648.000000;44532.000000;18003.000000;19632.000000
80788_IALLNVELELK_2_run0	80788_IALLNVELELK_2	0	/scratch/86561311.tmpdir/Site6_DynRange_S4B_Day_5.mzXML.gz	6185.74	f_4384323_4494707744513147484	IALLNVELELK	IALLNVELELK	-1	627.887	55506	1/Q99832	0	6159.62	26.1278	6156.79	3.57853	93.0189	6	5929	1226333_IALLNVELELK_2	6221.79	0.518887	37.8513	214911	0	0.810252	0.258274	0.985807	0	0.875117	0.988947	0.113627	0.034161	0.0463144	0.243419	3.63366	0.636494	6.88456	5.50631	0.00518887	4.97621	1.3689	0.862828	0.884264	5	NA	7.28074	0	18297.000000;10639.000000;7331.000000;11059.000000;3600.000000;4580.000000
125318_LWDC(UniMod:4)ETGK_2_run0	125318_LWDC(UniMod:4)ETGK_2	0	/scratch/86581270.tmpdir/Site9_DynRge_S4_Day_8A.mzXML.gz	2413.83	f_1409672_18226843588415257952	LWDCETGK	LWDC(UniMod:4)ETGK	-1	504.726	116812	1/Q13347	0	2273.53	140.304	2386.35	3.94908	0.213723	6	17148	none	2439.21	3.31372	56.4871	350476	1	0.802209	0.333295	0.920412	0	0.993285	0.98027	0.193403	0.0523883	0.0719234	0.204731	4.03401	0.656265	6.38088	4.33948	0.0331372	1.39668	0.176368	0.85647	0.947032	4	NA	7.66404	0	56662.000000;21951.000000;16485.000000;4699.000000;8749.000000;8266.000000
92029_IVFDAGFFR_2_run0	92029_IVFDAGFFR_2	0	/scratch/86561365.tmpdir/Site2_AQUA_HEK_S1_SW_day5_180714.mzXML.gz	6032.93	f_2179167_1984341360973538514	IVFDAGFFR	IVFDAGFFR	-1	536.285	34603	1/Q15398	0	5958.24	74.6904	6008.57	3.08664	82.0112	6	6018	none	6057.33	1.41116	15.2344	272339	1	0.822814	0.127059	0.966458	0	0.974413	0.993317	0.108938	0.0312148	0.0387785	0.164163	2.72356	0.617071	6.5256	2.95123	0.0141116	1.10469	0.222725	0.792921	0.871039	3	NA	6.56266	0	15412.000000;6083.000000;6235.000000;3929.000000;1970.000000;974.000000
30635_DMDDEESWIK_2_run0	30635_DMDDEESWIK_2	0	/scratch/86561279.tmpdir/Site2_AQUA_HEK_S3_SW_day5_180714.mzXML.gz	4020.53	f_4510480_6435134762688593118	DMDDEESWIK	DMDDEESWIK	-1	634.261	110345	1/Q13813	0	4032.94	-12.4107	3984.01	3.18088	39.506	6	10390	none	4081.53	0.293998	14.261	716378	2	0.777116	0.154032	0.916026	0	0.934746	0.986763	0.136658	0.0364057	0.0427877	0.209632	2.65753	0.70223	1.55489	1.2064	0.00293998	10.3694	2.98111	0.807946	0.814421	8	NA	5.77486	0	44814.000000;11827.000000;16027.000000;14113.000000;19226.000000;4338.000000
206942_VYEDWDC(UniMod:4)FK_2_run0	206942_VYEDWDC(UniMod:4)FK_2	0	/scratch/86561201.tmpdir/20141216_site3_DynRge_S4_Day_5A.mzXML.gz	4345.93	f_4397600_3801899150440932721	VYEDWDCFK	VYEDWDC(UniMod:4)FK	-1	631.263	29087	1/Q9BTE3	0	4222.77	123.165	4324.03	4.03133	48.4772	6	3765	3172302_VYEDWDC(UniMod:4)FK_2	4372.77	2.87721	14.3701	201370	1	0.843909	0.144446	0.923416	0	0.962671	0.990099	0.129115	0.041936	0.054832	0.246119	2.66515	0.5512	2.59168	2.41363	0.0287721	0.501426	0.0755731	0.887376	0.891868	6	NA	6.9776	0	9966.000000;4586.000000;4819.000000;2410.000000;3885.000000;3421.000000
162732_SDPLC(UniMod:4)VLLQDVGGGSWAELGR_3_run0	162732_SDPLC(UniMod:4)VLLQDVGGGSWAELGR_3	0	/scratch/86874239.tmpdir/Site10_DynRge_S1_Day_5.mzXML.gz	8077.16	f_6377462_8215251656473727144	SDPLCVLLQDVGGGSWAELGR	SDPLC(UniMod:4)VLLQDVGGGSWAELGR	-1	743.704	22430	1/Q99829	0	8394.81	-317.65	8054.18	4.54212	139.799	6	4825	2495749_SDPLC(UniMod:4)VLLQDVGGGSWAELGR_3	8093.3	7.9007	39.6589	52440	4	0.783549	0.427727	0.952078	0	0.983513	0.996191	0.0747726	0.0276208	0.0367363	0.163388	3.68032	0.680849	2.7833	2.35323	0.079007	0	0	0.936368	0.942131	6	NA	7.74166	0	9963.000000;3096.000000;2627.000000;2303.000000;2211.000000;2230.000000
88007_INFVIDNNK_2_run0	88007_INFVIDNNK_2	0	/scratch/86561237.tmpdir/0021_Site7_DynRange_S1_Day_5.mzXML.gz	2797.8	f_2018831_17207305568123774269	INFVIDNNK	INFVIDNNK	-1	538.79	172131	1/O75534	0	2906.24	-108.443	2766.52	3.77443	25.6865	6	13734	none	2842.5	2.31347	5.01767	1596175	3	0.867495	0.10784	0.954302	0	0.792399	0.986578	0.133814	0.0490364	0.0656148	0.338057	1.61296	0.568012	1.34662	1.28764	0.0231347	0	0	0.903435	0.905005	7	NA	6.30835	0	34116.000000;66267.000000;17887.000000;24489.000000;17165.000000;12207.000000
121129_LSESGAIMTDLEENPK_2_run0	121129_LSESGAIMTDLEENPK_2	0	/scratch/86620564.tmpdir/Site10_DynRge_S1_Day_1.mzXML.gz	4338.52	f_8230536_17138088089223968079	LSESGAIMTDLEENPK	LSESGAIMTDLEENPK	-1	867.417	42339	1/Q9H2J4	0	4405.34	-66.8254	4312.37	3.75637	49.8237	6	4272	1856300_LSESGAIMTDLEENPK_2	4367.79	1.67626	4.08759	422171	6	0.816461	0.100289	0.733755	0	0.925939	0.994622	0.0956632	0.0287678	0.0310791	0.168216	1.40796	0.637842	2.38854	2.30277	0.0167626	1.4522	0.362523	0.776335	0.778875	10	NA	5.44655	0	14027.000000;6909.000000;7144.000000;3598.000000;4140.000000;6521.000000
135010_NIEVVELLLDK_2_run0	135010_NIEVVELLLDK_2	0	/scratch/86999532.tmpdir/Site2_AQUA_HEK_S4_SW_day5_rep1_180714.mzXML.gz	7155.25	f_4534575_48695369039383867	NIEVVELLLDK	NIEVVELLLDK	-1	642.874	16001	1/Q9ULH0	0	7110.11	45.1386	7134.01	3.67091	107.532	6	2676	none	7176.27	0.632338	12.7266	284037	2	0.763968	0.0563342	0.95071	0	0.953839	0.989838	0.137597	0.0466778	0.0563207	0.246263	2.5437	0.719887	4.45217	2.97289	0.00632338	0.501426	0.0582619	0.836646	0.859027	5	NA	6.74002	0	5789.000000;3138.000000;2529.000000;1881.000000;1065.000000;1599.000000
203345_VSGAQEMVSSAK_2_run0	203345_VSGAQEMVSSAK_2	0	/scratch/86561405.tmpdir/0001_Site7_DynRange_S1_Day_1.mzXML.gz	1310.22	f_3502944_9931929817598393412	VSGAQEMVSSAK	VSGAQEMVSSAK	-1	597.295	18712	1/O60664	0	1499.72	-189.498	1283.54	3.60681	-9.02529	6	2397	none	1339.71	2.82529	9.09177	424337	1	0.840325	0.044097	0.971953	0	0.737903	0.995798	0.0776904	0.0255353	0.0306667	0.178476	2.20737	0.573644	2.11465	1.86215	0.0282529	0.501426	0.155967	0.868023	0.854643	5	NA	6.50754	0	4086.000000;2789.000000;4043.000000;3625.000000;1970.000000;2199.000000
83227_IFQGNVHNFEK_3_run0	83227_IFQGNVHNFEK_3	0	/scratch/97935361.tmpdir/Site2_AQUA_HEK_S1_SW_day1_180714.mzXML.gz	2764.92	f_426270630418921274	IFQGNVHNFEK	IFQGNVHNFEK	-1	444.895	58630	1/Q96DI7	0	2647.51	117.406	2744.24	4.23244	11.4616	6	10201	1264174_IFQGNVHNFEK_3	2783.25	2.56159	94.4237	366157	3	0.784092	0.160123	0.967666	0	0.412975	0.951179	0.272002	0.0847176	0.110583	0.572002	4.54779	0.692521	2.83127	2.88965	0.0256159	5.39625	1.52071	0.809599	0.852122	6	NA	7.14858	0	9017.000000;15702.000000;8036.000000;17401.000000;3821.000000;4653.000000
38962_EFESVLVDAFSHVAR_3_run0	38962_EFESVLVDAFSHVAR_3	0	/scratch/86874247.tmpdir/Site9_DynRge_S4_Day_8C.mzXML.gz	6830.49	f_3530820_18295682960611597626	EFESVLVDAFSHVAR	EFESVLVDAFSHVAR	-1	569.29	31366	1/Q9NQG5	0	6896.37	-65.874	6800.61	4.99495	101.039	6	3759	none	6863.38	1.76054	78.0092	70004	0	0.765056	0.44806	0.990386	0	0.338559	0.938406	0.325292	0.109275	0.12986	0.646472	4.35683	0.671385	2.8465	2.61036	0.0176054	0.620949	0.0830207	0.841358	0.849075	7	NA	7.59921	0	3881.000000;14055.000000;3576.000000;1342.000000;6472.000000;2040.000000
212245_YLESAGAR_2_run0	212245_YLESAGAR_2	0	/scratch/93595547.tmpdir/20150119_010_Site8_DynRge_S3_Day_1.mzXML.gz	967.633	f_5230355705743948424	YLESAGAR	YLESAGAR	-1	433.722	9167	1/Q92820	0	949.278	18.3548	955.286	2.11026	-21.0132	6	3108	none	981.807	0.686798	12.6978	140841	2	0.806986	0.0650876	0.869704	0.108432	0.99408	0.987283	0.169409	0.0312006	0.0351891	0.108388	2.54143	0.707828	14.2057	5.87157	0.00686798	2.96739	0.211621	0.737684	0.917925	4	NA	5.99589	0	5204.000000;1418.000000;1113.000000;438.000000;534.000000;460.000000
210132_YEFGESDLR_2_run0	210132_YEFGESDLR_2	0	/scratch/86874286.tmpdir/Site10_DynRge_S3_Day_5.mzXML.gz	3392.01	f_2450007_2332690814989829997	YEFGESDLR	YEFGESDLR	-1	558.254	32918	1/Q14204	0	3414.61	-22.5986	3375.27	3.4514	27.2636	6	5875	none	3414.39	0.536434	5.60923	513086	1	0.689721	0.0641569	0.81462	0.0925633	0.992355	0.986132	0.162508	0.048855	0.0671708	0.216814	1.72441	0.746263	4.23233	2.04047	0.00536434	0.396031	0.00637881	0.817631	0.906339	7	NA	6.05686	0	14449.000000;6330.000000;4025.000000;3719.000000;3047.000000;1348.000000
162828_SDSEVAGYIR_2_run0	162828_SDSEVAGYIR_2	0	/scratch/86581270.tmpdir/Site9_DynRge_S4_Day_8A.mzXML.gz	3112.86	f_2350247_4494985547799959453	SDSEVAGYIR	SDSEVAGYIR	-1	548.767	94721	1/Q9H3G5	0	2967.18	145.675	3080.42	3.84756	16.0784	6	10115	2497298_SDSEVAGYIR_2	3146.5	3.37839	15.2539	356236	2	0.840027	0.265894	0.986937	0	0.892695	0.991331	0.100755	0.0318608	0.0440815	0.230132	2.72483	0.629576	5.27395	5.32356	0.0337839	0.501426	0.0528094	0.881084	0.910124	6	NA	6.95567	0	29857.000000;17273.000000;15840.000000;19889.000000;5765.000000;6097.000000
171867_SQEDPYLSIYDPPVPDFTIMK_3_run0	171867_SQEDPYLSIYDPPVPDFTIMK_3	0	/scratch/86561271.tmpdir/20141209_Site3_DynRge_S4_Day_1C.mzXML.gz	6962.27	f_7823324_14118340976302603945	SQEDPYLSIYDPPVPDFTIMK	SQEDPYLSIYDPPVPDFTIMK	-1	819.063	33461	1/P34949	0	7078.36	-116.092	6934.45	4.10406	109.879	6	4752	none	6989.69	2.92101	32.1245	176058	3	0.832832	0.190057	0.919339	0	0.806626	0.991735	0.100826	0.0355153	0.0476666	0.26088	3.46962	0.581951	3.07191	2.11208	0.0292101	0.396031	0.0968525	0.894275	0.895637	4	NA	7.57618	0	6842.000000;7587.000000;6950.000000;5205.000000;4650.000000;2227.000000
105859_LDYLDLYLIHWPTGFKPGK_4_run0	105859_LDYLDLYLIHWPTGFKPGK_4	0	/scratch/93595539.tmpdir/20150119_009_Site8_DynRge_S2_Day_1.mzXML.gz	6711.82	f_4390967581481191580	LDYLDLYLIHWPTGFKPGK	LDYLDLYLIHWPTGFKPGK	-1	569.808	14406	1/P15121	0	6591.65	120.169	6694.8	4.53671	116.828	6	3311	none	6727.96	2.5279	100.948	45658	3	0.83354	0.31552	0.984272	0	0.934333	0.993058	0.112799	0.0351618	0.0389712	0.204015	4.61461	0.601687	3.9057	3.88123	0.025279	0	0	0.929949	0.92972	2	NA	8.72636	0	4355.000000;3866.000000;2117.000000;1672.000000;1514.000000;882.000000
52905_FGTINIVHPK_2_run0	52905_FGTINIVHPK_2	0	/scratch/86561245.tmpdir/0027_Site7_DynRange_S5_Day_5.mzXML.gz	2343.05	f_2518642_2777189274540695491	FGTINIVHPK	FGTINIVHPK	-1	563.324	49033	1/Q9Y617	0	2392.58	-49.521	2320.69	3.60535	19.1327	6	4808	789423_FGTINIVHPK_2	2373.55	0.967292	10.4838	397602	4	0.854034	0.123322	0.825852	0	0.964478	0.99508	0.0713105	0.0198388	0.0278256	0.141607	2.34983	0.576143	5.13701	3.99653	0.00967292	1.07778	0.374439	0.863279	0.889979	6	NA	6.7566	0	19284.000000;7497.000000;6636.000000;4746.000000;7131.000000;3739.000000
132101_NAGNC(UniMod:4)LSPAVIVGLLK_3_run0	132101_NAGNC(UniMod:4)LSPAVIVGLLK_3	0	/scratch/86561248.tmpdir/Site1_DynRange_S4_Day_1B.mzXML.gz	6815.26	f_2162917_12489357789199212091	NAGNCLSPAVIVGLLK	NAGNC(UniMod:4)LSPAVIVGLLK	-1	542.64	29140	1/O43175	0	6965.51	-150.246	6784.1	4.73704	105.691	6	3702	none	6843.77	3.70942	116.639	44524	4	0.834026	0.654478	0.987636	0	0.655496	0.994141	0.0892894	0.0300143	0.0373962	0.217028	4.75909	0.564824	5.90641	5.71758	0.0370942	0	0	0.935925	0.927889	4	NA	8.70135	0	7513.000000;4305.000000;5286.000000;4380.000000;3444.000000;4212.000000
37671_EDLVYQAK_2_run0	37671_EDLVYQAK_2	0	/scratch/86874249.tmpdir/Site11_DynRangeS2_Day1.mzXML.gz	1445.08	f_933191_13585869191255484197	EDLVYQAK	EDLVYQAK	-1	483.251	14902	1/P62258	0	1404.1	40.9856	1426.42	2.19421	-1.28838	6	2920	568903_EDLVYQAK_2	1459.49	1.51162	20.1901	157171	1	0.845635	0.0948139	0.934971	0.0278486	0.988905	0.996562	0.0878936	0.0254201	0.0334507	0.120826	3.00519	0.609965	15.0406	4.51386	0.0151162	2.6357	0.514274	0.72133	0.85904	3	NA	6.22948	0	8995.000000;2865.000000;1359.000000;830.000000;438.000000;415.000000
57518_FVALASNEK_2_run0	57518_FVALASNEK_2	0	/scratch/86560945.tmpdir/Site11__DynRangeS4_Day5B.mzXML.gz	1694.47	f_1071694_10733964395437040263	FVALASNEK	FVALASNEK	-1	489.766	32478	1/O00273	0	1632.7	61.7681	1674.54	3.4431	1.80013	6	5739	860621_FVALASNEK_2	1717.53	2.00013	9.59351	465410	1	0.808644	0.0697836	0.924415	0	0.991769	0.992099	0.122862	0.0348195	0.0439897	0.147448	2.26109	0.687188	4.55761	1.52652	0.0200013	0.748624	0.31714	0.87743	0.909344	5	NA	6.69568	0	15429.000000;6678.000000;3237.000000;3118.000000;2356.000000;1660.000000
54568_FLQFVTGTSK_2_run0	54568_FLQFVTGTSK_2	0	/scratch/86561338.tmpdir/Site4_DynRange_S4A_Day_1.mzXML.gz	3706.59	f_2611932_17957038560424432002	FLQFVTGTSK	FLQFVTGTSK	-1	564.308	67833	1/Q7Z6Z7	0	3688.83	17.7666	3676.91	2.69078	45.3587	6	5823	815090_FLQFVTGTSK_2	3748.4	0.358677	6.25493	661517	2	0.850314	0.102542	0.962192	0	0.961854	0.99574	0.0804609	0.0247307	0.0287977	0.156865	1.83337	0.606962	3.17686	2.53795	0.00358677	8.12835	2.11472	0.792133	0.821707	7	NA	5.33426	0	15424.000000;15662.000000;10670.000000;8362.000000;8379.000000;9336.000000
128355_MIEAVQNHIGSLNWGYR_3_run0	128355_MIEAVQNHIGSLNWGYR_3	0	/scratch/86948886.tmpdir/Site5_DynRgeS5Day_3.mzXML.gz	5064.38	f_4975344_11959888278137428593	MIEAVQNHIGSLNWGYR	MIEAVQNHIGSLNWGYR	-1	663.332	82201	1/Q16881	0	5022.59	41.7903	5035.25	4.23783	63.4076	6	9253	1963794_MIEAVQNHIGSLNWGYR_3	5093.93	0.807587	9.62528	883912	7	0.763958	0.0929968	0.729928	0.0694639	0.924244	0.97949	0.18579	0.041905	0.0499042	0.239336	2.26439	0.704595	2.84702	2.57744	0.00807587	0.748624	0.358732	0.861256	0.87973	9	NA	6.64517	0	25687.000000;28790.000000;10039.000000;3642.000000;11975.000000;2068.000000
168955_SLPC(UniMod:4)DIC(UniMod:4)K_2_run0	168955_SLPC(UniMod:4)DIC(UniMod:4)K_2	0	/scratch/93595534.tmpdir/20150119_028_Site8_DynRge_S4_Day_2B.mzXML.gz	1909.62	f_14900384290314774261	SLPCDICK	SLPC(UniMod:4)DIC(UniMod:4)K	-1	496.731	47221	1/P07602	0	1898.16	11.4619	1887.33	3.85045	2.62074	6	4704	none	1956.95	0.420742	45.0393	110706	1	0.838491	0.426544	0.947725	0	0.899185	0.985636	0.145537	0.0521933	0.0744667	0.317962	3.80753	0.593994	6.79074	2.64914	0.00420742	1.50458	0.580626	0.795944	0.859402	4	NA	7.3145	0	12769.000000;22193.000000;4696.000000;2787.000000;2363.000000;2413.000000
55010_FMQDPMEIFVDDETK_3_run0	55010_FMQDPMEIFVDDETK_3	0	/scratch/86561215.tmpdir/Site6_DynRange_S3_Day_5.mzXML.gz	6484.21	f_4001009_6702066989711752695	FMQDPMEIFVDDETK	FMQDPMEIFVDDETK	-1	615.608	292316	1/Q13838	0	6438.88	45.3283	6439.43	4.20129	100.387	6	31095	821336_FMQDPMEIFVDDETK_3	6546.67	0.986623	76.1345	558219	5	0.831134	0.523658	0.997972	0	0.876634	0.98803	0.13067	0.040724	0.045978	0.249718	4.3325	0.619332	5.63112	5.64323	0.00986623	4.32772	1.22641	0.884346	0.905406	5	NA	7.92304	0	80319.000000;52929.000000;52648.000000;67506.000000;24662.000000;14252.000000
49796_EVVVYLDDNQKPPVGEGLNR_3_run0	49796_EVVVYLDDNQKPPVGEGLNR_3	0	/scratch/86999528.tmpdir/Site2_AQUA_HEK_S4_SW_day3_rep2_180714.mzXML.gz	4316.57	f_6915265_10929650704681146921	EVVVYLDDNQKPPVGEGLNR	EVVVYLDDNQKPPVGEGLNR	-1	747.722	60301	1/P52948	0	4344.92	-28.3463	4296.68	5.29576	45.8235	6	9266	744019_EVVVYLDDNQKPPVGEGLNR_3	4348.69	0.676485	46.8171	280286	6	0.846701	0.215141	0.361711	0.0214424	0.863195	0.958239	0.269325	0.0699693	0.0816784	0.359395	3.84625	0.59476	1.98001	1.05286	0.00676485	0.396031	0.0287478	0.904463	0.918571	10	NA	7.98438	0	27528.000000;3581.000000;5465.000000;14056.000000;1293.000000;8378.000000
187347_TSPASLDFPESQK_2_run0	187347_TSPASLDFPESQK_2	0	/scratch/86561350.tmpdir/20141216_site3_DynRge_S2_Day_5.mzXML.gz	3454.11	f_5794468_14484355814256164168	TSPASLDFPESQK	TSPASLDFPESQK	-1	703.844	47943	1/Q96JM3	0	3451.83	2.27927	3417.72	3.26002	26.9653	6	4017	2870179_TSPASLDFPESQK_2	3498.96	0.0652712	12.0891	388513	4	0.831851	0.123401	0.920225	0	0.895825	0.987835	0.118445	0.044264	0.0606208	0.319066	2.4923	0.579692	0.823156	0.766239	0.000652712	6.63013	1.72714	0.799857	0.82797	6	NA	5.94036	0	10729.000000;10029.000000;6812.000000;8029.000000;6716.000000;5628.000000
67234_GNDPNVNIVPK_2_run0	67234_GNDPNVNIVPK_2	0	/scratch/86874237.tmpdir/Site5_DynRgeS4Day_3B.mzXML.gz	2713.64	f_3171099_2346891739451654125	GNDPNVNIVPK	GNDPNVNIVPK	-1	583.812	55697	1/Q9Y520	0	2760.25	-46.6038	2668.09	3.84332	10.6539	6	3759	none	2752.85	0.946143	11.9116	437682	3	0.81024	0.127254	0.954778	0	0.712141	0.98081	0.151868	0.0510361	0.0665953	0.35479	2.47751	0.601217	3.28435	2.43593	0.00946143	1.27341	0.551211	0.754868	0.767359	7	NA	6.03223	0	16701.000000;6977.000000;8679.000000;12421.000000;6184.000000;4735.000000
52974_FGVVVVGVGR_2_run0	52974_FGVVVVGVGR_2	0	/scratch/86874256.tmpdir/0002_Site7_DynRange_S2_Day_1.mzXML.gz	3536.56	f_1074125_15304927879959774426	FGVVVVGVGR	FGVVVVGVGR	-1	494.801	138652	1/P53004	0	3537.06	-0.507823	3489.76	3.46293	43.391	6	10286	none	3562.45	0.108994	12.4604	934079	2	0.867861	0.148437	0.987506	0	0.963668	0.997526	0.0603373	0.0194872	0.0225813	0.121701	2.52255	0.55849	10.8369	10.09	0.00108994	0.265837	0.00911767	0.854276	0.892966	6	NA	6.9692	0	32971.000000;33048.000000;29865.000000;19544.000000;11555.000000;11669.000000
28263_DIQEESTFSSR_2_run0	28263_DIQEESTFSSR_2	0	/scratch/86561438.tmpdir/0023_Site7_DynRange_S3_Day_5.mzXML.gz	1829.58	f_4679099_17731708365635381435	DIQEESTFSSR	DIQEESTFSSR	-1	649.797	50031	1/P42704	0	1928.07	-98.4864	1795.95	3.77168	4.10821	6	3396	none	1871.94	1.19179	6.5057	267530	3	0.849815	0.187011	0.904534	0	0.909794	0.988828	0.118158	0.0298311	0.0362574	0.195531	1.87268	0.581231	3.92565	3.66638	0.0119179	0.748624	0.252512	0.79558	0.7918	8	NA	5.98765	0	14391.000000;9899.000000;11179.000000;6431.000000;1873.000000;6258.000000
210316_YETGPGGTSR_2_run0	210316_YETGPGGTSR_2	0	/scratch/86948886.tmpdir/Site5_DynRgeS5Day_3.mzXML.gz	1008.05	f_1421107_17826704668245260148	YETGPGGTSR	YETGPGGTSR	-1	512.738	44009	1/Q7Z417	0	860.201	147.852	979.041	4.13648	-26.8527	6	6382	none	1034.46	3.54732	21.946	348380	2	0.84293	0.126325	0.933764	0.108932	0.983379	0.984158	0.157931	0.0441179	0.058663	0.230491	3.08858	0.592344	3.06342	2.34326	0.0354732	0.748624	0.161971	0.880471	0.920759	6	NA	7.17722	0	16633.000000;6856.000000;8383.000000;3905.000000;3438.000000;4794.000000
34292_DVFSPIGER_2_run0	34292_DVFSPIGER_2	0	/scratch/86581254.tmpdir/Site1_DynRange_S4_Day_1C.mzXML.gz	3872.21	f_1593833_2907639325151182767	DVFSPIGER	DVFSPIGER	-1	510.261	54473	1/P55786	0	3700.35	171.851	3853.31	3.23848	37.3412	6	6450	520937_DVFSPIGER_2	3903.04	4.04121	7.45337	1293490	0	0.872325	0.0421132	0.874303	0	0.991405	0.998051	0.0629206	0.0158199	0.0176441	0.0824196	2.00867	0.578424	3.28247	2.16057	0.0404121	0.816379	0.189423	0.832617	0.893937	5	NA	6.16141	0	20905.000000;13064.000000;12534.000000;3766.000000;1741.000000;2463.000000
166369_SIDLPIQSSLC(UniMod:4)R_2_run0	166369_SIDLPIQSSLC(UniMod:4)R_2	0	/scratch/93595547.tmpdir/20150119_010_Site8_DynRge_S3_Day_1.mzXML.gz	4226.91	f_16293810843932568813	SIDLPIQSSLCR	SIDLPIQSSLC(UniMod:4)R	-1	694.864	32033	1/O95757	0	4273.73	-46.8138	4205.87	3.47464	57.5539	6	3661	2551261_SIDLPIQSSLC(UniMod:4)R_2	4258.91	1.24612	20.3802	198079	3	0.792608	0.161718	0.963903	0	0.985971	0.993837	0.0883816	0.0213646	0.0273293	0.117244	3.01456	0.623933	4.05122	2.65166	0.0124612	1.32495	0.541823	0.781629	0.833466	3	NA	6.73476	0	16560.000000;4000.000000;4578.000000;2785.000000;1461.000000;2649.000000
33959_DTVYAVIPAEK_2_run0	33959_DTVYAVIPAEK_2	0	/scratch/86561259.tmpdir/Site1_DynRange_S2_Day_5.mzXML.gz	3952.09	f_3673987_6905112292913370886	DTVYAVIPAEK	DTVYAVIPAEK	-1	603.324	59514	1/Q5TC12	0	3829.66	122.425	3926.85	3.99367	36.3238	6	8402	none	3983.21	2.82382	22.1842	354256	7	0.795789	0.167997	0.957795	0	0.600885	0.968043	0.220552	0.0702045	0.0881136	0.45854	3.09938	0.699466	3.92247	2.71752	0.0282382	1.7214	0.605975	0.804665	0.859461	7	NA	6.50027	0	16910.000000;8658.000000;8015.000000;16673.000000;7569.000000;1689.000000
34173_DVEDEILWVGER_3_run0	34173_DVEDEILWVGER_3	0	/scratch/86561170.tmpdir/Site1_DynRange_S4_Day_3C.mzXML.gz	5947.61	f_1068792_15907960076305424337	DVEDEILWVGER	DVEDEILWVGER	-1	487.24	11177	1/Q01082	0	5802.59	145.02	5925.1	4.04839	84.5728	6	1935	519133_DVEDEILWVGER_3	5968.2	3.27275	85.4138	40247	0	0.832067	0.27771	0.939384	0	0.969671	0.997485	0.0635908	0.0208586	0.0260518	0.132113	4.44751	0.6539	7.23172	5.11695	0.0327275	0.878566	0.230829	0.814999	0.845972	3	NA	7.86652	0	2769.000000;2722.000000;3302.000000;1109.000000;813.000000;462.000000
162942_SDVFPGPSFR_2_run0	162942_SDVFPGPSFR_2	0	/scratch/86561178.tmpdir/0017_Site7_DynRange_S5_Day_3.mzXML.gz	3337.3	f_2361509_5259998560118987564	SDVFPGPSFR	SDVFPGPSFR	-1	554.775	93952	1/Q8IX01	0	3337.57	-0.267022	3321.7	3.80628	40.3211	6	20232	none	3354.74	0.0789265	10.6244	862201	4	0.809484	0.108968	0.873238	0	0.96224	0.971157	0.220164	0.0751325	0.105456	0.313429	2.36315	0.659483	3.33846	2.23431	0.000789265	0.265837	0.0391539	0.844461	0.931955	6	NA	6.63214	0	44543.000000;19192.000000;12689.000000;7965.000000;3280.000000;6283.000000
198567_VLHIPEFYVGSILR_3_run0	198567_VLHIPEFYVGSILR_3	0	/scratch/86561308.tmpdir/Site1_DynRange_S2_Day_1.mzXML.gz	6386.23	f_2206939_11105390597586663292	VLHIPEFYVGSILR	VLHIPEFYVGSILR	-1	548.315	28965	1/P49406	0	6585.59	-199.358	6363.12	4.37513	94.4196	6	3647	none	6416.16	4.78036	77.8814	86507	1	0.889162	0.334828	0.957178	0	0.992522	0.996749	0.0806444	0.023752	0.0278872	0.115314	4.35519	0.461644	2.20464	1.74462	0.0478036	0.265837	0.016205	0.92175	0.924042	2	NA	8.36036	0	13338.000000;5445.000000;3657.000000;2229.000000;2508.000000;1788.000000
108173_LFYADHPFIFLVR_2_run0	108173_LFYADHPFIFLVR_2	0	/scratch/86561407.tmpdir/Site1_DynRange_S5_Day_1.mzXML.gz	6398.39	f_7878258_4938229554935381627	LFYADHPFIFLVR	LFYADHPFIFLVR	-1	819.446	16757	1/P50454	0	6483.37	-84.9841	6381.15	3.78259	98.724	6	3535	none	6420.93	2.27597	15.7038	143794	4	0.847322	0.116535	0.870297	0	0.997051	0.995688	0.0814145	0.0280195	0.0385968	0.147606	2.7539	0.578162	1.8828	1.47934	0.0227597	0.396031	0.0382631	0.855649	0.884409	4	NA	6.96682	0	6871.000000;2463.000000;2298.000000;1903.000000;1718.000000;1504.000000
173059_SSAYESLMEIVK_3_run0	173059_SSAYESLMEIVK_3	0	/scratch/86948878.tmpdir/Site6_DynRange_S5_Day_1.mzXML.gz	5848.57	f_568797_16187441630549414552	SSAYESLMEIVK	SSAYESLMEIVK	-1	452.895	31363	1/Q14974	0	5746.75	101.824	5827.42	3.9888	84.5672	6	4695	none	5879.41	2.46716	65.3382	95389	1	0.877802	0.328791	0.9884	0	0.987298	0.995981	0.083275	0.0227527	0.0286903	0.117391	4.17958	0.543613	10.6208	8.23653	0.0246716	0.501426	0.0806554	0.887359	0.917736	4	NA	8.17764	0	15679.000000;6893.000000;3253.000000;2225.000000;2321.000000;992.000000
134336_NGPLEVAGAAVSAGHGLPAK_3_run0	134336_NGPLEVAGAAVSAGHGLPAK_3	0	/scratch/86581270.tmpdir/Site9_DynRge_S4_Day_8A.mzXML.gz	4458.58	f_3585988_3548343612967657270	NGPLEVAGAAVSAGHGLPAK	NGPLEVAGAAVSAGHGLPAK	-1	605.995	68166	1/O75367	0	4442.3	16.284	4415.52	4.34551	46.6201	6	5262	2053768_NGPLEVAGAAVSAGHGLPAK_3	4481.6	0.320076	15.2155	303088	1	0.694397	0.224905	0.972768	0	0.613356	0.966355	0.254618	0.0773113	0.081586	0.42913	2.72231	0.836886	6.26647	5.83319	0.00320076	0.501426	0.183432	0.890422	0.884148	9	NA	6.99039	0	25525.000000;6137.000000;7639.000000;4418.000000;10487.000000;13960.000000
110947_LIDVLENR_2_run0	110947_LIDVLENR_2	0	/scratch/86561178.tmpdir/0017_Site7_DynRange_S5_Day_3.mzXML.gz	2961.78	f_869586_7799841800777338763	LIDVLENR	LIDVLENR	-1	486.28	210085	1/Q9BUQ8	0	3088.63	-126.846	2947.9	3.90233	31.9531	6	41350	none	3007.37	2.84692	10.1492	1303324	6	0.908564	0.161192	0.925714	0	0.991242	0.994718	0.107324	0.0268173	0.0347445	0.116909	2.3174	0.509831	1.78505	2.85299	0.0284692	0	0	0.965617	0.981982	5	NA	7.27574	0	117725.000000;24587.000000;34967.000000;12388.000000;14253.000000;6165.000000
10121_ALGDQILFVNRPDK_3_run0	10121_ALGDQILFVNRPDK_3	0	/scratch/86561350.tmpdir/20141216_site3_DynRge_S2_Day_5.mzXML.gz	4456.54	f_1520225_17066297951112999720	ALGDQILFVNRPDK	ALGDQILFVNRPDK	-1	529.295	20381	1/P29084	0	4475.26	-18.7181	4430.58	4.01114	50.5227	6	2699	154761_ALGDQILFVNRPDK_3	4482.57	0.477339	31.7584	340804	0	0.798732	0.0598027	0.774715	0.0158481	0.961226	0.977621	0.214703	0.0656578	0.0817168	0.288534	3.45816	0.64788	1.21757	1.41726	0.00477339	1.44157	0.211893	0.80886	0.897823	4	NA	7.11659	0	8701.000000;3157.000000;2880.000000;2674.000000;2646.000000;323.000000
42322_ELAAEMAAAFLNENLPESIFGAPK_4_run0	42322_ELAAEMAAAFLNENLPESIFGAPK_4	0	/scratch/86874226.tmpdir/0025_Site7_DynRange_S4_Day_5B.mzXML.gz	7981.5	f_4231997_15273655573913655908	ELAAEMAAAFLNENLPESIFGAPK	ELAAEMAAAFLNENLPESIFGAPK	-1	634.072	33245	1/Q15393	0	7927.67	53.8317	7960.74	3.93647	146.921	6	6257	none	8003.68	4.27937	13.7045	175893	6	0.813591	0.189007	0.98198	0	0.964007	0.99362	0.0895238	0.0286378	0.0417241	0.188554	2.61772	0.628485	2.2251	1.80557	0.0427937	0	0	0.916508	0.919454	5	NA	7.09819	0	15406.000000;3703.000000;4049.000000;4045.000000;3114.000000;2928.000000
24621_DASVHTLLDALETLGER_3_run0	24621_DASVHTLLDALETLGER_3	0	/scratch/93595543.tmpdir/20150119_025_Site8_DynRge_S2_Day_2.mzXML.gz	7000.01	f_5025358702005020949	DASVHTLLDALETLGER	DASVHTLLDALETLGER	-1	613.986	9275	1/O14763	0	7047.87	-47.8531	6976.89	4.10847	124.474	6	1698	none	7023.3	1.5259	49.9998	46435	0	0.880358	0.199742	0.913757	0	0.903833	0.995808	0.0704174	0.0203424	0.0271709	0.153284	3.91202	0.50755	4.04568	3.93831	0.015259	0.816379	0.28264	0.840599	0.841617	3	NA	7.7299	0	2163.000000;1970.000000;1534.000000;1553.000000;878.000000;1177.000000
84956_IIETMPMTEK_2_run0	84956_IIETMPMTEK_2	0	/scratch/86561299.tmpdir/Site4_DynRange_S5_Day_2.mzXML.gz	2715.13	f_3471168_10892164558098738925	IIETMPMTEK	IIETMPMTEK	-1	596.801	70212	1/Q5T8D3	0	2700.24	14.8849	2692.46	2.75753	20.962	6	8229	none	2750.95	0.461984	11.0673	412516	2	0.776677	0.170204	0.914411	0	0.949875	0.992884	0.107022	0.0352587	0.0454614	0.207376	2.404	0.68031	5.03204	4.07901	0.00461984	7.12013	1.35375	0.786927	0.8487	6	NA	5.77334	0	32918.000000;13896.000000;7350.000000;5865.000000;4575.000000;5608.000000
108857_LGGSPFGPAGTGK_2_run0	108857_LGGSPFGPAGTGK_2	0	/scratch/86949918.tmpdir/Site6_DynRange_S4A_Day_1.mzXML.gz	3237.99	f_2771131_16702094625942056630	LGGSPFGPAGTGK	LGGSPFGPAGTGK	-1	573.301	69688	1/Q14204	0	3161.87	76.1198	3208.92	3.62793	16.0936	6	6634	1666576_LGGSPFGPAGTGK_2	3273.92	1.99365	8.2658	449499	2	0.83113	0.155035	0.969004	0	0.960704	0.993055	0.0996799	0.0276214	0.033739	0.164463	2.11213	0.585366	7.09084	6.28378	0.0199365	0.59285	0.101516	0.922693	0.93173	7	NA	6.87168	0	27901.000000;11270.000000;6975.000000;6871.000000;10388.000000;6283.000000
52246_FFQTAC(UniMod:4)DVPELQDK_3_run0	52246_FFQTAC(UniMod:4)DVPELQDK_3	0	/scratch/86561266.tmpdir/Site2_AQUA_HEK_S4_SW_day1_rep2_180714.mzXML.gz	4448.12	f_3026786_12564861561594950662	FFQTACDVPELQDK	FFQTAC(UniMod:4)DVPELQDK	-1	566.6	26496	1/P46940	0	4473.47	-25.3461	4432.15	2.88466	48.4734	6	5250	none	4467.91	0.626618	6.33875	324013	2	0.844578	0.0817745	0.853982	0.0488753	0.99274	0.991433	0.128816	0.0323413	0.0463428	0.14677	1.84668	0.611201	2.68858	3.29789	0.00626618	3.36639	0.433083	0.771343	0.884652	5	NA	5.64396	0	13289.000000;4191.000000;2604.000000;3424.000000;1693.000000;1295.000000
12194_AMIGHTDSAEAAPGTIR_3_run0	12194_AMIGHTDSAEAAPGTIR_3	0	/scratch/86999533.tmpdir/Site10_DynRge_S5_Day_3.mzXML.gz	2525.98	f_2448617_2284364073124025562	AMIGHTDSAEAAPGTIR	AMIGHTDSAEAAPGTIR	-1	566.614	53098	1/O00746	0	2572.18	-46.2038	2504.95	4.19031	5.35576	6	8608	none	2550.58	1.04424	18.468	286468	7	0.886826	0.185354	0.939779	0	0.98113	0.981754	0.186621	0.0533979	0.0622961	0.21746	2.91604	0.505236	3.95594	2.72805	0.0104424	0.59285	0.162286	0.928928	0.921746	6	NA	7.49117	0	30488.000000;3748.000000;5287.000000;2046.000000;3720.000000;7809.000000
196282_VIASMTVGK_2_run0	196282_VIASMTVGK_2	0	/scratch/86874282.tmpdir/Site11_DynRangeS1_Day1.mzXML.gz	1592.05	f_412728_14454718099134294146	VIASMTVGK	VIASMTVGK	-1	453.26	27356	1/Q10567	0	1526.81	65.2383	1568.45	3.2518	2.80979	6	4265	none	1614.76	2.10979	23.3272	337843	0	0.847537	0.0809725	0.949194	0	0.998143	0.991013	0.148088	0.0376109	0.0510614	0.105654	3.14962	0.619942	5.60145	2.85455	0.0210979	1.6824	0.379973	0.761189	0.852634	3	NA	6.57746	0	17829.000000;4252.000000;2049.000000;1245.000000;1221.000000;760.000000
55927_FQPGETLTEILETPATSEQEAEHQR_3_run0	55927_FQPGETLTEILETPATSEQEAEHQR_3	0	/scratch/86874257.tmpdir/Site1_DynRange_S5_Day_3.mzXML.gz	6033.22	f_9432730_3219301485436451371	FQPGETLTEILETPATSEQEAEHQR	FQPGETLTEILETPATSEQEAEHQR	-1	947.789	36876	1/P46940	0	6139	-105.778	6003.55	4.29281	87.206	6	4056	835153_FQPGETLTEILETPATSEQEAEHQR_3	6059.91	2.69397	27.0022	295546	2	0.802877	0.124772	0.848272	0	0.605358	0.985318	0.146411	0.0430489	0.0472256	0.270562	3.29592	0.627805	3.35996	3.00349	0.0269397	1.28977	0.517189	0.857222	0.841901	7	NA	7.07685	0	7766.000000;6672.000000;7124.000000;7641.000000;6096.000000;1577.000000
143772_PSDSVSSTPAATSTPSK_2_run0	143772_PSDSVSSTPAATSTPSK_2	0	/scratch/86561422.tmpdir/Site10_DynRge_S2_Day_1.mzXML.gz	1681.39	f_7506613_18435072144467865198	PSDSVSSTPAATSTPSK	PSDSVSSTPAATSTPSK	-1	810.392	9100	1/Q9ULV3	0	1846.21	-164.822	1661.95	4.03352	-14.6036	6	1880	none	1697.81	3.90357	60.5475	72581	1	0.75635	0.125377	0.906152	0	0.967418	0.997153	0.0623356	0.0189302	0.0230451	0.121653	4.10343	0.69183	4.98821	3.84758	0.0390357	0.846326	0.300432	0.85558	0.881764	3	NA	7.81095	0	2558.000000;2724.000000;1394.000000;925.000000;876.000000;623.000000
215201_YVNSIWDLLK_2_run0	215201_YVNSIWDLLK_2	0	/scratch/86561259.tmpdir/Site1_DynRange_S2_Day_5.mzXML.gz	7041.9	f_3971638_13509584741293525289	YVNSIWDLLK	YVNSIWDLLK	-1	625.843	7700	1/Q13618	0	7077.69	-35.7884	7020.04	3.75297	107.633	6	1605	none	7063.14	0.967201	51.5736	54836	0	0.830894	0.140419	0.934113	0	0.983997	0.997303	0.0720009	0.0221045	0.0257149	0.117359	3.94301	0.613535	6.91394	5.50112	0.00967201	0.59285	0.0955465	0.827273	0.868587	2	NA	7.75937	0	3161.000000;1835.000000;1110.000000;692.000000;439.000000;463.000000
4560_AEVTMGDPHQQTLAR_3_run0	4560_AEVTMGDPHQQTLAR_3	0	/scratch/86561235.tmpdir/20141208_Site3_DynRge_S2_Day_1.mzXML.gz	2333.35	f_2283590_6437572740021862594	AEVTMGDPHQQTLAR	AEVTMGDPHQQTLAR	-1	551.939	43998	1/Q13769	0	2460.23	-126.881	2315.13	4.62259	0.260737	6	6719	none	2360.63	2.93926	46.8732	207231	4	0.817334	0.212314	0.824908	0	0.586298	0.987845	0.146452	0.0470726	0.0522167	0.296936	3.84745	0.648668	2.94198	3.67166	0.0293926	0.265837	0.0755333	0.895137	0.888698	6	NA	7.757	0	10079.000000;7662.000000;5445.000000;10031.000000;4581.000000;6200.000000
200034_VMATTGGMGMGPGGPGMITIPPSILNNPNIPNEIIHALQAGR_6_run0	200034_VMATTGGMGMGPGGPGMITIPPSILNNPNIPNEIIHALQAGR_6	0	/scratch/86874255.tmpdir/Site4_DynRange_S4A_Day_3.mzXML.gz	7922.73	f_6005681_12236554110243605049	VMATTGGMGMGPGGPGMITIPPSILNNPNIPNEIIHALQAGR	VMATTGGMGMGPGGPGMITIPPSILNNPNIPNEIIHALQAGR	-1	700.027	66063	1/P52272	0	8043.97	-121.247	7895.96	4.28764	147.837	6	6649	none	7960.95	3.76326	29.2979	269734	2	0.800843	0.244919	0.964633	0	0.189843	0.970051	0.194148	0.0671926	0.0888228	0.49538	3.37752	0.632269	2.77658	2.7914	0.0376326	0.265837	0.0214586	0.916217	0.917946	6	NA	7.27888	0	11768.000000;11853.000000;8080.000000;10702.000000;18101.000000;5559.000000
15557_ASAYEALEK_2_run0	15557_ASAYEALEK_2	0	/scratch/86561215.tmpdir/Site6_DynRange_S3_Day_5.mzXML.gz	2603.14	f_1117070_11749303164928058675	ASAYEALEK	ASAYEALEK	-1	491.248	62207	1/Q15785	0	2570.55	32.5993	2584.47	3.07549	1.60959	6	11836	none	2626.72	0.909591	17.492	681364	4	0.83404	0.0912978	0.993458	0	0.956086	0.994624	0.0949124	0.0265897	0.0293537	0.151582	2.86174	0.632908	9.03178	8.48241	0.00909591	3.54719	0.630512	0.816428	0.888034	5	NA	6.61009	0	17623.000000;17673.000000;11584.000000;4863.000000;3959.000000;6505.000000
120693_LSAASTWLEDEGVGATTVMLK_2_run0	120693_LSAASTWLEDEGVGATTVMLK_2	0	/scratch/86561219.tmpdir/Site4_DynRange_S4A_Day_2.mzXML.gz	5886.42	f_9670574_18411999896254854071	LSAASTWLEDEGVGATTVMLK	LSAASTWLEDEGVGATTVMLK	-1	1090.05	73047	1/Q9Y4L1	0	5870.7	15.7222	5859.31	4.10691	98.6396	6	7974	1849775_LSAASTWLEDEGVGATTVMLK_2	5914.56	0.0604125	5.99731	529508	8	0.752593	0.137953	0.960905	0.138733	0.150538	0.968697	0.18222	0.0692981	0.0959635	0.521472	1.79131	0.758586	3.04425	3.05874	0.000604125	0.816379	0.358016	0.902605	0.888914	10	NA	6.2326	0	8445.000000;11875.000000;27424.000000;10134.000000;9263.000000;5906.000000
204968_VTSVVFHPSQDLVFSASPDATIR_4_run0	204968_VTSVVFHPSQDLVFSASPDATIR_4	0	/scratch/86561377.tmpdir/0005_Site7_DynRange_S4_Day_1B.mzXML.gz	4997.13	f_4050432_9789709547634719278	VTSVVFHPSQDLVFSASPDATIR	VTSVVFHPSQDLVFSASPDATIR	-1	619.073	128959	1/Q9UMS4	0	4869.37	127.756	4964.09	3.76168	76.8291	6	9708	none	5053.3	1.22911	5.56131	950179	3	0.833824	0.135721	0.980927	0	0.769606	0.973052	0.195658	0.0641257	0.083483	0.408685	1.71583	0.633733	3.1997	2.8105	0.0122911	0.970545	0.208947	0.898206	0.909094	8	NA	6.28539	0	37942.000000;24980.000000;14530.000000;12452.000000;27385.000000;11670.000000
46443_EQVVEDRPVGGR_3_run0	46443_EQVVEDRPVGGR_3	0	/scratch/86948876.tmpdir/Site2_AQUA_HEK_S4_SW_day3_rep3_180714.mzXML.gz	1452.73	f_395795_7974914225418943810	EQVVEDRPVGGR	EQVVEDRPVGGR	-1	447.569	43880	1/Q8NBJ4	0	1411.4	41.3303	1437.44	4.33415	-15.1566	6	10680	none	1466.7	1.14343	42.8051	452024	1	0.825925	0.0970745	0.541058	0	0.899345	0.993299	0.101843	0.0336755	0.0465198	0.237552	3.75666	0.6092	4.05104	3.39366	0.0114343	0	0	0.899217	0.961482	5	NA	8.0144	0	10548.000000;14568.000000;9073.000000;4394.000000;3763.000000;1534.000000
86759_ILLNPVQVFDVTK_2_run0	86759_ILLNPVQVFDVTK_2	0	/scratch/86948880.tmpdir/Site10_DynRge_S4_Day_1C.mzXML.gz	6408.46	f_6590277_12918245934568391958	ILLNPVQVFDVTK	ILLNPVQVFDVTK	-1	743.437	25360	1/P52429	0	6332.48	75.9809	6378.63	3.92098	100.907	6	3504	none	6434.05	1.70664	23.0117	244982	2	0.757642	0.103518	0.927476	0	0.91377	0.987676	0.130442	0.0327233	0.042395	0.219149	3.136	0.723767	2.44397	2.35679	0.0170664	0.846326	0.18522	0.833793	0.838094	4	NA	7.07545	0	8439.000000;6345.000000;3856.000000;3196.000000;2388.000000;1136.000000
105599_LDQVSSEIK_2_run0	105599_LDQVSSEIK_2	0	/scratch/93595539.tmpdir/20150119_009_Site8_DynRge_S2_Day_1.mzXML.gz	1781.38	f_7085179930957674400	LDQVSSEIK	LDQVSSEIK	-1	509.774	27527	1/Q53GQ0	0	1747.09	34.294	1764.71	3.88979	-1.81687	6	6827	none	1797.86	0.983133	21.1464	197310	3	0.799831	0.139511	0.991986	0	0.919766	0.996262	0.065766	0.0211291	0.0288857	0.159881	3.05147	0.684019	6.38962	6.7985	0.00983133	0	0	0.953488	0.951968	4	NA	7.86588	0	6968.000000;5032.000000;4376.000000;4625.000000;4619.000000;1907.000000
140025_NSVC(UniMod:4)IIPLR_2_run0	140025_NSVC(UniMod:4)IIPLR_2	0	/scratch/86561379.tmpdir/Site5_DynRgeS1Day_5.mzXML.gz	4278.32	f_1897533_10100297425423912878	NSVCIIPLR	NSVC(UniMod:4)IIPLR	-1	536.303	110715	1/O43818	0	4220.56	57.76	4258.58	3.67691	44.9439	6	12342	none	4317.26	1.24388	11.1759	1226512	5	0.908266	0.0902682	0.825259	0	0.952081	0.992648	0.102736	0.0278951	0.0381981	0.184539	2.41376	0.50705	5.82875	4.03272	0.0124388	0.396031	0.09538	0.894223	0.919038	6	NA	6.99672	0	42254.000000;30652.000000;10737.000000;14333.000000;10882.000000;1857.000000
55963_FQQQLEQLNAMGFLNR_2_run0	55963_FQQQLEQLNAMGFLNR_2	0	/scratch/86874248.tmpdir/Site10_DynRge_S4_Day_3A.mzXML.gz	5867.73	f_9225911_7265597251052468169	FQQQLEQLNAMGFLNR	FQQQLEQLNAMGFLNR	-1	968.989	39151	1/Q9UHD9	0	5788.31	79.4121	5847.92	3.47566	87.5991	6	5268	none	5890.3	1.79906	4.08043	587307	6	0.849012	0.0666619	0.887123	0	0.732311	0.995812	0.0823136	0.0264706	0.029155	0.171126	1.4062	0.6058	2.8078	2.79967	0.0179906	2.34826	0.554733	0.791139	0.766931	9	NA	5.37636	0	7842.000000;8325.000000;5518.000000;6203.000000;7360.000000;3903.000000
18518_AVIEHNLLSASK_3_run0	18518_AVIEHNLLSASK_3	0	/scratch/86561372.tmpdir/Site10_DynRge_S4_Day_3B.mzXML.gz	2751.38	f_77103_16921659913656806436	AVIEHNLLSASK	AVIEHNLLSASK	-1	427.91	83392	1/Q9BT78	0	2822	-70.6232	2728.96	4.07462	11.7244	6	12346	283151_AVIEHNLLSASK_3	2774.6	1.67562	20.6992	899778	3	0.839765	0.0926806	0.772921	0	0.951383	0.979726	0.187851	0.0528469	0.0658879	0.259208	3.0301	0.611471	3.74263	2.66986	0.0167562	0.265837	0.0167274	0.837775	0.89302	6	NA	7.03087	0	36666.000000;8353.000000;10664.000000;4675.000000;9461.000000;13573.000000
168168_SLFEASQQLLNEMK_2_run0	168168_SLFEASQQLLNEMK_2	0	/scratch/86561299.tmpdir/Site4_DynRange_S5_Day_2.mzXML.gz	6035.44	f_8022489_8410190262102832627	SLFEASQQLLNEMK	SLFEASQQLLNEMK	-1	819.414	52151	1/A6NHR9	0	5912.2	123.234	6005.09	3.55392	103.019	6	5413	none	6063.59	2.51938	3.94548	500890	7	0.817225	0.104117	0.91382	0	0.478558	0.993427	0.0885835	0.0315869	0.0423122	0.246837	1.37257	0.634985	4.46055	3.96919	0.0251938	0.816379	0.356852	0.890171	0.880304	9	NA	5.90873	0	8687.000000;8564.000000;13531.000000;8159.000000;7376.000000;5834.000000
205850_VVLAYEPVWAIGTGK_2_run0	205850_VVLAYEPVWAIGTGK_2	0	/scratch/86561174.tmpdir/Site5_DynRgeS4Day_1D.mzXML.gz	6265.96	f_7129458_16840067246576415469	VVLAYEPVWAIGTGK	VVLAYEPVWAIGTGK	-1	801.948	2972970	1/P60174	0	6208.08	57.8739	6232.2	4.76651	88.508	6	282197	none	6346.3	1.10802	127.658	3575318	4	0.888404	0.831527	0.981576	0	0.998444	0.999854	0.0143653	0.00457988	0.00558583	0.0294463	4.84935	0.490807	12.2468	12.9297	0.0110802	0	0	0.995099	0.993705	5	NA	9.48399	0	969085.000000;464215.000000;419964.000000;386375.000000;401005.000000;332330.000000
53589_FITEPVSGAEMGTLR_2_run0	53589_FITEPVSGAEMGTLR_2	0	/scratch/86561268.tmpdir/Site10_DynRge_S4_Day_5B.mzXML.gz	4357	f_7472340_15393708906118442347	FITEPVSGAEMGTLR	FITEPVSGAEMGTLR	-1	804.409	26098	1/Q9P2M7	0	4449.05	-92.0497	4338.21	3.16699	50.0154	6	4998	none	4374.07	2.28457	5.82938	393994	3	0.815379	0.0662396	0.911126	0	0.960439	0.989586	0.120882	0.040654	0.0551812	0.240267	1.76291	0.656027	1.97482	1.46464	0.0228457	4.73919	1.38512	0.729937	0.794347	8	NA	5.06338	0	9576.000000;3904.000000;4555.000000;2811.000000;3162.000000;2090.000000
50915_FAVGTAGLGAEER_2_run0	50915_FAVGTAGLGAEER_2	0	/scratch/86874273.tmpdir/Site4_DynRange_S1_Day_2.mzXML.gz	3037.45	f_4499063_3155664226959265661	FAVGTAGLGAEER	FAVGTAGLGAEER	-1	639.328	34846	1/Q96L58	0	3065.15	-27.6995	3017.66	3.96776	28.1409	6	5102	none	3072.91	0.659091	5.14046	940187	2	0.810334	0.0370628	0.836838	0	0.685372	0.986158	0.153053	0.0513272	0.0599759	0.329131	1.63714	0.660161	3.57523	3.99812	0.00659091	0	0	0.899815	0.888655	9	NA	6.37806	0	7535.000000;6051.000000;10732.000000;3997.000000;2554.000000;3977.000000
38451_EELFIVSK_2_run0	38451_EELFIVSK_2	0	/scratch/86874301.tmpdir/Site5_DynRgeS4Day_5C.mzXML.gz	3960.17	f_990319_11313068456777818916	EELFIVSK	EELFIVSK	-1	482.771	128735	1/P15121	0	3918.19	41.9812	3902.89	2.69019	38.2106	6	9491	579987_EELFIVSK_2	4010.46	0.910597	33.4158	510555	0	0.803624	0.252147	0.96076	0.345174	0.895018	0.951883	0.31044	0.0632098	0.0816272	0.347762	3.50903	0.676371	5.37805	2.07511	0.00910597	8.15545	0.495439	0.79671	0.944335	4	NA	6.40389	0	40951.000000;35415.000000;19724.000000;3485.000000;21752.000000;7408.000000
44827_ENDYYTPTGEFR_2_run0	44827_ENDYYTPTGEFR_2	0	/scratch/86561252.tmpdir/20150119_037_Site8_DynRge_S4_Day_3B.mzXML.gz	2940.92	f_7157664_18073497216402799844	ENDYYTPTGEFR	ENDYYTPTGEFR	-1	746.323	15303	1/P46977	0	2984.29	-43.3636	2923.17	3.31567	27.8595	6	3361	none	2962.95	1.04047	10.5892	84084	0	0.806328	0.181997	0.976963	0	0.978535	0.997613	0.0607981	0.0179956	0.0219636	0.111253	2.35983	0.659749	2.82492	1.97282	0.0104047	0.910684	0.175744	0.82661	0.852748	3	NA	6.57521	0	5253.000000;3465.000000;3440.000000;1179.000000;1249.000000;717.000000
9418_ALC(UniMod:4)DPLEEVR_2_run0	9418_ALC(UniMod:4)DPLEEVR_2	0	/scratch/86581270.tmpdir/Site9_DynRge_S4_Day_8A.mzXML.gz	4361.85	f_3786253_93484155987845828	ALCDPLEEVR	ALC(UniMod:4)DPLEEVR	-1	601.298	70969	1/Q92616	0	4345.71	16.1402	4326.32	3.48887	44.4248	6	5569	none	4402.31	0.324783	8.8393	343330	2	0.770869	0.206708	0.868833	0.117488	0.993813	0.997989	0.0536423	0.0134934	0.0162698	0.0733892	2.17921	0.651657	8.22293	6.34683	0.00324783	1.12097	0.137976	0.8908	0.927203	7	NA	6.8598	0	34431.000000;10606.000000;8535.000000;8338.000000;3969.000000;5090.000000
3304_ADTTSTVTPVPGQEK_2_run0	3304_ADTTSTVTPVPGQEK_2	0	/scratch/86561195.tmpdir/Site1_DynRange_S1_Day_5.mzXML.gz	2228.3	f_6941507_17989465233916494176	ADTTSTVTPVPGQEK	ADTTSTVTPVPGQEK	-1	765.886	11636	1/Q9H9B1	0	2253.52	-25.2232	2210.44	4.03659	-3.81644	6	2373	none	2250.22	0.516442	67.4677	56331	0	0.818294	0.206565	0.660448	0	0.994515	0.99789	0.0630055	0.0181481	0.0253229	0.0972463	4.21165	0.632891	5.84061	3.3846	0.00516442	0.846326	0.178303	0.827457	0.871851	3	NA	7.97982	0	5075.000000;2299.000000;2276.000000;738.000000;740.000000;508.000000
113665_LLFEGAGSNPGDK_2_run0	113665_LLFEGAGSNPGDK_2	0	/scratch/86948875.tmpdir/Site6_DynRange_S1_Day_5.mzXML.gz	3635.91	f_4620699_15351863581928568319	LLFEGAGSNPGDK	LLFEGAGSNPGDK	-1	652.828	43477	1/P61421	0	3538.27	97.6398	3612.4	3.88303	27.7084	6	6375	none	3657.89	2.50843	11.3344	460619	1	0.84106	0.0943882	0.980183	0	0.587764	0.983584	0.126071	0.045887	0.0684293	0.376022	2.42784	0.609474	6.51147	6.74189	0.0250843	0.59285	0.20828	0.883727	0.891496	8	NA	6.65914	0	7312.000000;10541.000000;12853.000000;5424.000000;4673.000000;2674.000000
28899_DLAALEDK_2_run0	28899_DLAALEDK_2	0	/scratch/86874257.tmpdir/Site1_DynRange_S5_Day_3.mzXML.gz	3031.71	f_354914_12051490768647490646	DLAALEDK	DLAALEDK	-1	437.729	76415	1/Q13813	0	2847.07	184.637	3007.43	2.52157	16.4259	6	10748	439634_DLAALEDK_2	3063.78	4.42595	7.80084	850637	4	0.819209	0.0898327	0.836645	0.0418373	0.998769	0.990214	0.140114	0.0293718	0.0392262	0.115087	2.05423	0.691827	5.66736	4.64636	0.0442595	4.92268	0.45868	0.780201	0.931712	6	NA	5.44202	0	37821.000000;15498.000000;9489.000000;4841.000000;5569.000000;3197.000000
104917_LDDNEALIEK_2_run0	104917_LDDNEALIEK_2	0	/scratch/86561207.tmpdir/0022_Site7_DynRange_S2_Day_5.mzXML.gz	2004.72	f_2722093_14201760212808635933	LDDNEALIEK	LDDNEALIEK	-1	580.296	63142	1/P61011	0	2010.89	-6.17406	1980.5	4.05386	10.7779	6	6453	1607546_LDDNEALIEK_2	2059.79	0.0778791	12.5763	354768	6	0.796142	0.177981	0.716672	0	0.856618	0.987678	0.156786	0.0461414	0.0475414	0.253235	2.53181	0.671899	3.18057	2.26773	0.000778791	2.02305	0.613784	0.87559	0.889958	8	NA	6.81732	0	19375.000000;16930.000000;6498.000000;7147.000000;4186.000000;9006.000000
103299_LALGSFVEEYNNK_2_run0	103299_LALGSFVEEYNNK_2	0	/scratch/86874229.tmpdir/Site5_DynRgeS3Day_7.mzXML.gz	5332.49	f_6182948_16246753756684278381	LALGSFVEEYNNK	LALGSFVEEYNNK	-1	742.375	124881	1/P61962	0	5210.68	121.811	5296.4	3.94173	68.5898	6	10704	1582512_LALGSFVEEYNNK_2	5351.82	2.58979	3.91672	1244223	7	0.805953	0.100369	0.786977	0	0.568621	0.990719	0.104924	0.0375769	0.0508077	0.289942	1.36525	0.646578	2.44907	2.69071	0.0258979	1.33738	0.631234	0.876109	0.859146	11	NA	5.78213	0	24635.000000;20634.000000;35698.000000;14261.000000;16320.000000;13333.000000
77008_HLVFPLLEFLSVK_3_run0	77008_HLVFPLLEFLSVK_3	0	/scratch/86605535.tmpdir/Site9_DynRge_S3_Day_7.mzXML.gz	8342.96	f_1669410_9748059452971286766	HLVFPLLEFLSVK	HLVFPLLEFLSVK	-1	514.641	156563	1/P60228	0	8630.27	-287.3	8277	4.91794	134.943	6	8191	none	8399.24	6.85652	84.8439	182430	3	0.864885	0.858209	0.995361	0	0.944005	0.99645	0.0766528	0.0257222	0.0301594	0.159962	4.44081	0.553036	2.74698	2.76003	0.0685652	0	0	0.947358	0.945545	5	NA	8.42522	0	55135.000000;23980.000000;24483.000000;22575.000000;14383.000000;16007.000000
204076_VSWEEVK_2_run0	204076_VSWEEVK_2	0	/scratch/86561263.tmpdir/Site6_DynRange_S5_Day_3.mzXML.gz	3064.75	f_345604_9045066992440264855	VSWEEVK	VSWEEVK	-1	438.727	74122	1/P12081	0	3124.16	-59.4036	3048.81	2.73027	14.1301	6	12148	none	3094.31	1.46988	10.5245	993496	3	0.746445	0.0746072	0.862587	0	0.976807	0.98039	0.235672	0.0515729	0.0609013	0.218475	2.35371	0.767033	5.17467	2.84382	0.0146988	1.5996	0.0820317	0.741617	0.928683	3	NA	5.88847	0	24614.000000;26273.000000;12079.000000;5195.000000;3405.000000;2556.000000
124396_LVIYGGMSGC(UniMod:4)R_2_run0	124396_LVIYGGMSGC(UniMod:4)R_2	0	/scratch/86561208.tmpdir/Site6_DynRange_S4A_Day_5.mzXML.gz	3675.08	f_3464153_711845153369512540	LVIYGGMSGCR	LVIYGGMSGC(UniMod:4)R	-1	606.797	59276	1/P51610	0	3629.49	45.5935	3657.62	3.92142	28.783	6	10178	1905015_LVIYGGMSGC(UniMod:4)R_2	3706.36	1.183	19.5331	247667	2	0.696501	0.239338	0.980111	0.178622	0.898381	0.984608	0.130154	0.034458	0.047114	0.240012	2.97211	0.760098	5.53895	3.57533	0.01183	1.50458	0.322715	0.911114	0.933104	6	NA	7.36222	0	16327.000000;16238.000000;11684.000000;10588.000000;1555.000000;2884.000000
81747_IDHLSFGELVPAIINPLDGTEK_3_run0	81747_IDHLSFGELVPAIINPLDGTEK_3	0	/scratch/86561446.tmpdir/Site4_DynRange_S2_Day_2.mzXML.gz	6681.2	f_7596990_2204880314392146123	IDHLSFGELVPAIINPLDGTEK	IDHLSFGELVPAIINPLDGTEK	-1	793.425	58081	1/Q96RQ1	0	6759.93	-78.7283	6654.95	3.81972	118.038	6	5595	none	6726.45	2.56249	8.36342	559854	7	0.807827	0.103743	0.970634	0	0.898556	0.995892	0.0807299	0.0276039	0.0308219	0.179746	2.12387	0.662125	3.29202	3.427	0.0256249	0	0	0.924705	0.912767	6	NA	6.88613	0	12720.000000;13241.000000;9674.000000;7005.000000;7649.000000;7792.000000
105590_LDQPVSAPPSPR_2_run0	105590_LDQPVSAPPSPR_2	0	/scratch/86620564.tmpdir/Site10_DynRge_S1_Day_1.mzXML.gz	2479.02	f_4123295_7596727501868002116	LDQPVSAPPSPR	LDQPVSAPPSPR	-1	632.338	69823	1/Q16204	0	2496.62	-17.5977	2453.26	3.10909	4.43716	6	4665	1617449_LDQPVSAPPSPR_2	2541.27	0.362838	25.0903	292442	3	0.867669	0.238758	0.897716	0	0.956218	0.994598	0.0850494	0.0238268	0.0327998	0.165722	3.22248	0.542005	7.94276	6.54993	0.00362838	4.91548	1.02974	0.755073	0.832907	5	NA	6.44018	0	20744.000000;17207.000000;11702.000000;10186.000000;5318.000000;4666.000000
105717_LDSVIEFSIPDSLLIR_3_run0	105717_LDSVIEFSIPDSLLIR_3	0	/scratch/86561305.tmpdir/Site2_AQUA_HEK_S4_SW_day3_rep1_180714.mzXML.gz	7740.26	f_3593713_14319736315513216057	LDSVIEFSIPDSLLIR	LDSVIEFSIPDSLLIR	-1	606.34	12393	1/P54819	0	8035.86	-295.598	7728.67	4.65683	118.564	6	8150	none	7754.67	6.73557	167.912	45802	4	0.801439	0.270578	0.923674	0	0.937298	0.976349	0.226134	0.0590644	0.0699242	0.272758	5.12344	0.683923	4.78623	3.49437	0.0673557	0.531674	0.0103226	0.849634	0.919321	4	NA	8.22106	0	7280.000000;1212.000000;1861.000000;466.000000;1136.000000;438.000000
88936_IPWTAASSQLK_2_run0	88936_IPWTAASSQLK_2	0	/scratch/86561179.tmpdir/0013_Site7_DynRange_S3_Day_3.mzXML.gz	2986.95	f_3792857_14007490817416166992	IPWTAASSQLK	IPWTAASSQLK	-1	601.332	158874	1/Q9GZT3	0	3107.89	-120.931	2955.3	4.10177	32.1386	6	20696	none	3014.77	2.66138	20.0626	646870	4	0.778373	0.245604	0.996017	0	0.634	0.984367	0.14331	0.0488631	0.0638464	0.350916	2.99886	0.708176	5.6114	4.75453	0.0266138	0	0	0.958236	0.95738	6	NA	7.55433	0	20986.000000;48326.000000;37262.000000;26343.000000;13635.000000;12322.000000
6654_AGSTSWTGFQTK_2_run0	6654_AGSTSWTGFQTK_2	0	/scratch/86561241.tmpdir/Site1_DynRange_S3_Day_3.mzXML.gz	3305.06	f_4430111_10515323252228152432	AGSTSWTGFQTK	AGSTSWTGFQTK	-1	635.807	22519	1/Q9NW13	0	3183.02	122.039	3283.9	3.63235	22.5684	6	3051	none	3336.94	2.86842	11.0307	191845	1	0.814815	0.117381	0.930136	0	0.942777	0.988883	0.112473	0.0361147	0.0517956	0.267414	2.40068	0.636507	6.77299	5.51802	0.0286842	0.929365	0.12379	0.874144	0.907389	7	NA	6.6796	0	5280.000000;4352.000000;4123.000000;3882.000000;2955.000000;1927.000000
66579_GLTLIELWEGLTVDDVQK_2_run0	66579_GLTLIELWEGLTVDDVQK_2	0	/scratch/86874248.tmpdir/Site10_DynRge_S4_Day_3A.mzXML.gz	8145.78	f_9506650_2212542769557999992	GLTLIELWEGLTVDDVQK	GLTLIELWEGLTVDDVQK	-1	1015.05	40175	1/P55809	0	8438.05	-292.264	8126.63	4.20837	142.917	6	6695	none	8165.75	7.38317	8.15107	240930	5	0.819161	0.16675	0.978201	0	0.00939063	0.971766	0.203129	0.0698564	0.085522	0.481833	2.09815	0.672977	3.45344	3.54505	0.0738317	0.748624	0.297316	0.845687	0.8346	12	NA	5.57028	0	7668.000000;5281.000000;4122.000000;12918.000000;3579.000000;6607.000000
188364_TTSSANNPNLMYQDEC(UniMod:4)DR_3_run0	188364_TTSSANNPNLMYQDEC(UniMod:4)DR_3	0	/scratch/86568090.tmpdir/Site1_DynRange_S4_Day_5B.mzXML.gz	2925.35	f_5824753_3976069951341000574	TTSSANNPNLMYQDECDR	TTSSANNPNLMYQDEC(UniMod:4)DR	-1	705.962	13330	1/Q92841	0	2994.17	-68.8233	2906.39	4.40141	12.1381	6	2094	2885993_TTSSANNPNLMYQDEC(UniMod:4)DR_3	2952.8	1.56193	71.4252	57130	1	0.841271	0.233327	0.872757	0	0.65299	0.989979	0.114221	0.0392706	0.0508143	0.287277	4.26865	0.534	4.6	4.03431	0.0156193	0.674531	0.212802	0.867574	0.862044	4	NA	8.01181	0	2509.000000;2558.000000;3790.000000;1740.000000;1739.000000;994.000000
190707_VAEQTPLSALYLASLIK_2_run0	190707_VAEQTPLSALYLASLIK_2	0	/scratch/86874264.tmpdir/Site5_DynRgeS5Day_7.mzXML.gz	7831.99	f_9130888_2137013377110609670	VAEQTPLSALYLASLIK	VAEQTPLSALYLASLIK	-1	909.025	33100	1/P30837	0	7812.35	19.6379	7800.51	3.51259	124.104	6	3876	2921379_VAEQTPLSALYLASLIK_2	7862.45	0.103956	15.6643	164249	3	0.780055	0.201523	0.948795	0	0.962504	0.99322	0.0924216	0.0288809	0.0401109	0.18103	2.75138	0.656039	4.41024	2.90689	0.00103956	1.52302	0.446672	0.81178	0.84222	4	NA	6.74636	0	14944.000000;7546.000000;3153.000000;2922.000000;1804.000000;2731.000000
31640_DPPMFIPTPVDR_2_run0	31640_DPPMFIPTPVDR_2	0	/scratch/86561307.tmpdir/Site6_DynRange_S4B_Day_1.mzXML.gz	5252.21	f_5688646_3921062655463045439	DPPMFIPTPVDR	DPPMFIPTPVDR	-1	692.85	97976	1/Q92621	0	5221.23	30.9772	5221.24	3.41666	67.7257	6	8844	none	5295.98	0.72575	10.7359	810516	5	0.877513	0.120881	0.934647	0	0.989604	0.998966	0.0418136	0.0128619	0.0150144	0.0764246	2.3736	0.5266	3.90739	3.88381	0.0072575	2.17404	0.801274	0.803516	0.834497	5	NA	6.37525	0	37904.000000;16782.000000;15659.000000;10527.000000;9054.000000;8050.000000
126048_LYQGINQLPNVIQALEK_3_run0	126048_LYQGINQLPNVIQALEK_3	0	/scratch/86874281.tmpdir/20141216_site3_DynRge_S1_Day_5.mzXML.gz	6845.82	f_4550094_8258083094059150754	LYQGINQLPNVIQALEK	LYQGINQLPNVIQALEK	-1	647.698	24383	1/P43246	0	6976.27	-130.446	6816.67	3.7582	106.593	6	3494	1929856_LYQGINQLPNVIQALEK_3	6871.92	3.20661	18.565	117462	3	0.846958	0.207582	0.942224	0	0.97791	0.997694	0.0621996	0.0204182	0.0251224	0.123322	2.92128	0.548605	2.47864	1.80778	0.0320661	0.846326	0.16489	0.838517	0.851704	4	NA	6.8989	0	9954.000000;3838.000000;3415.000000;2952.000000;2277.000000;1947.000000
162726_SDPIMLLK_2_run0	162726_SDPIMLLK_2	0	/scratch/86561337.tmpdir/0026_Site7_DynRange_S4_Day_5C.mzXML.gz	3592.28	f_609252_10574626106484567012	SDPIMLLK	SDPIMLLK	-1	458.762	373496	1/P08559	0	3697.31	-105.033	3539.08	3.72534	44.2514	6	21265	2495642_SDPIMLLK_2	3671.23	3.1486	31.2944	629067	5	0.824705	0.59373	0.981877	0	0.704836	0.943069	0.336711	0.0971653	0.12246	0.536588	3.44344	0.617055	5.49553	3.12971	0.031486	2.50898	0.143574	0.814026	0.96455	6	NA	6.66313	0	82210.000000;112007.000000;92873.000000;67321.000000;10310.000000;8775.000000
26688_DGIDDESYEAIFK_2_run0	26688_DGIDDESYEAIFK_2	0	/scratch/86561264.tmpdir/Site6_DynRange_S4A_Day_3.mzXML.gz	5343.39	f_6902051_17266884578690349915	DGIDDESYEAIFK	DGIDDESYEAIFK	-1	751.338	28993	1/Q13547	0	5234.63	108.759	5325.51	3.61959	71.4078	6	5206	none	5367.75	2.70776	9.91572	323746	3	0.859608	0.0895548	0.957767	0	0.969972	0.995333	0.090158	0.0299991	0.0371609	0.17105	2.29412	0.549534	4.29711	3.55689	0.0270776	0.816379	0.338961	0.844092	0.875522	6	NA	6.47967	0	10908.000000;5607.000000;4247.000000;2676.000000;2741.000000;2814.000000
69192_GQSPAGDGSPEPPTPR_2_run0	69192_GQSPAGDGSPEPPTPR_2	0	/scratch/86612955.tmpdir/20141216_site3_DynRge_S3_Day_5.mzXML.gz	1942.04	f_7250067_7854049350778866625	GQSPAGDGSPEPPTPR	GQSPAGDGSPEPPTPR	-1	775.366	41668	1/Q9H6R4	0	2115.85	-173.805	1910.16	4.16256	-7.89972	6	3842	none	1981.65	3.99972	33.2266	115965	0	0.842684	0.359315	0.896572	0	0.985948	0.999167	0.0373937	0.0120745	0.0133604	0.0723351	3.50335	0.599354	4.75527	4.02761	0.0399972	0.674531	0.169625	0.907441	0.900226	5	NA	7.70586	0	13439.000000;8190.000000;7181.000000;4927.000000;3898.000000;4033.000000
34186_DVEETLFQVAHDPDC(UniMod:4)GDVVR_3_run0	34186_DVEETLFQVAHDPDC(UniMod:4)GDVVR_3	0	/scratch/86874262.tmpdir/Site10_DynRge_S4_Day_5A.mzXML.gz	5492.2	f_7152830_7035220385540886829	DVEETLFQVAHDPDCGDVVR	DVEETLFQVAHDPDC(UniMod:4)GDVVR	-1	767.687	29568	1/Q96BW9	0	5511.2	-19.0001	5469.28	4.26377	77.5317	6	4449	none	5521.44	0.568287	26.4214	228370	3	0.769416	0.129474	0.888516	0	0.771443	0.962586	0.229513	0.0669255	0.0873054	0.417101	3.27417	0.707338	5.06422	4.13011	0.00568287	0.970545	0.320056	0.833494	0.853171	7	NA	7.09167	0	11742.000000;1853.000000;8353.000000;3462.000000;1736.000000;2422.000000
24548_DAQQSSSPAADNLR_2_run0	24548_DAQQSSSPAADNLR_2	0	/scratch/86561203.tmpdir/Site6_DynRange_S4B_Day_3.mzXML.gz	2085.35	f_6417372_15237462984812086531	DAQQSSSPAADNLR	DAQQSSSPAADNLR	-1	730.342	10273	1/Q14139	0	2038.24	47.1064	2065.94	4.16509	-12.2878	6	1836	373941_DAQQSSSPAADNLR_2	2108.19	1.31221	57.0759	46872	0	0.7645	0.219171	0.964055	0	0.799487	0.992865	0.0998586	0.0360893	0.0462564	0.254816	4.04438	0.714286	2.61372	2.60977	0.0131221	0.265837	0.0394425	0.823141	0.829776	2	NA	7.71055	0	2343.000000;2716.000000;1368.000000;2064.000000;923.000000;859.000000
88388_IPASWTNPSGK_2_run0	88388_IPASWTNPSGK_2	0	/scratch/86874238.tmpdir/Site6_DynRange_S5_Day_5.mzXML.gz	3186.2	f_3093008_17317179084900792657	IPASWTNPSGK	IPASWTNPSGK	-1	579.301	46116	1/P29144	0	3150.8	35.3999	3160.23	3.92637	16.7761	6	5388	1343326_IPASWTNPSGK_2	3215.47	0.976131	15.2724	392845	1	0.87207	0.11739	0.969831	0	0.855001	0.993974	0.097948	0.0338194	0.0394965	0.21822	2.72604	0.512457	6.21735	6.65952	0.00976131	0.396031	0.0724735	0.910056	0.905467	6	NA	7.28273	0	10605.000000;7538.000000;8075.000000;10015.000000;6030.000000;3853.000000
113256_LLEAQAC(UniMod:4)TGGIIHPTTGQK_3_run0	113256_LLEAQAC(UniMod:4)TGGIIHPTTGQK_3	0	/scratch/86561372.tmpdir/Site10_DynRge_S4_Day_3B.mzXML.gz	3274.67	f_4797889_1147367915632084269	LLEAQACTGGIIHPTTGQK	LLEAQAC(UniMod:4)TGGIIHPTTGQK	-1	665.682	26375	1/P15924	0	3333.69	-59.0192	3245.58	3.99757	24.4776	6	3148	none	3300.99	1.4224	35.4285	243676	2	0.827945	0.108238	0.994297	0	0.841921	0.990041	0.115618	0.0344008	0.043119	0.235567	3.56752	0.640074	1.70547	1.37807	0.014224	0.970545	0.382845	0.760959	0.754921	3	NA	6.95233	0	8570.000000;3580.000000;2763.000000;3272.000000;5002.000000;3188.000000
108373_LGC(UniMod:4)GLLDYR_2_run0	108373_LGC(UniMod:4)GLLDYR_2	0	/scratch/93595544.tmpdir/20150119_008_Site8_DynRge_S1_Day_1.mzXML.gz	3650.56	f_460829840256299953	LGCGLLDYR	LGC(UniMod:4)GLLDYR	-1	533.771	20869	1/Q5JRX3	0	3570.76	79.7984	3634.67	4.33586	44.0663	6	5491	none	3667.82	1.86629	24.6117	180070	3	0.787781	0.115894	0.795084	0.0533327	0.671041	0.981488	0.145946	0.0446828	0.0598129	0.329517	3.20322	0.706946	4.84699	3.80323	0.0186629	0	0	0.898803	0.901298	7	NA	7.44507	0	5653.000000;4324.000000;2790.000000;2044.000000;4945.000000;1113.000000
116797_LNPQQFEVLFR_2_run0	116797_LNPQQFEVLFR_2	0	/scratch/86581270.tmpdir/Site9_DynRge_S4_Day_8A.mzXML.gz	6507.31	f_5564845_9627751456124266897	LNPQQFEVLFR	LNPQQFEVLFR	-1	695.878	32501	1/P46977	0	6536.43	-29.1215	6467.69	3.77419	93.1168	6	3116	none	6546.98	0.883236	8.047	146411	2	0.818021	0.221985	0.872065	0	0.851909	0.995571	0.0761834	0.0232496	0.0287137	0.164433	2.0853	0.622324	2.06465	2.08427	0.00883236	0.816379	0.3164	0.881225	0.872994	6	NA	6.64755	0	7403.000000;6025.000000;5877.000000;6958.000000;2710.000000;3528.000000
209605_YC(UniMod:4)GLC(UniMod:4)DSIITIYR_2_run0	209605_YC(UniMod:4)GLC(UniMod:4)DSIITIYR_2	0	/scratch/86561467.tmpdir/Site10_DynRge_S4_Day_3C.mzXML.gz	5388.75	f_7737304_9169931801772297356	YCGLCDSIITIYR	YC(UniMod:4)GLC(UniMod:4)DSIITIYR	-1	817.389	36358	1/Q9Y6C9	0	5338.95	49.8001	5368.37	4.39155	76.3073	6	6995	3211301_YC(UniMod:4)GLC(UniMod:4)DSIITIYR_2	5407.49	1.10726	13.389	434851	2	0.839754	0.0836103	0.707711	0	0.640998	0.985715	0.157014	0.0499709	0.0543019	0.308687	2.59444	0.587928	4.19028	4.21362	0.0110726	0	0	0.898508	0.884044	9	NA	7.02637	0	8857.000000;9032.000000;4707.000000;3050.000000;6771.000000;3941.000000
126933_M(UniMod:35)DELQLFR_2_run0	126933_M(UniMod:35)DELQLFR_2	0	/scratch/86874274.tmpdir/Site9_DynRge_S5_Day_5.mzXML.gz	4448.4	f_2044156_3281785640725505695	MDELQLFR	M(UniMod:35)DELQLFR	-1	534.263	36539	1/P55072	0	4497.96	-49.5623	4411.75	3.676	48.8383	6	2892	1942962_M(UniMod:35)DELQLFR_2	4477.83	1.16173	6.82285	237121	1	0.818342	0.154094	0.964664	0	0.854507	0.997325	0.0672126	0.0212541	0.0227106	0.132188	1.92028	0.666093	3.91762	3.56936	0.0116173	0.910684	0.339397	0.8295	0.797705	7	NA	6.20963	0	7640.000000;8146.000000;5496.000000;5959.000000;4489.000000;4809.000000
24401_DALPELLGLEAGSR_2_run0	24401_DALPELLGLEAGSR_2	0	/scratch/86874267.tmpdir/Site5_DynRgeS3Day_5.mzXML.gz	6271.24	f_6236355_5165383557737892637	DALPELLGLEAGSR	DALPELLGLEAGSR	-1	720.888	124190	1/Q9NSI2	0	6161.85	109.391	6241.66	3.57385	89.3248	6	10800	none	6297.08	2.22478	3.3854	1398584	8	0.82373	0.088797	0.985085	0	0.928119	0.996593	0.0713603	0.0235421	0.0297715	0.161754	1.21947	0.651327	2.45776	2.67124	0.0222478	1.33738	0.810616	0.756315	0.758721	9	NA	5.18301	0	36519.000000;25718.000000;23963.000000;17374.000000;10854.000000;9762.000000
121143_LSETSPAFR_2_run0	121143_LSETSPAFR_2	0	/scratch/86874304.tmpdir/Site9_DynRge_S1_Day_5.mzXML.gz	2539.73	f_1650172_846180039269622591	LSETSPAFR	LSETSPAFR	-1	504.261	40621	1/Q9NXH9	0	2493.26	46.4629	2511.89	3.43157	4.91068	6	5820	none	2558.15	1.11068	6.15701	394733	2	0.826304	0.102908	0.871307	0	0.868764	0.993985	0.0965337	0.0285501	0.03134	0.17742	1.81759	0.629716	4.05476	4.04107	0.0111068	1.94469	0.283224	0.869412	0.878524	7	NA	6.25199	0	8065.000000;6902.000000;9240.000000;5867.000000;6630.000000;3917.000000
14896_AQSDGIWGEHEIDYILLVR_3_run0	14896_AQSDGIWGEHEIDYILLVR_3	0	/scratch/86948876.tmpdir/Site2_AQUA_HEK_S4_SW_day3_rep3_180714.mzXML.gz	7327.58	f_6597024_2350246293143012626	AQSDGIWGEHEIDYILLVR	AQSDGIWGEHEIDYILLVR	-1	738.711	16208	1/Q13907	0	7279.11	48.4757	7313.31	4.46989	110.325	6	4329	none	7345.82	0.624956	48.9375	99166	1	0.712012	0.163443	0.97522	0	-0.266843	0.94471	0.299221	0.100286	0.118528	0.656247	3.89054	0.753202	2.68312	2.69986	0.00624956	0	0	0.914497	0.90861	5	NA	7.63286	0	2625.000000;1463.000000;2136.000000;2209.000000;3794.000000;3981.000000
173978_SSQSSSQQFSGIGR_3_run0	173978_SSQSSSQQFSGIGR_3	0	/scratch/86948879.tmpdir/0014_Site7_DynRange_S4_Day_3A.mzXML.gz	1555.3	f_1028742_17145172495358795469	SSQSSSQQFSGIGR	SSQSSSQQFSGIGR	-1	485.899	86245	1/Q92841	0	1734.11	-178.816	1523.97	3.88226	-3.15054	6	10158	none	1593.35	2.65054	12.1363	731232	5	0.841894	0.117945	0.990383	0	0.817118	0.977076	0.204736	0.0635564	0.0749428	0.362733	2.4962	0.612536	4.23037	4.31276	0.0265054	0.59285	0.0965175	0.841124	0.895635	7	NA	6.48213	0	26354.000000;17923.000000;21177.000000;12284.000000;6467.000000;2040.000000
138_AAAGQESEGPAVGPPQPLGK_3_run0	138_AAAGQESEGPAVGPPQPLGK_3	0	/scratch/86560935.tmpdir/Site4_DynRange_S4C_Day_2.mzXML.gz	2644.14	f_3758820_10251045719544564836	AAAGQESEGPAVGPPQPLGK	AAAGQESEGPAVGPPQPLGK	-1	620.987	29204	1/O14497	0	2699.48	-55.3454	2617.85	4.05786	18.721	6	3328	none	2679.59	1.27897	34.8772	194379	7	0.859333	0.150243	0.878911	0	0.907519	0.995602	0.0755714	0.0223321	0.027396	0.153682	3.55183	0.571037	4.05157	3.57804	0.0127897	0.59285	0.139781	0.806586	0.805944	4	NA	7.30637	0	6751.000000;7119.000000;5751.000000;4620.000000;3110.000000;1853.000000
48289_ETLEQLSEFNDSLK_2_run0	48289_ETLEQLSEFNDSLK_2	0	/scratch/86999526.tmpdir/Site2_AQUA_HEK_S3_SW_day3_180714.mzXML.gz	5266.04	f_8128883_2030758342264544202	ETLEQLSEFNDSLK	ETLEQLSEFNDSLK	-1	826.904	32556	1/Q8WZA0	0	5251.84	14.1922	5239.67	3.63131	65.057	6	3192	none	5288.43	0.157006	6.57657	352160	2	0.82746	0.0924466	0.961675	0	0.918719	0.990109	0.134317	0.0423488	0.0473327	0.247155	1.88351	0.593185	3.27563	2.77131	0.00157006	0.265837	0.0177126	0.837332	0.840872	6	NA	6.31862	0	8868.000000;5856.000000;4275.000000;4138.000000;5535.000000;3884.000000
5235_AFSEADMERPLQELGLVPSAVLIVAK_4_run0	5235_AFSEADMERPLQELGLVPSAVLIVAK_4	0	/scratch/93595550.tmpdir/Site4_DynRange_S4C_Day_3.mzXML.gz	7268.64	f_8041471949899856431	AFSEADMERPLQELGLVPSAVLIVAK	AFSEADMERPLQELGLVPSAVLIVAK	-1	696.631	26294	1/Q04323	0	7135.11	133.528	7236.25	4.54921	136.106	6	3856	79701_AFSEADMERPLQELGLVPSAVLIVAK_4	7291.5	0.794025	94.3208	60353	2	0.827871	0.43567	0.965345	0	0.771028	0.974069	0.19915	0.0680254	0.0922082	0.431301	4.5467	0.617998	4.97386	3.52557	0.00794025	0.748624	0.162743	0.839148	0.865282	4	NA	8.05442	0	12549.000000;4771.000000;1875.000000;2994.000000;2137.000000;1968.000000
67172_GM(UniMod:35)YDGPVFDLTTTPK_2_run0	67172_GM(UniMod:35)YDGPVFDLTTTPK_2	0	/scratch/86620564.tmpdir/Site10_DynRge_S1_Day_1.mzXML.gz	5298.53	f_8031674_15295890700403704012	GMYDGPVFDLTTTPK	GM(UniMod:35)YDGPVFDLTTTPK	-1	829.393	44286	1/Q14195	0	4846.76	451.773	5270.62	3.90047	73.2558	6	4820	1008983_GM(UniMod:35)YDGPVFDLTTTPK_2	5332.56	10.9558	5.40267	462528	0	0.806701	0.0957477	0.948703	0	0.864489	0.998269	0.0547984	0.0187602	0.0211535	0.123386	1.68689	0.654182	2.25127	1.97567	0.109558	0.748624	0.307541	0.814463	0.811355	11	NA	5.28854	0	8630.000000;10157.000000;7542.000000;7430.000000;6194.000000;4333.000000
142931_PILDPVDFLGLQDK_3_run0	142931_PILDPVDFLGLQDK_3	0	/scratch/86874301.tmpdir/Site5_DynRgeS4Day_5C.mzXML.gz	7399.54	f_1557782_6278898619365543750	PILDPVDFLGLQDK	PILDPVDFLGLQDK	-1	523.956	50798	1/P22570	0	7419.4	-19.866	7368.38	3.53167	114.332	6	4621	none	7430.31	0.76782	8.87012	362519	4	0.874583	0.140125	0.979682	0	0.942833	0.995247	0.0823175	0.0254503	0.0316643	0.165959	2.18269	0.551061	2.8409	2.33428	0.0076782	0.501426	0.099311	0.899572	0.901069	4	NA	6.88638	0	17286.000000;7241.000000;5281.000000;9337.000000;5975.000000;5678.000000
87126_ILSC(UniMod:4)GEVIHVK_3_run0	87126_ILSC(UniMod:4)GEVIHVK_3	0	/scratch/86561304.tmpdir/Site10_DynRge_S5_Day_5.mzXML.gz	3113.53	f_93682_11574177494282142376	ILSCGEVIHVK	ILSC(UniMod:4)GEVIHVK	-1	418.901	32180	1/Q9H2U2	0	3106.57	6.95813	3097.27	4.68161	17.8004	6	6347	none	3136.39	0.200449	40.2954	359567	1	0.860814	0.0894965	0.86455	0.330174	0.98471	0.998866	0.0421671	0.0143975	0.0179158	0.0920237	3.69624	0.567024	4.54824	4.96433	0.00200449	0	0	0.929318	0.925719	6	NA	8.29613	0	10625.000000;7268.000000;4230.000000;4602.000000;2824.000000;2631.000000
176237_SVVLMSHLGRPDGVPMPDK_4_run0	176237_SVVLMSHLGRPDGVPMPDK_4	0	/scratch/86561308.tmpdir/Site1_DynRange_S2_Day_1.mzXML.gz	4143.65	f_1463700_3419124205339649493	SVVLMSHLGRPDGVPMPDK	SVVLMSHLGRPDGVPMPDK	-1	509.517	35621	1/P00558	0	4346.75	-203.1	4121.79	4.62399	42.0291	6	6991	2701949_SVVLMSHLGRPDGVPMPDK_4	4168.2	4.77095	61.6846	230036	3	0.788402	0.15485	0.873614	0.0489037	0.824325	0.97785	0.163672	0.046739	0.0635509	0.322071	4.12203	0.693445	2.65543	2.13392	0.0477095	0.265837	0.0319803	0.932643	0.939673	5	NA	8.12617	0	13558.000000;3608.000000;4072.000000;5464.000000;7177.000000;1742.000000
85477_IITSELYR_2_run0	85477_IITSELYR_2	0	/scratch/86560950.tmpdir/Site11_DynRangeS4_Day3C.mzXML.gz	2479.48	f_1161478_14564225074199591079	IITSELYR	IITSELYR	-1	497.782	21586	1/Q13144	0	2477.82	1.65869	2461.84	2.59556	21.1581	6	3821	none	2501.53	0.158141	8.75115	304252	0	0.800893	0.0709478	0.869276	0.0191791	0.991015	0.986383	0.169412	0.0444413	0.0639177	0.162556	2.16919	0.670106	6.0795	2.4633	0.00158141	2.92725	0.523564	0.707469	0.855677	4	NA	5.55189	0	12805.000000;2307.000000;3089.000000;1660.000000;1311.000000;414.000000
8474_AISTPETPLTK_2_run0	8474_AISTPETPLTK_2	0	/scratch/86874295.tmpdir/Site5_DynRgeS4Day_3A.mzXML.gz	3056.58	f_3089190_5707116965250459543	AISTPETPLTK	AISTPETPLTK	-1	579.324	97820	1/Q14181	0	3105.01	-48.4333	3007.07	3.0899	17.8715	6	6098	129848_AISTPETPLTK_2	3104.87	1.02853	7.18821	574994	4	0.804067	0.170124	0.86702	0.0793907	0.925732	0.993438	0.10397	0.0302563	0.0353827	0.186197	1.97244	0.683552	2.64939	2.79553	0.0102853	4.94989	0.824716	0.765531	0.827119	7	NA	5.50759	0	31680.000000;26103.000000;11953.000000;9007.000000;11311.000000;7766.000000
116856_LNQSPSLAPVK_2_run0	116856_LNQSPSLAPVK_2	0	/scratch/86874226.tmpdir/0025_Site7_DynRange_S4_Day_5B.mzXML.gz	1734.51	f_2925286_11283698581583124917	LNQSPSLAPVK	LNQSPSLAPVK	-1	577.332	61882	1/Q9H2P0	0	1979.44	-244.928	1693.07	3.50734	1.048	6	6055	1789029_LNQSPSLAPVK_2	1782.28	4.452	16.2046	341891	3	0.804253	0.180999	0.90511	0	0.965182	0.993939	0.0859447	0.0222124	0.0295199	0.148845	2.7853	0.644035	6.61416	5.31816	0.04452	1.45696	0.235765	0.836714	0.901031	6	NA	6.63403	0	20072.000000;14457.000000;8367.000000;6050.000000;5650.000000;7286.000000
114615_LLPDTILEK_2_run0	114615_LLPDTILEK_2	0	/scratch/86561237.tmpdir/0021_Site7_DynRange_S1_Day_5.mzXML.gz	3631.08	f_1527961_10403757019218808891	LLPDTILEK	LLPDTILEK	-1	521.313	175661	1/Q9UMY1	0	3633.2	-2.12025	3595.68	2.98372	44.8535	6	12303	1755583_LLPDTILEK_2	3671.66	0.546499	9.92506	678669	1	0.857598	0.258832	0.972335	0	0.95483	0.986953	0.135695	0.0372404	0.0534734	0.219858	2.29506	0.582073	4.63181	3.29512	0.00546499	1.2456	0.0513062	0.776159	0.886617	3	NA	6.17696	0	87931.000000;41517.000000;15316.000000;9460.000000;17983.000000;3454.000000
83466_IFYPEIEEVQALDDTER_3_run0	83466_IFYPEIEEVQALDDTER_3	0	/scratch/86561174.tmpdir/Site5_DynRgeS4Day_1D.mzXML.gz	6254.59	f_5286181_9198352535907043166	IFYPEIEEVQALDDTER	IFYPEIEEVQALDDTER	-1	689.669	595470	1/P33316	0	6203.6	50.9873	6215.44	4.24838	88.2553	6	64240	none	6326.28	0.955256	22.0745	1368594	3	0.789368	0.435096	0.993564	0	0.836944	0.992254	0.112337	0.038956	0.0458014	0.250452	3.09442	0.664898	9.0064	8.76984	0.00955256	0	0	0.98952	0.989912	7	NA	8.02328	0	193637.000000;108497.000000;95145.000000;62288.000000;53053.000000;82850.000000
62677_GGISNVWFDR_2_run0	62677_GGISNVWFDR_2	0	/scratch/86561235.tmpdir/20141208_Site3_DynRge_S2_Day_1.mzXML.gz	4825.33	f_2962761_3559350339075477489	GGISNVWFDR	GGISNVWFDR	-1	575.786	40095	1/Q5VWZ2	0	4665.92	159.411	4794.87	3.47145	59.0184	6	4656	939345_GGISNVWFDR_2	4850.12	3.71835	8.45481	321847	0	0.806354	0.124578	0.89426	0	0.973415	0.993142	0.100095	0.0313941	0.042086	0.204529	2.13474	0.641695	2.50133	2.15146	0.0371835	0.991614	0.116573	0.771976	0.831532	6	NA	5.86014	0	11597.000000;8694.000000;4787.000000;5141.000000;6375.000000;3501.000000
198612_VLIDISEK_2_run0	198612_VLIDISEK_2	0	/scratch/86561248.tmpdir/Site1_DynRange_S4_Day_1B.mzXML.gz	3591.87	f_680271_15271113875881279874	VLIDISEK	VLIDISEK	-1	458.771	58333	1/O95394	0	3416.42	175.448	3574.46	2.51396	30.224	6	8984	none	3624.19	4.12397	9.03589	456669	0	0.861401	0.127736	0.977847	0	0.994707	0.993675	0.105645	0.026076	0.0382158	0.127466	2.2012	0.593423	7.01407	3.83874	0.0412397	2.93968	0.206689	0.780751	0.894385	4	NA	5.76948	0	28198.000000;8650.000000;5963.000000;5356.000000;8008.000000;2158.000000
16213_ASNGDAWVEAHGK_2_run0	16213_ASNGDAWVEAHGK_2	0	/scratch/86874264.tmpdir/Site5_DynRgeS5Day_7.mzXML.gz	2331.46	f_5237306_9058041079017666530	ASNGDAWVEAHGK	ASNGDAWVEAHGK	-1	671.313	80844	1/P38646	0	1944.37	387.083	2306.81	4.11676	2.03324	6	10578	248482_ASNGDAWVEAHGK_2	2362.23	8.73324	13.5985	385354	2	0.849713	0.209792	0.987548	0	0.942231	0.99557	0.0813582	0.0266291	0.0329092	0.181717	2.60996	0.619582	2.86604	2.858	0.0873324	0.674531	0.172943	0.920516	0.921424	8	NA	6.73596	0	22337.000000;17818.000000;14322.000000;9815.000000;10460.000000;6092.000000
121823_LSQEEILGSTR_2_run0	121823_LSQEEILGSTR_2	0	/scratch/86874239.tmpdir/Site10_DynRge_S1_Day_5.mzXML.gz	3222.06	f_4229487_14832938614517873540	LSQEEILGSTR	LSQEEILGSTR	-1	616.828	42199	1/Q9NSK0	0	3165.83	56.2334	3199.66	3.60775	22.5807	6	4774	none	3255.08	1.38068	6.59247	639961	1	0.683861	0.06594	0.985063	0.19254	-0.0288825	0.969695	0.181744	0.0496088	0.0693879	0.398743	1.88593	0.802982	2.50803	1.97618	0.0138068	0.396031	0.0299684	0.884216	0.891837	7	NA	6.13968	0	7422.000000;7139.000000;8214.000000;6244.000000;5055.000000;8125.000000
211649_YILAEPDPHAPDPEK_3_run0	211649_YILAEPDPHAPDPEK_3	0	/scratch/86999528.tmpdir/Site2_AQUA_HEK_S4_SW_day3_rep2_180714.mzXML.gz	3409.85	f_2614239_8334206360319125821	YILAEPDPHAPDPEK	YILAEPDPHAPDPEK	-1	564.614	33750	1/Q9UBL3	0	3408.07	1.78445	3391.92	3.27509	26.4702	6	5621	none	3430.92	0.070248	6.01001	670306	2	0.856467	0.0503501	0.96374	0	0.741537	0.978324	0.197464	0.0585791	0.0691387	0.36102	1.79343	0.590394	2.30549	2.23019	0.00070248	2.44136	0.174988	0.824978	0.84501	6	NA	5.87296	0	6626.000000;9759.000000;3093.000000;6360.000000;4118.000000;3794.000000
196505_VIGFKPEEIQTVYK_3_run0	196505_VIGFKPEEIQTVYK_3	0	/scratch/86561338.tmpdir/Site4_DynRange_S4A_Day_1.mzXML.gz	3812.37	f_2150505_17651386295984970763	VIGFKPEEIQTVYK	VIGFKPEEIQTVYK	-1	550.975	39807	1/O94832	0	3917.5	-105.131	3793.81	3.70766	47.9779	6	5428	none	3842.55	2.7221	45.4056	468977	1	0.731722	0.0848805	0.927321	0.0424548	0.925276	0.963363	0.248924	0.0717521	0.0986138	0.374766	3.81563	0.691876	5.19044	3.38407	0.027221	1.5925	0.121163	0.731296	0.864778	4	NA	6.7307	0	12795.000000;11739.000000;5601.000000;4003.000000;1690.000000;3979.000000
69112_GQPIYIQFSNHK_3_run0	69112_GQPIYIQFSNHK_3	0	/scratch/86561429.tmpdir/Site5_DynRgeS4Day_5B.mzXML.gz	3667.48	f_1009401_6832984680014149483	GQPIYIQFSNHK	GQPIYIQFSNHK	-1	477.917	77121	1/P26599	0	3524.98	142.499	3645.35	4.88199	31.4852	6	9299	none	3700.77	3.18524	50.2175	429502	3	0.740428	0.179559	0.955933	0.209256	0.947166	0.96596	0.23457	0.0802605	0.110745	0.366449	3.91636	0.683499	2.22157	1.61367	0.0318524	0.501426	0.0636125	0.907361	0.956134	7	NA	7.86356	0	32056.000000;12847.000000;13606.000000;9732.000000;6348.000000;2532.000000
52033_FFEDLILK_2_run0	52033_FFEDLILK_2	0	/scratch/86874230.tmpdir/Site11_DynRangeS3_Day3.mzXML.gz	4810.32	f_1427400_14169785787621855273	FFEDLILK	FFEDLILK	-1	512.789	10242	1/Q6PL18	0	4626.43	183.891	4793.77	2.92237	81.9525	6	1968	776031_FFEDLILK_2	4833.47	4.35247	34.1727	63443	0	0.799343	0.161436	0.962381	0	0.997794	0.997605	0.0781057	0.0160844	0.0190424	0.0613977	3.53143	0.688274	7.20635	4.03667	0.0435247	2.57618	0.486453	0.726039	0.849144	2	NA	6.47667	0	5655.000000;2655.000000;920.000000;345.000000;437.000000;230.000000
212936_YMNPAIVAPDAFDIIDLSAGGQLTTDQR_3_run0	212936_YMNPAIVAPDAFDIIDLSAGGQLTTDQR_3	0	/scratch/93595549.tmpdir/Site4_DynRange_S2_Day_1.mzXML.gz	7155.69	f_17515712524630241884	YMNPAIVAPDAFDIIDLSAGGQLTTDQR	YMNPAIVAPDAFDIIDLSAGGQLTTDQR	-1	998.162	47520	1/P46940	0	7159.54	-3.84184	7120.13	3.67412	129.976	6	3519	3260996_YMNPAIVAPDAFDIIDLSAGGQLTTDQR_3	7181.88	0.724286	2.70341	478402	3	0.767963	0.0993307	0.815194	0.126263	0.420068	0.99706	0.058615	0.0200347	0.0267739	0.159048	0.994513	0.698805	3.07891	3.0037	0.00724286	1.20345	0.591025	0.794912	0.774806	11	NA	5.19239	0	7887.000000;8846.000000;9778.000000;8079.000000;6930.000000;6000.000000
95772_KGLDPYNVLAPK_2_run0	95772_KGLDPYNVLAPK_2	0	/scratch/86561270.tmpdir/Site4_DynRange_S3_Day_2.mzXML.gz	3406.07	f_5052304_4543579190346425416	KGLDPYNVLAPK	KGLDPYNVLAPK	-1	657.874	38845	1/P10606	0	3479.55	-73.477	3381.75	3.58641	37.4364	6	5495	none	3427.25	1.86356	12.8875	439679	4	0.855256	0.0883485	0.945157	0	0.995047	0.998876	0.0422167	0.0129146	0.0152437	0.0789312	2.55625	0.563764	2.47429	2.64574	0.0186356	1.07778	0.353918	0.826542	0.83679	4	NA	6.66524	0	10135.000000;8914.000000;7455.000000;4300.000000;4190.000000;3851.000000
16788_ATAEALLALPVLR_2_run0	16788_ATAEALLALPVLR_2	0	/scratch/86561199.tmpdir/20141208_Site3_DynRge_S3_Day_1.mzXML.gz	6409.9	f_5104329_13477000496790013558	ATAEALLALPVLR	ATAEALLALPVLR	-1	669.411	14870	1/Q99640	0	6467.98	-58.0782	6384.6	4.3507	96.3583	6	1698	none	6439.84	1.54168	75.6863	74662	1	0.812297	0.199164	0.942524	0	0.959354	0.998087	0.0540391	0.0173932	0.0204347	0.112933	4.3266	0.651362	4.00813	4.06248	0.0154168	1.07778	0.436217	0.827411	0.799654	3	NA	7.95934	0	4023.000000;3488.000000;2740.000000;1508.000000;1857.000000;1254.000000
175443_SVEETLR_2_run0	175443_SVEETLR_2	0	/scratch/86874246.tmpdir/Site5_DynRgeS4Day_1B.mzXML.gz	1724.01	f_37565_16305011569154892994	SVEETLR	SVEETLR	-1	417.222	491651	1/P30048	0	1543.18	180.837	1695.56	1.88443	-10.5561	6	51746	2690225_SVEETLR_2	1770.53	4.04394	9.31872	3952365	1	0.715318	0.124394	0.964369	0.00694192	0.985652	0.96853	0.233993	0.0369884	0.0590627	0.163545	2.23203	0.84774	7.98602	9.51132	0.0404394	8.26723	0.171243	0.801594	0.955083	5	NA	5.37787	0	310279.000000;70264.000000;45996.000000;56369.000000;5330.000000;3413.000000
65229_GLAFLDELR_2_run0	65229_GLAFLDELR_2	0	/scratch/86561291.tmpdir/Site6_DynRange_S4C_Day_3.mzXML.gz	5860.87	f_1695089_2103165985184971874	GLAFLDELR	GLAFLDELR	-1	517.287	34731	1/Q68CP9	0	5811.07	49.7979	5824.63	3.42133	84.8504	6	4836	979768_GLAFLDELR_2	5889.62	1.15042	11.8432	199978	2	0.829385	0.173674	0.968429	0	0.946019	0.997083	0.0697707	0.022205	0.0272324	0.146434	2.47175	0.621589	5.4315	4.65814	0.0115042	1.39668	0.315217	0.8069	0.836902	5	NA	6.46669	0	9497.000000;9331.000000;6077.000000;4907.000000;2927.000000;1992.000000
64024_GIFEPFGR_2_run0	64024_GIFEPFGR_2	0	/scratch/86874232.tmpdir/Site1_DynRange_S1_Day_1.mzXML.gz	4933.3	f_747715_10332147430372385798	GIFEPFGR	GIFEPFGR	-1	461.743	134194	1/Q14498	0	4623.2	310.097	4907.16	4.53002	59.6353	6	19785	none	4966.83	7.13533	83.1884	329455	3	0.755966	0.407321	0.990729	0	0.946604	0.992004	0.121258	0.0395352	0.0507772	0.223299	4.42111	0.773716	5.76878	3.94009	0.0713533	1.15583	0.224209	0.871602	0.88062	6	NA	7.80845	0	50408.000000;47289.000000;21029.000000;6207.000000;5350.000000;3911.000000
79229_HTGPGILSMANAGPNTNGSQFFIC(UniMod:4)TAK_3_run0	79229_HTGPGILSMANAGPNTNGSQFFIC(UniMod:4)TAK_3	0	/scratch/86561438.tmpdir/0023_Site7_DynRange_S3_Day_5.mzXML.gz	5275.15	f_9655341_8587805539087563805	HTGPGILSMANAGPNTNGSQFFICTAK	HTGPGILSMANAGPNTNGSQFFIC(UniMod:4)TAK	-1	931.115	201951	1/P62937	0	4919.04	356.112	5239.57	4.33316	83.2506	6	19498	none	5308.95	6.45062	15.1871	676585	10	0.860547	0.298486	0.993059	0	0.696651	0.990573	0.121903	0.0407954	0.0487095	0.274083	2.72045	0.589623	3.54128	4.171	0.0645062	0	0	0.974596	0.972563	8	NA	7.22316	0	48527.000000;41253.000000;24459.000000;26338.000000;24050.000000;37324.000000
11798_ALVSAQWVAEALR_2_run0	11798_ALVSAQWVAEALR_2	0	/scratch/86561272.tmpdir/20141211_Site3_DynRge_S1_Day_3.mzXML.gz	6323.49	f_5702895_15941657311635600501	ALVSAQWVAEALR	ALVSAQWVAEALR	-1	707.396	45164	1/P25325	0	6344.73	-21.2397	6300.28	4.20114	94.1722	6	4806	180608_ALVSAQWVAEALR_2	6362.03	0.627774	15.5277	186851	2	0.795788	0.241711	0.934293	0	0.688787	0.983901	0.128247	0.049644	0.0696679	0.373393	2.74263	0.672133	2.86837	2.76586	0.00627774	1.15583	0.557708	0.872479	0.853438	7	NA	6.92789	0	8262.000000;16160.000000;6846.000000;4208.000000;6115.000000;3573.000000
186301_TQLSLLPR_2_run0	186301_TQLSLLPR_2	0	/scratch/86874282.tmpdir/Site11_DynRangeS1_Day1.mzXML.gz	2822.08	f_556256_14712902989094061682	TQLSLLPR	TQLSLLPR	-1	464.285	30891	1/Q15020	0	2850.8	-28.7179	2812.16	1.21818	35.0085	6	3847	2853646_TQLSLLPR_2	2858.46	0.791549	7.3914	271886	1	0.825271	0.113617	0.920136	0.0835195	0.997856	0.993086	0.126297	0.0185975	0.0230409	0.0717586	2.00032	0.627884	12.1974	3.99791	0.00791549	5.07693	0.591761	0.633395	0.862309	2	NA	4.8369	0	15815.000000;8531.000000;1868.000000;2097.000000;1706.000000;874.000000
62111_GFTIPEAFR_2_run0	62111_GFTIPEAFR_2	0	/scratch/86874246.tmpdir/Site5_DynRgeS4Day_1B.mzXML.gz	5318.95	f_1711518_8970959870507387270	GFTIPEAFR	GFTIPEAFR	-1	519.274	871140	1/O00299	0	5174.64	144.317	5288.59	3.49693	67.2355	6	83505	930687_GFTIPEAFR_2	5383.13	3.03554	31.2471	1611878	4	0.836586	0.54045	0.950715	0	0.998622	0.997053	0.0730059	0.0132769	0.0150538	0.0460511	3.44193	0.634824	8.55813	10.4505	0.0303554	3.21431	0.143785	0.885773	0.974036	5	NA	7.36606	0	617954.000000;79147.000000;44979.000000;49525.000000;49882.000000;29653.000000
181597_TIAYENK_2_run0	181597_TIAYENK_2	0	/scratch/86581254.tmpdir/Site1_DynRange_S4_Day_1C.mzXML.gz	1263.35	f_87086_5465291075875997791	TIAYENK	TIAYENK	-1	419.719	23137	1/Q08380	0	1211.72	51.6358	1246.93	2.143	-24.0342	6	4137	none	1286.72	1.36583	10.3796	432773	1	0.806855	0.0534622	0.844651	0.0339283	0.965969	0.962922	0.274812	0.0609387	0.0970954	0.25137	2.33984	0.691199	8.6274	2.80414	0.0136583	2.70497	0.221716	0.675446	0.925516	3	NA	5.37117	0	14984.000000;2116.000000;4675.000000;577.000000;439.000000;346.000000
123858_LVC(UniMod:4)TDIADVSVK_2_run0	123858_LVC(UniMod:4)TDIADVSVK_2	0	/scratch/86561309.tmpdir/20141216_site3_DynRge_S4_Day_5B.mzXML.gz	3899.08	f_4512447_16513295785505285404	LVCTDIADVSVK	LVC(UniMod:4)TDIADVSVK	-1	660.347	36906	1/O43148	0	3929.41	-30.3282	3869.2	3.81093	37.4748	6	4674	1897089_LVC(UniMod:4)TDIADVSVK_2	3924.45	0.725235	11.8304	280601	4	0.783733	0.131525	0.960526	0	0.817247	0.990604	0.121589	0.0347902	0.0411209	0.228804	2.47067	0.708682	3.15665	3.2338	0.00725235	0.501426	0.117192	0.893791	0.884992	5	NA	6.99509	0	10412.000000;4112.000000;7680.000000;5747.000000;6843.000000;2112.000000
73861_HDFSTVLTVFPILR_3_run0	73861_HDFSTVLTVFPILR_3	0	/scratch/86874252.tmpdir/Site9_DynRge_S2_Day_7.mzXML.gz	7069.96	f_2441359_8045966610554314603	HDFSTVLTVFPILR	HDFSTVLTVFPILR	-1	548.975	10106	1/Q9UPT5	0	7257.45	-187.488	7051.53	4.30498	107.733	6	2045	none	7091.18	4.46684	100.952	56002	1	0.836735	0.180458	0.912739	0	0.948366	0.996112	0.0719301	0.0228969	0.0313372	0.163575	4.61464	0.595718	4.65852	3.46207	0.0446684	0.816379	0.22702	0.824504	0.834006	3	NA	7.95103	0	2991.000000;2234.000000;1806.000000;1178.000000;1135.000000;762.000000
104803_LDAEPRPPPTQEAA_2_run0	104803_LDAEPRPPPTQEAA_2	0	/scratch/86874253.tmpdir/0007_Site7_DynRange_S5_Day_1.mzXML.gz	1804.72	f_6622600_10832652232377400776	LDAEPRPPPTQEAA	LDAEPRPPPTQEAA	-1	746.376	117902	1/Q9Y285	0	1802.7	2.0218	1756.81	4.23146	6.39386	6	9266	none	1846.02	0.29386	26.37	240525	6	0.829126	0.490186	0.989236	0	0.814755	0.985402	0.148343	0.042348	0.0511333	0.27629	3.27223	0.642571	2.99434	2.71016	0.0029386	0.265837	0.048095	0.935143	0.927641	4	NA	7.84585	0	34075.000000;29572.000000;22882.000000;7625.000000;10071.000000;13677.000000
124902_LVSDANEQYK_2_run0	124902_LVSDANEQYK_2	0	/scratch/86561303.tmpdir/20141211_Site3_DynRge_S4_Day_3B.mzXML.gz	1608.42	f_2926445_4293480225234276355	LVSDANEQYK	LVSDANEQYK	-1	583.788	14722	1/Q9UPN3	0	1622.11	-13.6891	1587.42	2.9783	-15.7111	6	2578	none	1629.66	0.211102	19.169	93601	2	0.798612	0.157285	0.939701	0	0.993406	0.992719	0.114382	0.0216262	0.0257905	0.0922497	2.95329	0.645222	5.20635	3.68972	0.00211102	1.17499	0.211883	0.750466	0.868776	1	NA	6.60082	0	9721.000000;1483.000000;831.000000;623.000000;577.000000;1487.000000
39421_EFYSEILDK_2_run0	39421_EFYSEILDK_2	0	/scratch/86948884.tmpdir/Site2_AQUA_HEK_S2_SW_day3_180714.mzXML.gz	4667.67	f_2873162_9956480159031615513	EFYSEILDK	EFYSEILDK	-1	572.282	70669	1/Q13084	0	4635.5	32.1756	4646.74	4.02984	52.1004	6	10282	none	4695.5	0.600416	11.7069	753772	0	0.777113	0.0937538	0.937058	0.0312018	0.595748	0.975921	0.190849	0.0587668	0.0752716	0.406354	2.46018	0.705564	2.51748	2.34763	0.00600416	1.16904	0.517976	0.891486	0.887823	7	NA	6.7716	0	15536.000000;15447.000000;13782.000000;18160.000000;5539.000000;2205.000000
99018_KNPGVGNGDDEAAELMQQVNVLK_3_run0	99018_KNPGVGNGDDEAAELMQQVNVLK_3	0	/scratch/86874297.tmpdir/20141209_Site3_DynRge_S4_Day_1B.mzXML.gz	5597.46	f_7656761_6375721424433586160	KNPGVGNGDDEAAELMQQVNVLK	KNPGVGNGDDEAAELMQQVNVLK	-1	809.404	15776	1/Q15691	0	5612.67	-15.2104	5572.76	3.48224	78.9982	6	2144	none	5621.5	0.501827	4.56752	269554	2	0.791231	0.0585263	0.955079	0	0.806103	0.996063	0.0873727	0.0288467	0.0302512	0.174443	1.51897	0.691545	2.83822	2.12528	0.00501827	0.910684	0.358502	0.791311	0.769183	7	NA	5.70544	0	2948.000000;4183.000000;2576.000000;1736.000000;2367.000000;1966.000000
166833_SIPYDQSPGPK_2_run0	166833_SIPYDQSPGPK_2	0	/scratch/86561271.tmpdir/20141209_Site3_DynRge_S4_Day_1C.mzXML.gz	2271.42	f_3109675_949838218135087241	SIPYDQSPGPK	SIPYDQSPGPK	-1	594.798	72637	1/Q9H3K2	0	2303.29	-31.8676	2253.66	4.04798	0.338732	6	8978	none	2312.16	0.661268	22.9532	291570	0	0.775684	0.249124	0.981471	0	0.921132	0.981614	0.184631	0.0577821	0.0696515	0.295117	3.13346	0.693847	2.62486	2.25825	0.00661268	0.777054	0.183713	0.9219	0.945749	4	NA	7.5854	0	29269.000000;12371.000000;5399.000000;8958.000000;13901.000000;2739.000000
148601_QLELENLTTQETR_2_run0	148601_QLELENLTTQETR_2	0	/scratch/86561303.tmpdir/20141211_Site3_DynRge_S4_Day_3B.mzXML.gz	4230.65	f_7319795_3026496107162967101	QLELENLTTQETR	QLELENLTTQETR	-1	787.905	26748	1/P18031	0	4218.93	11.7171	4204.52	3.42448	45.345	6	3471	2269211_QLELENLTTQETR_2	4250.02	0.244958	6.15443	353575	2	0.851776	0.0756501	0.92811	0	0.834426	0.997735	0.0606777	0.0198219	0.0219158	0.128276	1.81717	0.580425	1.96669	1.95934	0.00244958	0.846326	0.273969	0.819183	0.812783	5	NA	6.14345	0	5631.000000;6054.000000;4067.000000;3794.000000;3110.000000;4092.000000
51803_FELFVMK_2_run0	51803_FELFVMK_2	0	/scratch/86874264.tmpdir/Site5_DynRgeS5Day_7.mzXML.gz	5645.92	f_490253_4503764688518314068	FELFVMK	FELFVMK	-1	457.246	167930	1/Q15046	0	5527.12	118.801	5607.6	4.07889	75.5895	6	14634	772651_FELFVMK_2	5708.65	2.48952	33.1039	407464	4	0.866937	0.412135	0.666715	0	0.995366	0.997512	0.0701122	0.0154955	0.0194774	0.0769216	3.49965	0.558169	3.14155	2.78502	0.0248952	0.265837	0.0025737	0.888056	0.964466	4	NA	7.7305	0	80535.000000;33649.000000;20351.000000;14926.000000;12872.000000;5597.000000
59_VAQLEQVYIR(UniMod:267)_2_run0	59_VAQLEQVYIR(UniMod:267)_2	0	/scratch/93595535.tmpdir/20150119_014_Site8_DynRge_S5_Day_1.mzXML.gz	3200.16	f_2204088057689102775	VAQLEQVYIR	VAQLEQVYIR(UniMod:267)	-1	614.85	18333	1/sp|AQUA30|AQUA30	0	3324.46	-124.297	3184.32	3.8792	33.8599	6	6088	none	3214.16	3.04008	17.5305	249756	8	0.821542	0.0734036	0.989113	0	0.959828	0.994486	0.0985058	0.0273837	0.0313122	0.164463	2.86394	0.647695	6.25871	4.92206	0.0304008	0	0	0.976301	0.970517	5	NA	7.70955	0	4445.000000;4678.000000;2650.000000;2071.000000;2490.000000;1999.000000
173816_SSPGQPEAGPEGAQER_2_run0	173816_SSPGQPEAGPEGAQER_2	0	/scratch/86561291.tmpdir/Site6_DynRange_S4C_Day_3.mzXML.gz	1823.34	f_7584368_17932612351753320376	SSPGQPEAGPEGAQER	SSPGQPEAGPEGAQER	-1	798.866	25491	1/P40222	0	1809.59	13.7577	1806.24	3.61889	-18.62	6	3757	none	1861.49	0.479998	76.5524	140351	1	0.781734	0.181623	0.766117	0	0.910622	0.975456	0.19963	0.0499157	0.0623817	0.281264	4.33798	0.634843	3.03272	2.37345	0.00479998	5.3222	1.06166	0.749128	0.845398	3	NA	7.07996	0	11406.000000;3157.000000;2460.000000;1806.000000;2464.000000;4198.000000
166797_SIPAYLAETLYYAMK_3_run0	166797_SIPAYLAETLYYAMK_3	0	/scratch/86560945.tmpdir/Site11__DynRangeS4_Day5B.mzXML.gz	6682.54	f_2824207_9917002206523939371	SIPAYLAETLYYAMK	SIPAYLAETLYYAMK	-1	578.632	36079	1/P08758	0	6587.91	94.6311	6646.47	4.5653	131.699	6	3949	none	6712.63	1.29863	55.2118	76286	0	0.81472	0.472944	0.965302	0	0.782236	0.987186	0.124372	0.0435112	0.0601933	0.318154	4.01118	0.606359	6.28505	5.36456	0.0129863	0.59285	0.216294	0.85695	0.834038	6	NA	7.82156	0	13019.000000;5913.000000;5570.000000;3484.000000;3853.000000;4240.000000
32692_DSDQLDVIQENR_2_run0	32692_DSDQLDVIQENR_2	0	/scratch/86948874.tmpdir/Site2_AQUA_HEK_S4_SW_day1_rep1_180714.mzXML.gz	3225.64	f_6479745_16610254430356800989	DSDQLDVIQENR	DSDQLDVIQENR	-1	716.339	27733	1/Q5T4S7	0	3261.27	-35.6323	3207.54	3.56444	22.599	6	4504	none	3246.55	0.701017	5.02454	614638	2	0.817403	0.0451209	0.920194	0	0.906687	0.996861	0.0721341	0.0233514	0.026541	0.149555	1.61433	0.646174	3.36845	3.44173	0.00701017	0	0	0.907934	0.895556	6	NA	6.56517	0	6856.000000;7092.000000;4280.000000;3459.000000;2815.000000;3231.000000
37461_EDGELNLMK_2_run0	37461_EDGELNLMK_2	0	/scratch/86561307.tmpdir/Site6_DynRange_S4B_Day_1.mzXML.gz	3574.03	f_1817218_13577951255842991591	EDGELNLMK	EDGELNLMK	-1	524.753	73571	1/Q9Y5B9	0	3465.46	108.569	3553.12	3.89108	24.6114	6	12556	565846_EDGELNLMK_2	3605.11	2.81138	14.2812	486096	3	0.843528	0.151351	0.940836	0	0.985417	0.998201	0.0515976	0.0151716	0.0186209	0.0935635	2.65895	0.622618	6.51907	7.59793	0.0281138	0	0	0.934174	0.952546	6	NA	7.38051	0	24521.000000;18743.000000;13823.000000;8394.000000;3814.000000;4276.000000
107100_LETVALPLQGLEDLAADR_2_run0	107100_LETVALPLQGLEDLAADR_2	0	/scratch/86561266.tmpdir/Site2_AQUA_HEK_S4_SW_day1_rep2_180714.mzXML.gz	7710.16	f_9437724_8388179816356114741	LETVALPLQGLEDLAADR	LETVALPLQGLEDLAADR	-1	962.523	28603	1/Q9UPN3	0	7736.04	-25.875	7694.29	3.95755	117.07	6	6592	none	7720.3	1.03017	12.9583	561543	5	0.746286	0.0509364	0.887749	0	0.825132	0.974146	0.189091	0.0638376	0.0889813	0.412413	2.56174	0.713363	3.5665	3.23878	0.0103017	3.86574	1.23893	0.693361	0.714568	10	NA	5.49213	0	8826.000000;4054.000000;2650.000000;6416.000000;3161.000000;3496.000000
34595_DVNALPETLSDALR_2_run0	34595_DVNALPETLSDALR_2	0	/scratch/86581267.tmpdir/Site10_DynRge_S3_Day_1.mzXML.gz	5683.12	f_6653580_6159068305131999486	DVNALPETLSDALR	DVNALPETLSDALR	-1	757.396	116274	1/Q9NU22	0	5577.77	105.346	5655.05	3.91697	82.7668	6	16104	none	5713.72	2.46682	17.0062	423928	5	0.825336	0.274278	0.96025	0	0.987671	0.994293	0.111233	0.0306792	0.0337168	0.132502	2.83358	0.614803	5.3909	3.87219	0.0246682	0	0	0.949361	0.961792	5	NA	7.57359	0	57674.000000;24931.000000;17501.000000;6386.000000;5714.000000;4068.000000
90105_ISEAETLC(UniMod:4)TK_2_run0	90105_ISEAETLC(UniMod:4)TK_2	0	/scratch/86561338.tmpdir/Site4_DynRange_S4A_Day_1.mzXML.gz	1684.93	f_3171372_11323553424136190091	ISEAETLCTK	ISEAETLC(UniMod:4)TK	-1	576.284	19005	1/Q6PGP7	0	1731.1	-46.166	1662.13	3.80266	-4.70362	6	2699	none	1710.88	0.903625	11.3537	296355	1	0.827529	0.0641292	0.894918	0	0.419579	0.991336	0.120132	0.0382559	0.0415593	0.242832	2.42954	0.607441	3.27344	3.09779	0.00903625	0.59285	0.252035	0.879053	0.858842	6	NA	6.71137	0	4248.000000;2837.000000;3973.000000;2424.000000;1831.000000;3692.000000
210352_YFAATQFEPLAAR_2_run0	210352_YFAATQFEPLAAR_2	0	/scratch/86948882.tmpdir/Site2_AQUA_HEK_S3_SW_day1_180714.mzXML.gz	5285.02	f_7205711_2182213435903240032	YFAATQFEPLAAR	YFAATQFEPLAAR	-1	742.88	26857	1/Q9UIQ6	0	5269.04	15.9793	5255.6	3.54943	64.8922	6	3307	none	5307.61	0.192164	6.86353	300127	2	0.80582	0.0894855	0.95483	0	0.719907	0.994466	0.0930492	0.0316954	0.0381214	0.218983	1.92622	0.654016	3.40075	3.10441	0.00192164	0	0	0.902614	0.895393	5	NA	6.70863	0	5076.000000;7311.000000;4537.000000;3376.000000;2742.000000;3815.000000
141012_NVISSSSFK_2_run0	141012_NVISSSSFK_2	0	/scratch/86948882.tmpdir/Site2_AQUA_HEK_S3_SW_day1_180714.mzXML.gz	2571.19	f_1092819_5584359464185206692	NVISSSSFK	NVISSSSFK	-1	484.756	63190	1/Q13098	0	2428.58	142.607	2555.97	3.46193	7.9183	6	14147	2154375_NVISSSSFK_2	2601.48	3.1183	17.7863	391331	2	0.826519	0.161475	0.722074	0	0.985136	0.979619	0.207447	0.0455731	0.058041	0.178434	2.87843	0.637517	5.05348	3.56199	0.031183	2.41012	0.241512	0.824879	0.945656	6	NA	6.57553	0	32858.000000;13529.000000;3977.000000;3841.000000;7804.000000;1181.000000
123260_LTPITYPQGLAMAK_2_run0	123260_LTPITYPQGLAMAK_2	0	/scratch/93595550.tmpdir/Site4_DynRange_S4C_Day_3.mzXML.gz	4343.77	f_1287545470838692382	LTPITYPQGLAMAK	LTPITYPQGLAMAK	-1	752.416	56923	1/P63000	0	4320.38	23.389	4314.93	3.36893	59.6789	6	6578	1888236_LTPITYPQGLAMAK_2	4363.67	0.521084	12.8915	288043	1	0.718506	0.19762	0.966676	0.324719	0.918114	0.98531	0.160418	0.0498675	0.0563314	0.275379	2.55657	0.767868	4.38642	3.00466	0.00521084	5.60262	0.706955	0.780523	0.857902	8	NA	5.9326	0	12935.000000;14568.000000;12592.000000;5892.000000;6467.000000;4469.000000
194005_VFDPQNDKPSK_3_run0	194005_VFDPQNDKPSK_3	0	/scratch/86948875.tmpdir/Site6_DynRange_S1_Day_5.mzXML.gz	1901.62	f_84864_3087930257701174175	VFDPQNDKPSK	VFDPQNDKPSK	-1	425.551	42839	1/O15145	0	1974	-72.3878	1882.07	4.40216	-16.5345	6	6866	none	1927.57	1.73452	38.8259	301729	1	0.798212	0.141978	0.78757	0	0.973682	0.991252	0.117498	0.0339313	0.0409236	0.183583	3.65909	0.650849	5.4462	7.09725	0.0173452	0.396031	0.021514	0.881437	0.913671	6	NA	7.78741	0	13360.000000;10739.000000;8342.000000;5635.000000;2653.000000;2110.000000
39663_EGEIAQFLC(UniMod:4)DIK_2_run0	39663_EGEIAQFLC(UniMod:4)DIK_2	0	/scratch/86581255.tmpdir/0015_Site7_DynRange_S4_Day_3B.mzXML.gz	5728.53	f_5924002_12048568422690376844	EGEIAQFLCDIK	EGEIAQFLC(UniMod:4)DIK	-1	711.85	70503	1/O00170	0	5571.55	156.979	5694.75	3.5184	92.2269	6	5733	none	5774.04	2.92689	5.24098	495870	4	0.816791	0.14218	0.986135	0	0.969667	0.997399	0.059934	0.0172679	0.0208856	0.115113	1.65651	0.661361	4.64859	5.09726	0.0292689	0.396031	0.0729567	0.874142	0.884727	7	NA	6.24828	0	18476.000000;13269.000000;10247.000000;11524.000000;8754.000000;8233.000000
198681_VLISSLQDC(UniMod:4)LHGIESK_3_run0	198681_VLISSLQDC(UniMod:4)LHGIESK_3	0	/scratch/86561309.tmpdir/20141216_site3_DynRge_S4_Day_5B.mzXML.gz	5107.52	f_3380155_15945022122065716062	VLISSLQDCLHGIESK	VLISSLQDC(UniMod:4)LHGIESK	-1	600.317	32015	1/Q16630	0	5165.17	-57.6478	5087.49	4.08521	65.9785	6	6367	none	5129.73	1.4215	17.6718	236450	1	0.808191	0.135399	0.940613	0	0.9692	0.98917	0.1434	0.041815	0.0514759	0.231295	2.87197	0.597283	6.23094	5.92611	0.014215	0	0	0.958221	0.965054	6	NA	7.68635	0	9568.000000;8442.000000;4212.000000;2512.000000;3773.000000;3508.000000
149742_QMC(UniMod:4)IC(UniMod:4)ADFEK_2_run0	149742_QMC(UniMod:4)IC(UniMod:4)ADFEK_2	0	/scratch/86874257.tmpdir/Site1_DynRange_S5_Day_3.mzXML.gz	3837.24	f_4773128_17587199625757231961	QMCICADFEK	QMC(UniMod:4)IC(UniMod:4)ADFEK	-1	651.27	30819	1/P14868	0	3819.02	18.2217	3814.42	3.71844	35.4215	6	3374	none	3870.78	0.421465	9.76499	284370	1	0.878004	0.108376	0.899999	0	0.964669	0.997271	0.0617652	0.0189998	0.022878	0.122241	2.2788	0.520985	4.68141	4.64254	0.00421464	0.816379	0.371623	0.864054	0.862294	6	NA	6.77495	0	10145.000000;3757.000000;5232.000000;4205.000000;3879.000000;3601.000000
25737_DEWLRPEDLPIK_2_run0	25737_DEWLRPEDLPIK_2	0	/scratch/86581284.tmpdir/Site4_DynRange_S4C_Day_1.mzXML.gz	4614.5	f_6702679_12696719274383138072	DEWLRPEDLPIK	DEWLRPEDLPIK	-1	755.899	56334	1/P49591	0	4587.72	26.7735	4587.91	3.58882	67.0364	6	7604	none	4646.4	0.436396	12.174	311726	5	0.802752	0.180716	0.939102	0	0.975579	0.992284	0.118035	0.0306045	0.0334512	0.15268	2.4993	0.647283	3.85354	3.54949	0.00436396	0.702242	0.113912	0.892995	0.927607	4	NA	7.08024	0	22357.000000;10121.000000;5783.000000;7360.000000;6141.000000;4572.000000
108079_LFVEALGQIGPAPPLK_3_run0	108079_LFVEALGQIGPAPPLK_3	0	/scratch/86581267.tmpdir/Site10_DynRge_S3_Day_1.mzXML.gz	5950.75	f_2169938_4353591045363357571	LFVEALGQIGPAPPLK	LFVEALGQIGPAPPLK	-1	550.659	54804	1/P27708	0	6024.68	-73.9301	5924.42	4.19939	89.2809	6	6274	1654808_LFVEALGQIGPAPPLK_3	5986.35	1.91906	34.0541	152233	3	0.831004	0.360001	0.946961	0	0.099616	0.950181	0.238593	0.0774656	0.106835	0.586775	3.52795	0.604014	2.2126	2.1826	0.0191906	1.39668	0.357814	0.810538	0.840956	6	NA	6.74571	0	10106.000000;11911.000000;7339.000000;5465.000000;3272.000000;16711.000000
102271_LAAAEETAVSPR_2_run0	102271_LAAAEETAVSPR_2	0	/scratch/86561432.tmpdir/Site11_DynRangeS5_Day1.mzXML.gz	1522.81	f_3039074_15045372556324394578	LAAAEETAVSPR	LAAAEETAVSPR	-1	607.822	10257	1/Q9BUH6	0	1446.45	76.3625	1503.34	3.66933	0.672341	6	2054	1566756_LAAAEETAVSPR_2	1543.03	2.47234	26.8555	96729	0	0.814558	0.106039	0.97662	0	-0.218618	0.992914	0.102603	0.032575	0.0378696	0.224452	3.29047	0.641477	4.78083	4.63817	0.0247234	0.59285	0.223201	0.877471	0.85664	4	NA	7.01579	0	1499.000000;1981.000000;1707.000000;2053.000000;1060.000000;1957.000000
116572_LNIPTDVLK_2_run0	116572_LNIPTDVLK_2	0	/scratch/86561327.tmpdir/Site4_DynRange_S4B_Day_3.mzXML.gz	4093.11	f_1395954_7796080635781449631	LNIPTDVLK	LNIPTDVLK	-1	506.805	72999	1/Q6P179	0	4031.14	61.964	4073.01	2.44863	53.3981	6	20324	1784943_LNIPTDVLK_2	4112.01	1.39805	11.3304	465202	2	0.632283	0.156919	0.939612	0.0145755	0.950611	0.961831	0.30865	0.0551581	0.0741607	0.257406	2.42749	0.951399	10.2221	3.79838	0.0139805	3.63092	0.603664	0.727103	0.884589	5	NA	5.65274	0	46131.000000;20668.000000;4165.000000;253.000000;1064.000000;718.000000
33003_DSLDPSFTHAMQLLTAEIEK_2_run0	33003_DSLDPSFTHAMQLLTAEIEK_2	0	/scratch/86874267.tmpdir/Site5_DynRgeS3Day_5.mzXML.gz	8054.33	f_9854291_10850682564015557261	DSLDPSFTHAMQLLTAEIEK	DSLDPSFTHAMQLLTAEIEK	-1	1123.55	83811	1/Q07666	0	8163.12	-108.794	8035.49	3.5945	128.829	6	12107	none	8074.61	2.77143	3.8353	1114585	12	0.807413	0.0751948	0.961954	0	0.434449	0.986773	0.132904	0.045664	0.0587873	0.336115	1.34425	0.647701	4.78977	4.02146	0.0277143	0	0	0.890358	0.887802	9	NA	5.89112	0	18291.000000;12125.000000;13701.000000;9362.000000;9841.000000;20491.000000
215646_YYSLWIPEQAR_2_run0	215646_YYSLWIPEQAR_2	0	/scratch/86561249.tmpdir/Site2_AQUA_HEK_S4_SW_day5_rep2_180714.mzXML.gz	5468.49	f_5893031_11312609564352091527	YYSLWIPEQAR	YYSLWIPEQAR	-1	713.362	44308	1/O60287	0	5416.53	51.9597	5447.25	3.21443	71.3326	6	7268	3301743_YYSLWIPEQAR_2	5486.26	0.932585	5.92076	532279	2	0.828849	0.0832421	0.958233	0	0.757025	0.966465	0.247767	0.0782507	0.103386	0.467456	1.77847	0.628022	3.55914	3.00005	0.00932585	2.48898	0.133028	0.799931	0.881301	7	NA	5.60009	0	13249.000000;8514.000000;13474.000000;2609.000000;3278.000000;3184.000000
168258_SLGETQLVLYGDVEELKR_3_run0	168258_SLGETQLVLYGDVEELKR_3	0	/scratch/86561344.tmpdir/Site9_DynRge_S3_Day_8.mzXML.gz	5794.97	f_5248039_10762542526785517619	SLGETQLVLYGDVEELKR	SLGETQLVLYGDVEELKR	-1	683.7	21451	1/Q07065	0	5707.61	87.3615	5767.23	4.53363	77.0474	6	2983	2579762_SLGETQLVLYGDVEELKR_3	5820.09	1.84742	36.5598	185259	2	0.72186	0.115789	0.89092	0.0139387	0.000564432	0.930554	0.363854	0.101062	0.116533	0.635401	3.59895	0.744755	2.20239	1.73765	0.0184742	0.396031	0.0837971	0.870845	0.881111	7	NA	7.13714	0	1664.000000;5749.000000;5432.000000;4794.000000;3513.000000;299.000000
103942_LASIVEQVSVLQNQGR_2_run0	103942_LASIVEQVSVLQNQGR_2	0	/scratch/86874226.tmpdir/0025_Site7_DynRange_S4_Day_5B.mzXML.gz	4681.28	f_8642444_10340467421739789130	LASIVEQVSVLQNQGR	LASIVEQVSVLQNQGR	-1	870.984	97697	1/P54886	0	4555.51	125.773	4641.46	4.44684	69.8576	6	8391	none	4720.75	1.25763	7.33324	475807	3	0.786265	0.205329	0.886442	0.36128	0.979209	0.9968	0.0587613	0.0237411	0.0329427	0.167824	1.99242	0.683821	2.8991	2.58052	0.0125763	0	0	0.91376	0.911268	10	NA	6.85915	0	35296.000000;14678.000000;15586.000000;11292.000000;10383.000000;10462.000000
198771_VLLDQLR_2_run0	198771_VLLDQLR_2	0	/scratch/86568090.tmpdir/Site1_DynRange_S4_Day_5B.mzXML.gz	3877.16	f_298740_8704127889454232656	VLLDQLR	VLLDQLR	-1	428.766	67745	1/Q9HDC9	0	3607.34	269.824	3859.38	1.96716	34.2893	6	11493	none	3902.47	6.28925	12.4003	490388	0	0.896514	0.138146	0.943575	0	0.984394	0.993329	0.116057	0.0293899	0.0439123	0.152155	2.51772	0.527736	9.83296	4.3286	0.0628925	3.72777	0.133745	0.748891	0.949432	3	NA	5.57765	0	35898.000000;9893.000000;13143.000000;6845.000000;1042.000000;924.000000
189332_TVQTDHNAVQR_2_run0	189332_TVQTDHNAVQR_2	0	/scratch/86561270.tmpdir/Site4_DynRange_S3_Day_2.mzXML.gz	532.915	f_4228660_336625083440884140	TVQTDHNAVQR	TVQTDHNAVQR	-1	634.821	3804	1/O43747	0	621.048	-88.1333	518.557	4.18235	-33.6341	6	2280	none	544.555	1.73413	28.0849	41657	0	0.817441	0.0913172	0.977388	0	0.489063	0.973964	0.201187	0.0620978	0.0710759	0.395222	3.33523	0.580365	2.18055	2.19209	0.0173413	0	0	0.937311	0.930652	4	NA	7.65584	0	1046.000000;509.000000;347.000000;699.000000;392.000000;811.000000
117354_LPEFSFEK_2_run0	117354_LPEFSFEK_2	0	/scratch/86561271.tmpdir/20141209_Site3_DynRge_S4_Day_1C.mzXML.gz	4495.83	f_1026592_13401342608679380373	LPEFSFEK	LPEFSFEK	-1	498.755	37044	1/Q9C0E8	0	4473	22.8381	4472.64	3.30632	52.2831	6	4668	none	4534.38	0.483107	10.0531	256161	1	0.854495	0.144612	0.948123	0	0.951772	0.996235	0.0814179	0.0258857	0.0331507	0.168747	2.30788	0.572089	4.04822	2.77334	0.00483107	1.10469	0.36058	0.806182	0.853216	4	NA	6.40863	0	10709.000000;9375.000000;6530.000000;5328.000000;2855.000000;2247.000000
59282_GAPAVVISQGR_2_run0	59282_GAPAVVISQGR_2	0	/scratch/86561197.tmpdir/Site11_DynRangeS4_Day1A.mzXML.gz	1618.22	f_1759270_117930985619077363	GAPAVVISQGR	GAPAVVISQGR	-1	527.804	12862	1/O14531	0	1660.99	-42.7729	1598.74	4.26486	3.19388	6	3115	none	1635.12	0.806121	38.0069	133289	2	0.814935	0.0964971	0.770764	0	0.652987	0.986676	0.126159	0.0447691	0.0616779	0.339411	3.63777	0.571099	3.28789	2.52393	0.00806121	0.878566	0.348894	0.874307	0.879125	5	NA	7.60746	0	1849.000000;4224.000000;2291.000000;1844.000000;1800.000000;854.000000
162008_SC(UniMod:4)DFLSSFR_2_run0	162008_SC(UniMod:4)DFLSSFR_2	0	/scratch/86561214.tmpdir/20141211_Site3_DynRge_S3_Day_3.mzXML.gz	4904.97	f_2422912_17856765463837738750	SCDFLSSFR	SC(UniMod:4)DFLSSFR	-1	559.75	64697	1/P35237	0	4674.3	230.671	4879.23	4.07729	61.4411	6	9531	none	4934.47	5.34114	15.2976	333597	3	0.848777	0.193938	0.895173	0	0.962498	0.996163	0.0721431	0.0210871	0.0254466	0.133974	2.7277	0.57941	3.01678	3.09141	0.0534114	0	0	0.955927	0.961915	6	NA	7.35099	0	21482.000000;13192.000000;10489.000000;10229.000000;4722.000000;4583.000000
126393_MAEGGVTSEDYR_2_run0	126393_MAEGGVTSEDYR_2	0	/scratch/86948877.tmpdir/Site5_DynRgeS2Day_5.mzXML.gz	2128.41	f_4491848_13717041621798138781	MAEGGVTSEDYR	MAEGGVTSEDYR	-1	657.785	18650	1/P54252	0	2086.81	41.5964	2104.6	3.47979	-2.77537	6	2795	none	2156.76	1.02463	8.01189	139973	1	0.752723	0.13324	0.9255	0	0.979912	0.998978	0.0351156	0.0108317	0.0139682	0.0773415	2.08093	0.774872	2.93685	2.76108	0.0102463	0.265837	0.0408295	0.892419	0.892053	4	NA	6.83185	0	5495.000000;4049.000000;2577.000000;2830.000000;1918.000000;1781.000000
192861_VDTMIVQAISLLDDLDK_2_run0	192861_VDTMIVQAISLLDDLDK_2	0	/scratch/86561416.tmpdir/Site11_DynRangeS4_Day1B.mzXML.gz	7784.09	f_9091062_9064645279514267221	VDTMIVQAISLLDDLDK	VDTMIVQAISLLDDLDK	-1	945	25912	1/Q9Y2X3	0	7500.97	283.113	7762.74	3.75334	164.604	6	3863	none	7812.36	5.7045	8.03438	198984	3	0.844292	0.130222	0.968571	0	0.381282	0.993146	0.0915551	0.0299144	0.0381348	0.224398	2.08373	0.572979	3.53297	3.29759	0.057045	0.59285	0.223842	0.890081	0.873998	8	NA	6.19497	0	5272.000000;4221.000000;2906.000000;5802.000000;4341.000000;3370.000000
86306_ILEPPEGQDEGVWK_2_run0	86306_ILEPPEGQDEGVWK_2	0	/scratch/86561417.tmpdir/20141209_Site3_DynRge_S4_Day_1A.mzXML.gz	4043.62	f_7624403_14191774337206673345	ILEPPEGQDEGVWK	ILEPPEGQDEGVWK	-1	798.899	63718	1/Q9Y3A3	0	4016.5	27.1148	4019.33	3.40484	42.8301	6	5718	1311738_ILEPPEGQDEGVWK_2	4071.33	0.630129	7.63972	542627	1	0.787616	0.117425	0.904859	0.0550394	0.982422	0.988752	0.144474	0.0452267	0.0561186	0.202826	2.03336	0.664799	3.43199	2.85286	0.00630129	1.22579	0.146433	0.756725	0.83803	6	NA	5.8565	0	27828.000000;12261.000000;7309.000000;3507.000000;6754.000000;6059.000000
72571_GWAPVFLDR_2_run0	72571_GWAPVFLDR_2	0	/scratch/86999526.tmpdir/Site2_AQUA_HEK_S3_SW_day3_180714.mzXML.gz	5621.57	f_2028300_7768082634339754440	GWAPVFLDR	GWAPVFLDR	-1	530.782	88431	1/Q9Y5Y2	0	5508.01	113.566	5598.93	3.99747	72.656	6	13586	none	5644.44	2.25602	66.9533	291000	2	0.852148	0.303887	0.985879	0	0.937121	0.98766	0.142387	0.0378739	0.0455094	0.217305	4.204	0.547416	2.71626	1.84984	0.0225602	5.39442	1.68166	0.736917	0.750182	5	NA	6.82538	0	37088.000000;15907.000000;6297.000000;18008.000000;6076.000000;5055.000000
196456_VIEYTDLEK_2_run0	196456_VIEYTDLEK_2	0	/scratch/86999531.tmpdir/Site1_DynRange_S1_Day_3.mzXML.gz	3364.93	f_2561314_12824181578958585408	VIEYTDLEK	VIEYTDLEK	-1	555.29	13565	1/O15439	0	3367.32	-2.39458	3349.69	3.45749	23.3647	6	3451	3010666_VIEYTDLEK_2	3379.53	0.0353187	9.70789	207215	1	0.697739	0.0654634	0.827331	0.0821968	0.985483	0.99413	0.0948046	0.0304009	0.0421949	0.161715	2.27294	0.734067	5.38514	3.59693	0.000353187	1.10469	0.225086	0.797579	0.860629	6	NA	6.36373	0	5834.000000;2948.000000;1531.000000;1115.000000;836.000000;1301.000000
28050_DIKPQLELIEDEEK_2_run0	28050_DIKPQLELIEDEEK_2	0	/scratch/86581254.tmpdir/Site1_DynRange_S4_Day_1C.mzXML.gz	4453.51	f_8330177_7048898652417826026	DIKPQLELIEDEEK	DIKPQLELIEDEEK	-1	849.943	14398	1/P46821	0	4556.75	-103.243	4438.56	3.82074	51.0168	6	3915	none	4468.39	2.48318	11.5937	153120	2	0.765737	0.0940308	0.912247	0.087026	0.963435	0.993352	0.085583	0.0235617	0.033114	0.160286	2.45047	0.709433	3.41292	2.4275	0.0248318	0.674531	0.206451	0.877936	0.888508	6	NA	6.83352	0	6244.000000;1509.000000;1253.000000;1670.000000;2397.000000;1325.000000
93105_IYQNIQDGSLDLNAAESGVQHK_3_run0	93105_IYQNIQDGSLDLNAAESGVQHK_3	0	/scratch/86999523.tmpdir/Site2_AQUA_HEK_S4_SW_day5_rep3_180714.mzXML.gz	4189.52	f_7729177_15719365157396636945	IYQNIQDGSLDLNAAESGVQHK	IYQNIQDGSLDLNAAESGVQHK	-1	800.731	39890	1/P61106	0	4204.14	-14.6187	4166.83	3.37042	43.8361	6	5926	none	4209.09	0.363929	4.40113	601556	4	0.83289	0.0663114	0.941683	0	-0.350662	0.9721	0.180045	0.0634277	0.0855301	0.48983	1.48186	0.62184	2.52599	2.29729	0.00363929	0.674531	0.240113	0.925769	0.916633	7	NA	5.97497	0	5591.000000;6540.000000;4312.000000;12601.000000;5981.000000;4865.000000
156621_RLDEYTQEEIDAFPR_3_run0	156621_RLDEYTQEEIDAFPR_3	0	/scratch/86561211.tmpdir/Site10_DynRge_S3_Day_3.mzXML.gz	4242.93	f_4073960_15919783898772942941	RLDEYTQEEIDAFPR	RLDEYTQEEIDAFPR	-1	627.971	30540	1/Q9BYD1	0	4371.07	-128.134	4223.29	3.54681	47.8546	6	4985	2392293_RLDEYTQEEIDAFPR_3	4268.93	3.14536	4.49234	443540	5	0.870823	0.0688551	0.951981	0	0.96556	0.999283	0.0323979	0.0112233	0.0138397	0.0791901	1.50237	0.547509	2.11511	1.90954	0.0314536	0.878566	0.464492	0.863175	0.844823	7	NA	6.02871	0	8380.000000;5675.000000;4697.000000;4021.000000;4351.000000;3416.000000
182923_TLEEAVGNIVK_2_run0	182923_TLEEAVGNIVK_2	0	/scratch/86874240.tmpdir/20141211_Site3_DynRge_S4_Day_3C.mzXML.gz	4423.84	f_3073820_16580652633198652624	TLEEAVGNIVK	TLEEAVGNIVK	-1	586.83	32106	1/Q9Y678	0	4313.6	110.234	4395.2	2.42283	49.5515	6	4059	2802887_TLEEAVGNIVK_2	4453.69	2.5515	12.1108	292797	0	0.843777	0.109653	0.700391	0	0.978063	0.996739	0.0759461	0.0205686	0.0217473	0.111015	2.4941	0.572952	3.56346	3.1827	0.025515	7.88287	0.912347	0.778133	0.882029	5	NA	5.62301	0	11110.000000;8101.000000;4468.000000;3554.000000;2950.000000;1923.000000
106297_LEETQALLR_2_run0	106297_LEETQALLR_2	0	/scratch/93595543.tmpdir/20150119_025_Site8_DynRge_S2_Day_2.mzXML.gz	2787.76	f_16981409319145321745	LEETQALLR	LEETQALLR	-1	536.803	10183	1/Q14203	0	2732.53	55.2322	2769.41	4.01688	22.5812	6	2166	none	2809.19	1.38118	64.6909	66396	1	0.803911	0.153368	0.972488	0	0.986174	0.995998	0.0761371	0.0180962	0.0221971	0.104111	4.16962	0.655954	8.29087	6.94823	0.0138118	0.816379	0.261189	0.889927	0.890525	3	NA	8.24545	0	4494.000000;1815.000000;975.000000;1507.000000;976.000000;416.000000
195219_VGMVETNSQDRPVDDVK_3_run0	195219_VGMVETNSQDRPVDDVK_3	0	/scratch/86874241.tmpdir/Site5_DynRgeS1Day_1.mzXML.gz	2509.36	f_4091296_15205943512227384887	VGMVETNSQDRPVDDVK	VGMVETNSQDRPVDDVK	-1	630.307	217933	1/Q9Y3C6	0	2613.16	-103.809	2482.56	4.58313	4.96199	6	24670	2990996_VGMVETNSQDRPVDDVK_3	2560.8	2.23801	56.8627	597340	5	0.77817	0.364839	0.986251	0	0.70938	0.981146	0.168374	0.0565579	0.074178	0.386697	4.04064	0.681202	3.0168	3.25041	0.0223801	9.17867	3.84551	0.88641	0.879116	11	NA	7.07006	0	43317.000000;62684.000000;63717.000000;24863.000000;8846.000000;14506.000000
130646_MSGC(UniMod:4)DLGPDGR_2_run0	130646_MSGC(UniMod:4)DLGPDGR_2	0	/scratch/86874256.tmpdir/0002_Site7_DynRange_S2_Day_1.mzXML.gz	1216.32	f_2941871_13558504996367778280	MSGCDLGPDGR	MSGC(UniMod:4)DLGPDGR	-1	582.742	31353	1/P10321	0	1149.37	66.9555	1190.93	3.94172	-7.16565	6	3121	1998972_MSGC(UniMod:4)DLGPDGR_2	1250.4	1.83435	15.5478	135850	0	0.872584	0.230791	0.893147	0	0.852237	0.992333	0.106601	0.032093	0.0392551	0.216491	2.74392	0.547429	3.16103	2.69611	0.0183435	0.674531	0.148423	0.79548	0.796598	6	NA	6.55796	0	8332.000000;7728.000000;5816.000000;3583.000000;4299.000000;1595.000000
138272_NPNGPYPYTLK_2_run0	138272_NPNGPYPYTLK_2	0	/scratch/86561344.tmpdir/Site9_DynRge_S3_Day_8.mzXML.gz	3498.33	f_4349078_6242994191435341437	NPNGPYPYTLK	NPNGPYPYTLK	-1	632.322	32051	1/P14866	0	3320.96	177.372	3474.13	3.58654	24.5933	6	4110	2112912_NPNGPYPYTLK_2	3523.69	4.09326	10.4875	328575	1	0.844192	0.0975455	0.983682	0	0.943899	0.991958	0.116707	0.0326692	0.0380999	0.190411	2.35018	0.620677	5.49787	4.2697	0.0409326	1.22579	0.327033	0.823662	0.853133	7	NA	6.25034	0	11325.000000;5632.000000;3509.000000;4817.000000;2771.000000;3997.000000
104797_LDADYPLR_2_run0	104797_LDADYPLR_2	0	/scratch/93595542.tmpdir/20150119_013_Site8_DynRge_S4_Day_1C.mzXML.gz	2720.27	f_2146953892279807879	LDADYPLR	LDADYPLR	-1	481.751	47966	1/O43583	0	2665.82	54.4504	2709.34	3.55342	20.9753	6	6234	none	2762.39	1.3753	15.5169	290524	2	0.848111	0.165102	0.983556	0	0.738532	0.982744	0.159051	0.0508084	0.0677846	0.35612	2.74193	0.591067	2.61687	2.23925	0.013753	5.4751	1.86529	0.82013	0.859412	7	NA	6.18109	0	12020.000000;10198.000000;7164.000000;13029.000000;3560.000000;1995.000000
214308_YSGLTASSK_2_run0	214308_YSGLTASSK_2	0	/scratch/86999532.tmpdir/Site2_AQUA_HEK_S4_SW_day5_rep1_180714.mzXML.gz	1229.92	f_619044_9051261622087915658	YSGLTASSK	YSGLTASSK	-1	457.235	21721	1/Q96AT1	0	1386.8	-156.882	1209.94	2.21853	-19.6446	6	3475	none	1245.7	3.14456	4.71567	710775	3	0.807564	0.0305596	0.937818	0	0.976627	0.992953	0.098968	0.0212534	0.0284962	0.134876	1.55089	0.650526	6.50708	5.02203	0.0314456	4.79285	0.777499	0.691676	0.824808	6	NA	4.68767	0	7771.000000;6007.000000;2957.000000;2044.000000;1227.000000;1715.000000
69323_GQVVSLIR_2_run0	69323_GQVVSLIR_2	0	/scratch/86999523.tmpdir/Site2_AQUA_HEK_S4_SW_day5_rep3_180714.mzXML.gz	3224.04	f_343055_207105894679409025	GQVVSLIR	GQVVSLIR	-1	436.272	121464	1/P07384	0	3081.02	143.013	3205.75	3.88859	23.2111	6	28036	1041807_GQVVSLIR_2	3244.76	3.1111	22.0348	1118862	4	0.784957	0.10856	0.935722	0	0.483888	0.920847	0.407018	0.123733	0.149944	0.686389	3.09262	0.725858	1.02473	0.893269	0.031111	1.53971	0.0706552	0.800897	0.953902	6	NA	6.27024	0	22923.000000;20340.000000;53733.000000;17296.000000;4196.000000;2976.000000
130042_MPSESAAQSLAVALPLQTK_3_run0	130042_MPSESAAQSLAVALPLQTK_3	0	/scratch/93595554.tmpdir/20150119_030_Site8_DynRge_S5_Day_2.mzXML.gz	4896.68	f_14224701550025717004	MPSESAAQSLAVALPLQTK	MPSESAAQSLAVALPLQTK	-1	648.015	9047	1/O43660	0	4895.01	1.66473	4875.3	4.12981	76.5692	6	1419	none	4918.4	0.230774	65.4625	51859	0	0.741219	0.174454	0.9254	0	0.986094	0.996708	0.0789082	0.0215233	0.0243139	0.115757	4.18148	0.763814	3.72081	3.68297	0.00230774	0.970545	0.354238	0.795611	0.797225	2	NA	7.77112	0	3565.000000;1809.000000;1273.000000;830.000000;715.000000;855.000000
87432_ILVVIEPLLIDEDYYAR_3_run0	87432_ILVVIEPLLIDEDYYAR_3	0	/scratch/93595539.tmpdir/20150119_009_Site8_DynRge_S2_Day_1.mzXML.gz	7209.13	f_14418583665062929914	ILVVIEPLLIDEDYYAR	ILVVIEPLLIDEDYYAR	-1	678.71	15425	1/O75533	0	7162.57	46.5645	7186.15	4.41674	128.795	6	2165	none	7235.88	0.695207	55.9233	44264	1	0.763171	0.348477	0.939212	0	0.947002	0.991397	0.113527	0.0283764	0.0343181	0.178558	4.02398	0.700899	4.42822	4.96805	0.00695207	0.59285	0.176361	0.838745	0.826376	4	NA	7.8717	0	4843.000000;3114.000000;3370.000000;2157.000000;741.000000;1200.000000
141553_NWMNSLGVNPR_2_run0	141553_NWMNSLGVNPR_2	0	/scratch/86561350.tmpdir/20141216_site3_DynRge_S2_Day_5.mzXML.gz	4705.11	f_4374816_10976442160050571789	NWMNSLGVNPR	NWMNSLGVNPR	-1	644.317	36629	1/P13796	0	4615.4	89.7127	4678.29	3.6937	56.3641	6	4141	none	4733.54	2.06407	5.66583	570529	3	0.869191	0.0642018	0.679979	0	0.980506	0.998885	0.0419364	0.0142832	0.0178451	0.0948506	1.73445	0.552591	2.8693	2.50949	0.0206407	0.702242	0.125016	0.834799	0.847341	8	NA	6.12482	0	9646.000000;8495.000000;7904.000000;3936.000000;3397.000000;3251.000000
73587_HATIYPTEEELQAVQK_3_run0	73587_HATIYPTEEELQAVQK_3	0	/scratch/86999526.tmpdir/Site2_AQUA_HEK_S3_SW_day3_180714.mzXML.gz	3843.65	f_4365449_17908319370076621228	HATIYPTEEELQAVQK	HATIYPTEEELQAVQK	-1	619.651	33563	1/Q96KR1	0	3831.31	12.3397	3824.63	3.86793	34.6558	6	5172	none	3863.64	0.255752	6.88401	402317	3	0.849106	0.0834243	0.950437	0	0.577348	0.969213	0.193321	0.0653148	0.0889833	0.465898	1.9292	0.597587	2.59439	2.2952	0.00255752	0.265837	0.0236389	0.914607	0.904462	7	NA	6.59994	0	10077.000000;3185.000000;3398.000000;10230.000000;3542.000000;3131.000000
110612_LHSIILANPQDNENFIATVR_3_run0	110612_LHSIILANPQDNENFIATVR_3	0	/scratch/86561268.tmpdir/Site10_DynRge_S4_Day_5B.mzXML.gz	5073.38	f_6575919_11045670624174977879	LHSIILANPQDNENFIATVR	LHSIILANPQDNENFIATVR	-1	755.738	33560	1/Q9NP66	0	5228.23	-154.85	5051.93	3.66926	67.444	6	5651	none	5094.31	3.85602	9.42883	609351	6	0.780201	0.055075	0.969405	0	-0.236134	0.984674	0.15642	0.0528785	0.059568	0.347097	2.24377	0.684792	1.96127	1.9292	0.0385602	0	0	0.93346	0.918623	6	NA	6.46362	0	5657.000000;4392.000000;7161.000000;4515.000000;3305.000000;8530.000000
2613_ADC(UniMod:4)TITMADSDFLALMTGK_3_run0	2613_ADC(UniMod:4)TITMADSDFLALMTGK_3	0	/scratch/86874232.tmpdir/Site1_DynRange_S1_Day_1.mzXML.gz	7515.55	f_5546987_9080963897635957463	ADCTITMADSDFLALMTGK	ADC(UniMod:4)TITMADSDFLALMTGK	-1	687.649	18056	1/P22307	0	7602.61	-87.0636	7487.85	3.85382	119.462	6	2494	none	7554.15	2.2376	14.8914	74126	0	0.848782	0.243585	0.935376	0	0.935596	0.997354	0.0549154	0.0178795	0.02403	0.133887	2.70079	0.59757	3.38052	3.38369	0.022376	0.674531	0.267726	0.87793	0.878211	5	NA	7.04084	0	5164.000000;3184.000000;2881.000000;3583.000000;1690.000000;1554.000000
29154_DLEALMFDR_2_run0	29154_DLEALMFDR_2	0	/scratch/86948881.tmpdir/0006_Site7_DynRange_S4_Day_1C.mzXML.gz	5400.89	f_2397759_1213767847536429644	DLEALMFDR	DLEALMFDR	-1	555.268	165919	1/P36871	0	5148.21	252.682	5363.42	3.77662	84.9224	6	13111	443383_DLEALMFDR_2	5452.62	5.12235	8.43677	688568	4	0.883111	0.240962	0.972087	0	0.822794	0.995817	0.0788007	0.0245185	0.0280367	0.162018	2.1326	0.512802	1.61424	1.73469	0.0512235	0.501426	0.100041	0.945263	0.947081	6	NA	6.76505	0	31277.000000;33398.000000;32010.000000;30723.000000;15104.000000;23407.000000
140910_NVGLDIEAEVPAVK_3_run0	140910_NVGLDIEAEVPAVK_3	0	/scratch/86561441.tmpdir/20150119_035_Site8_DynRge_S3_Day_3.mzXML.gz	4444.33	f_1010165_5157440312423238044	NVGLDIEAEVPAVK	NVGLDIEAEVPAVK	-1	485.268	13878	1/P50990	0	4411.32	33.0136	4423.36	3.82687	65.8154	6	2305	none	4469.77	0.615437	35.8539	53781	0	0.863498	0.258047	0.93822	0	0.979013	0.997595	0.0520067	0.0188541	0.0265745	0.133497	3.57945	0.522693	5.17298	4.41499	0.00615437	0.531674	0.0493355	0.75351	0.772987	3	NA	7.11079	0	4049.000000;3413.000000;1787.000000;1807.000000;1365.000000;1457.000000
26081_DFNMPLTISSLK_2_run0	26081_DFNMPLTISSLK_2	0	/scratch/86620680.tmpdir/Site11_DynRangeS5_Day3.mzXML.gz	5090.96	f_4992405_9082707423052700190	DFNMPLTISSLK	DFNMPLTISSLK	-1	683.358	30227	1/Q96HC4	0	4913.38	177.579	5072.71	3.9168	90.906	6	5322	396540_DFNMPLTISSLK_2	5115.71	4.10597	41.1748	107786	1	0.853059	0.280435	0.969783	0	0.96716	0.990473	0.131945	0.0347204	0.0393976	0.174054	3.71783	0.544623	7.21741	5.23372	0.0410597	0.816379	0.251381	0.803067	0.865371	5	NA	7.17052	0	14794.000000;5932.000000;1616.000000;4106.000000;2351.000000;1428.000000
166188_SHSTEPGLVLTLGQGDVGQLGLGENVMER_3_run0	166188_SHSTEPGLVLTLGQGDVGQLGLGENVMER_3	0	/scratch/86999523.tmpdir/Site2_AQUA_HEK_S4_SW_day5_rep3_180714.mzXML.gz	6583.99	f_9234160_25207850656325238	SHSTEPGLVLTLGQGDVGQLGLGENVMER	SHSTEPGLVLTLGQGDVGQLGLGENVMER	-1	998.505	44175	1/P18754	0	6548.24	35.7491	6563.08	3.69231	94.9874	6	4824	none	6608.59	0.487374	2.70324	752271	5	0.850198	0.0587222	0.685389	0	0.794625	0.998917	0.0395664	0.0133704	0.0159545	0.0948735	0.994451	0.58858	3.78526	3.74773	0.00487374	0	0	0.829027	0.803678	10	NA	5.66755	0	8359.000000;7193.000000;7054.000000;7340.000000;7565.000000;6664.000000
85033_IIGVDINK_2_run0	85033_IIGVDINK_2	0	/scratch/86949918.tmpdir/Site6_DynRange_S4A_Day_1.mzXML.gz	3002.35	f_303047_2557097597505728526	IIGVDINK	IIGVDINK	-1	436.266	286927	1/P11766	0	3309.52	-307.173	2983.77	3.28122	10.0414	6	41696	none	3042.27	7.85858	28.7243	1010413	1	0.827475	0.28397	0.983013	0.0206917	0.998145	0.982078	0.244285	0.0315338	0.0447813	0.0837841	3.35774	0.67098	7.25481	5.21506	0.0785858	1.67047	0.246357	0.72264	0.890246	5	NA	6.12264	0	238461.000000;35158.000000;1899.000000;4038.000000;3671.000000;3700.000000
39393_EFVITSLK_2_run0	39393_EFVITSLK_2	0	/scratch/86874248.tmpdir/Site10_DynRge_S4_Day_3A.mzXML.gz	4138.75	f_695645_17735043157190232644	EFVITSLK	EFVITSLK	-1	468.774	27422	1/Q9HD20	0	3943.77	194.981	4108.14	1.08877	45.6146	6	2843	none	4176.59	4.7146	13.4361	231277	0	0.754495	0.118568	0.807252	0.0877033	0.928214	0.965229	0.308356	0.0699695	0.0791946	0.310847	2.59795	0.803864	18.1241	4.24192	0.047146	7.11491	0.443995	0.609397	0.902098	6	NA	4.48902	0	9634.000000;7125.000000;6798.000000;1828.000000;577.000000;1460.000000
184498_TMM(UniMod:35)AC(UniMod:4)GGSIQTSVNALSADVLGR_3_run0	184498_TMM(UniMod:35)AC(UniMod:4)GGSIQTSVNALSADVLGR_3	0	/scratch/86561170.tmpdir/Site1_DynRange_S4_Day_3C.mzXML.gz	6457.84	f_7238568_4223859269597481240	TMMACGGSIQTSVNALSADVLGR	TMM(UniMod:35)AC(UniMod:4)GGSIQTSVNALSADVLGR	-1	785.708	32790	1/Q99832	0	6220.39	237.447	6434.05	3.89081	96.5111	6	4756	none	6487.1	5.41111	13.6312	165768	1	0.847682	0.197807	0.975408	0	0.919024	0.996871	0.0766322	0.0242359	0.0254515	0.142896	2.61236	0.610702	4.21621	3.24225	0.0541111	0	0	0.921718	0.925045	6	NA	7.04178	0	9828.000000;5374.000000;5439.000000;4300.000000;4227.000000;3622.000000
67578_GNSSESIEAIR_2_run0	67578_GNSSESIEAIR_2	0	/scratch/86874302.tmpdir/Site9_DynRge_S4_Day_7C.mzXML.gz	2609.44	f_3383418_16039827322612026720	GNSSESIEAIR	GNSSESIEAIR	-1	581.789	26414	1/O60313	0	2554.28	55.1615	2578.49	3.81459	4.6302	6	3031	none	2641.25	1.3302	7.71476	200226	1	0.829397	0.131921	0.967003	0	0.768636	0.992939	0.100847	0.0333014	0.0406792	0.230218	2.04314	0.612171	3.8615	3.54314	0.013302	0	0	0.816346	0.788571	7	NA	6.23246	0	6889.000000;3743.000000;5816.000000;4392.000000;2647.000000;2927.000000
172181_SQLNSQSVEITK_2_run0	172181_SQLNSQSVEITK_2	0	/scratch/86874302.tmpdir/Site9_DynRge_S4_Day_7C.mzXML.gz	2748.85	f_5061513_9700126507357738185	SQLNSQSVEITK	SQLNSQSVEITK	-1	667.352	21174	1/O60763	0	2642.21	106.641	2717.76	3.38245	7.79269	6	2375	none	2773.92	2.49269	14.0075	318936	2	0.769317	0.0663895	0.973116	0	0.978794	0.998885	0.0454737	0.0147865	0.0162839	0.0892297	2.63959	0.731872	5.23316	4.10587	0.0249269	1.00652	0.110349	0.829555	0.84732	4	NA	6.69441	0	5147.000000;4933.000000;3858.000000;3016.000000;2413.000000;1807.000000
33932_DTVILPIK_2_run0	33932_DTVILPIK_2	0	/scratch/93595548.tmpdir/0012_Site7_DynRange_S2_Day_3.mzXML.gz	3380.61	f_13068653333664694115	DTVILPIK	DTVILPIK	-1	449.784	188355	1/Q8NBU5	0	3547.83	-167.222	3337.45	4.2249	40.9348	6	15792	515736_DTVILPIK_2	3449.78	3.76521	55.0479	355838	2	0.846741	0.529328	0.904495	0	0.883264	0.989447	0.145091	0.0419297	0.0456573	0.238799	4.0082	0.585936	3.45216	3.87974	0.0376521	2.57526	0.490299	0.887512	0.942042	5	NA	7.67264	0	44677.000000;54356.000000;47301.000000;23411.000000;6105.000000;12505.000000
33218_DSQPPAVPDNR_2_run0	33218_DSQPPAVPDNR_2	0	/scratch/93595549.tmpdir/Site4_DynRange_S2_Day_1.mzXML.gz	1429.29	f_9100805497947211920	DSQPPAVPDNR	DSQPPAVPDNR	-1	598.289	57436	1/Q15154	0	1440.95	-11.6531	1402.29	4.334	-11.6042	6	6265	none	1470.54	0.00421541	51.2816	316001	1	0.839163	0.181759	0.949483	0.0230343	0.746318	0.965994	0.228634	0.0771852	0.101648	0.469136	3.93733	0.598074	5.51261	5.72751	4.21541e-05	0.991614	0.0792139	0.882645	0.929623	5	NA	7.85521	0	14429.000000;16850.000000;10174.000000;8658.000000;1323.000000;6002.000000
86246_ILEFIAVSQLR_3_run0	86246_ILEFIAVSQLR_3	0	/scratch/86874239.tmpdir/Site10_DynRge_S1_Day_5.mzXML.gz	5901.4	f_357895_146215420618708079	ILEFIAVSQLR	ILEFIAVSQLR	-1	430.259	11821	1/P36776	0	5803.05	98.3472	5881.25	3.9531	87.2691	6	2535	none	5926.89	2.26907	37.6133	65938	2	0.78758	0.179274	0.984316	0	0.969822	0.995286	0.0870005	0.024648	0.0287466	0.141277	3.62736	0.724757	3.26461	3.4621	0.0226907	1.02619	0.347499	0.82051	0.841124	3	NA	7.34501	0	4767.000000;2232.000000;1601.000000;1693.000000;809.000000;719.000000
107074_LETGQFLTFR_2_run0	107074_LETGQFLTFR_2	0	/scratch/86561508.tmpdir/Site11__DynRangeS2_Day5.mzXML.gz	4109.71	f_3257180_908595149115003919	LETGQFLTFR	LETGQFLTFR	-1	606.325	17223	1/A0AVT1	0	4074.13	35.5742	4086.58	3.23789	63.8075	6	2634	1639695_LETGQFLTFR_2	4132.88	0.607537	6.42174	230190	1	0.884723	0.0748208	0.893058	0	0.996709	0.998107	0.0554474	0.0150519	0.0186467	0.08245	1.85969	0.477089	4.31228	4.91376	0.00607537	0.620949	0.0412713	0.786702	0.840438	5	NA	6.05496	0	6527.000000;2999.000000;2421.000000;1913.000000;2052.000000;1311.000000
143785_PSETPQAEVGPTGC(UniMod:4)PHR_3_run0	143785_PSETPQAEVGPTGC(UniMod:4)PHR_3	0	/scratch/86561174.tmpdir/Site5_DynRgeS4Day_1D.mzXML.gz	1940.36	f_3363213_17191273203614059111	PSETPQAEVGPTGCPHR	PSETPQAEVGPTGC(UniMod:4)PHR	-1	607.285	99096	1/P35520	0	2056.14	-115.787	1908.69	3.96433	-7.6506	6	10609	2199474_PSETPQAEVGPTGC(UniMod:4)PHR_3	1973.89	2.4506	19.1652	376550	7	0.838367	0.263168	0.991594	0	0.843709	0.990714	0.107668	0.031346	0.0389029	0.215971	2.9531	0.594358	4.64137	4.99548	0.024506	2.41012	0.762533	0.835647	0.83813	7	NA	6.73218	0	28210.000000;20027.000000;12363.000000;19446.000000;13166.000000;5884.000000
86159_ILDSFAAAPVPTTTLVLK_3_run0	86159_ILDSFAAAPVPTTTLVLK_3	0	/scratch/86999533.tmpdir/Site10_DynRge_S5_Day_3.mzXML.gz	6046.44	f_4200636_11718390432072961108	ILDSFAAAPVPTTTLVLK	ILDSFAAAPVPTTTLVLK	-1	619.696	30617	1/P18583	0	6160.28	-113.844	6029.18	4.7103	91.4163	6	4736	none	6074.82	2.98369	74.2076	154093	6	0.757094	0.198692	0.932213	0.0203482	0.886906	0.972946	0.229854	0.0614436	0.0768538	0.337168	4.30687	0.75293	2.11892	1.54569	0.0298369	0	0	0.89587	0.904635	4	NA	8.17977	0	15366.000000;3652.000000;4633.000000;3414.000000;623.000000;2929.000000
183578_TLNASDVLSAMEEMEFQR_3_run0	183578_TLNASDVLSAMEEMEFQR_3	0	/scratch/86561331.tmpdir/Site11__DynRangeS4_Day5A.mzXML.gz	6459.82	f_5376301_7141015948552480615	TLNASDVLSAMEEMEFQR	TLNASDVLSAMEEMEFQR	-1	690.987	22357	1/Q9NRF9	0	6499.27	-39.4512	6438.8	4.11823	125.728	6	3753	2812697_TLNASDVLSAMEEMEFQR_3	6495.03	2.17159	33.8945	92119	0	0.875228	0.242697	0.92726	0	0.467504	0.992713	0.0870108	0.0289451	0.0396881	0.232294	3.52325	0.542059	5.22023	5.11526	0.0217159	0.59285	0.241482	0.899652	0.882212	5	NA	7.58243	0	4091.000000;2537.000000;4853.000000;3854.000000;4673.000000;2349.000000
1653_AAQVAQDEEIAR_2_run0	1653_AAQVAQDEEIAR_2	0	/scratch/86561271.tmpdir/20141209_Site3_DynRge_S4_Day_1C.mzXML.gz	1944.08	f_4510457_8268574953824527326	AAQVAQDEEIAR	AAQVAQDEEIAR	-1	650.828	35911	1/Q8IVM0	0	1970.14	-26.0585	1922.55	3.93579	-7.30518	6	6004	none	1971.3	0.505179	19.5394	264889	0	0.838165	0.13557	0.946892	0	0.764227	0.985122	0.126028	0.0446101	0.0640398	0.336903	2.97243	0.582543	5.67574	4.99069	0.00505179	1.38207	0.533764	0.892212	0.897244	6	NA	7.23693	0	10823.000000;5424.000000;10189.000000;3903.000000;2575.000000;2997.000000
174804_STLINTLFK_2_run0	174804_STLINTLFK_2	0	/scratch/86561377.tmpdir/0005_Site7_DynRange_S4_Day_1B.mzXML.gz	4711.53	f_1726477_7943111291588783983	STLINTLFK	STLINTLFK	-1	518.805	113930	1/Q9UHD8	0	4680.23	31.2998	4676.01	3.68913	70.1664	6	10587	2680548_STLINTLFK_2	4742.08	0.833607	33.6088	371570	3	0.73434	0.306618	0.90288	0.027157	0.860835	0.985458	0.151649	0.0509209	0.0695006	0.328586	3.51479	0.694714	5.8202	4.87933	0.00833607	1.60173	0.109655	0.806825	0.905524	4	NA	7.11525	0	30076.000000;29142.000000;41885.000000;3094.000000;5947.000000;3786.000000
57629_FVEQLGSYDPLPNSHGEK_3_run0	57629_FVEQLGSYDPLPNSHGEK_3	0	/scratch/86561462.tmpdir/Site2_AQUA_HEK_S2_SW_day1_180714.mzXML.gz	4553.46	f_5581475_9429392795528081586	FVEQLGSYDPLPNSHGEK	FVEQLGSYDPLPNSHGEK	-1	672.994	48248	1/Q9Y3D3	0	4511.21	42.2486	4520.61	4.02563	49.0202	6	5985	862341_FVEQLGSYDPLPNSHGEK_3	4575.87	0.820215	49.4026	271754	2	0.786597	0.177543	0.943218	0.0260114	0.855799	0.951414	0.318011	0.0723009	0.082189	0.36635	3.9	0.644047	4.70512	3.86774	0.00820215	4.66628	1.02014	0.867696	0.901775	6	NA	7.39037	0	22508.000000;9440.000000;1763.000000;2410.000000;1255.000000;10872.000000
87645_IMHFPTWVDLK_3_run0	87645_IMHFPTWVDLK_3	0	/scratch/86561244.tmpdir/Site9_DynRge_S5_Day_7.mzXML.gz	5812.43	f_746968_13517450421489714654	IMHFPTWVDLK	IMHFPTWVDLK	-1	462.913	105711	1/Q92499	0	5850.24	-37.816	5749.26	4.11126	79.5666	6	7558	none	5858.28	1.03339	19.4303	218451	3	0.871507	0.483912	0.982628	0	0.902677	0.997227	0.0639461	0.0206332	0.0250873	0.142688	2.96683	0.568501	7.34407	7.43182	0.0103339	0	0	0.939063	0.9331	6	NA	7.71364	0	19567.000000;26371.000000;22161.000000;16770.000000;12896.000000;7946.000000
126846_MC(UniMod:4)PGC(UniMod:4)SDPVQR_2_run0	126846_MC(UniMod:4)PGC(UniMod:4)SDPVQR_2	0	/scratch/86874224.tmpdir/20141211_Site3_DynRge_S5_Day_3.mzXML.gz	1840.43	f_4680791_9390795695090500273	MCPGCSDPVQR	MC(UniMod:4)PGC(UniMod:4)SDPVQR	-1	653.77	25665	1/Q75N03	0	1927.83	-87.3997	1815.31	3.51059	-11.4153	6	4001	1941787_MC(UniMod:4)PGC(UniMod:4)SDPVQR_2	1864.06	1.91534	22.7047	117707	1	0.735029	0.218041	0.968362	0.0694331	0.962343	0.997011	0.0569471	0.0202818	0.0313396	0.15527	3.12257	0.784662	3.52412	1.98026	0.0191534	0.59285	0.0812004	0.845969	0.905952	2	NA	7.19849	0	9214.000000;6654.000000;4982.000000;2016.000000;1782.000000;1017.000000
185417_TPHVLVLGSGVYR_3_run0	185417_TPHVLVLGSGVYR_3	0	/scratch/93595539.tmpdir/20150119_009_Site8_DynRge_S2_Day_1.mzXML.gz	3546.42	f_2880597207210961805	TPHVLVLGSGVYR	TPHVLVLGSGVYR	-1	466.602	14606	1/P27708	0	3534.32	12.0937	3531.42	3.08992	40.6564	6	2884	none	3564.57	0.25644	13.8611	195166	1	0.838992	0.0748389	0.934623	0	0.926464	0.995021	0.0923256	0.0284088	0.0309669	0.167396	2.62909	0.607633	6.69193	5.23019	0.0025644	3.28035	0.576399	0.751717	0.798095	5	NA	6.12582	0	4916.000000;2188.000000;2022.000000;2117.000000;2043.000000;1320.000000
184478_TMLHLTDIQLQDNK_3_run0	184478_TMLHLTDIQLQDNK_3	0	/scratch/86561213.tmpdir/Site5_DynRgeS2Day_3.mzXML.gz	4488.32	f_2290023_9804616396733836117	TMLHLTDIQLQDNK	TMLHLTDIQLQDNK	-1	557.291	87256	1/Q9NTJ5	0	4487.9	0.416358	4460.82	3.43886	49.4521	6	7777	none	4519.5	0.0478778	3.66427	1164519	7	0.826875	0.0749288	0.904768	0	0.890415	0.991411	0.108145	0.0331637	0.0454355	0.238182	1.29863	0.601581	3.10988	2.55969	0.000478778	0.396031	0.107081	0.830093	0.840041	7	NA	5.86335	0	25737.000000;17957.000000;10528.000000;13122.000000;8825.000000;11087.000000
142761_PGTPSAEGGSTSSTLR_2_run0	142761_PGTPSAEGGSTSSTLR_2	0	/scratch/86948874.tmpdir/Site2_AQUA_HEK_S4_SW_day1_rep1_180714.mzXML.gz	1628.51	f_7006779_11980082945661599344	PGTPSAEGGSTSSTLR	PGTPSAEGGSTSSTLR	-1	752.866	6377	1/P35269	0	1695.57	-67.0602	1611.57	3.94134	-10.9905	6	1786	2181772_PGTPSAEGGSTSSTLR_2	1644.08	1.19052	29.7576	66847	1	0.8175	0.095397	0.929722	0	0.908629	0.995389	0.08718	0.0293255	0.0344378	0.186526	3.39309	0.542166	3.82869	3.84475	0.0119053	0.396031	0.0359201	0.89866	0.904068	3	NA	7.72133	0	1952.000000;1159.000000;1345.000000;950.000000;603.000000;368.000000
145973_QEILAALEK_2_run0	145973_QEILAALEK_2	0	/scratch/86948875.tmpdir/Site6_DynRange_S1_Day_5.mzXML.gz	4251.57	f_1398257_14533534476497199115	QEILAALEK	QEILAALEK	-1	507.795	220536	1/P07602	0	4156.16	95.4126	4235.42	3.40083	43.4143	6	33485	none	4306.92	2.41427	85.6535	553475	4	0.875055	0.398457	0.99487	0	0.977576	0.993423	0.105275	0.0244038	0.0269278	0.133358	4.45031	0.568585	10.2495	10.1409	0.0241427	4.72172	0.379634	0.881973	0.956504	3	NA	7.94126	0	67329.000000;50178.000000;34302.000000;36615.000000;16445.000000;15667.000000
113313_LLEDFLQEGEEPDEDDAYQVLSTLK_3_run0	113313_LLEDFLQEGEEPDEDDAYQVLSTLK_3	0	/scratch/86561241.tmpdir/Site1_DynRange_S3_Day_3.mzXML.gz	7377.19	f_9156254_5361380291920921691	LLEDFLQEGEEPDEDDAYQVLSTLK	LLEDFLQEGEEPDEDDAYQVLSTLK	-1	966.126	14986	1/Q8N3U4	0	7492.68	-115.487	7359.46	3.86793	117.318	6	2306	none	7402.55	2.88235	14.2021	91796	2	0.868415	0.163253	0.953167	0	0.750376	0.994885	0.0820336	0.0284476	0.0358593	0.20605	2.65339	0.551892	4.19421	3.8193	0.0288235	0.59285	0.178031	0.875821	0.866755	6	NA	6.86064	0	3470.000000;2300.000000;3182.000000;2345.000000;1971.000000;1718.000000
114642_LLPGLEADSKPGR_3_run0	114642_LLPGLEADSKPGR_3	0	/scratch/86999528.tmpdir/Site2_AQUA_HEK_S4_SW_day3_rep2_180714.mzXML.gz	3042.06	f_509293_2434815314416887678	LLPGLEADSKPGR	LLPGLEADSKPGR	-1	451.589	48666	1/Q86Y56	0	3049.17	-7.11081	3023.85	5.13523	18.6201	6	10459	1755912_LLPGLEADSKPGR_3	3059.61	0.0799195	54.6336	773386	3	0.799966	0.0629259	0.88949	0.18292	0.536367	0.960387	0.218699	0.0834582	0.113713	0.560708	4.00065	0.627794	3.79131	3.70008	0.000799195	0	0	0.924406	0.899904	8	NA	8.13703	0	8902.000000;6704.000000;21726.000000;3931.000000;5894.000000;1509.000000
104942_LDEAEDDFKK_3_run0	104942_LDEAEDDFKK_3	0	/scratch/86561467.tmpdir/Site10_DynRge_S4_Day_3C.mzXML.gz	1800.33	f_654_14258156139387360802	LDEAEDDFKK	LDEAEDDFKK	-1	403.859	14295	1/Q13217	0	1786.28	14.0585	1783.48	4.21006	-11.0488	6	2416	none	1822.59	0.451198	41.0301	399719	1	0.787675	0.0357626	0.923361	0	0.635743	0.97884	0.180919	0.061552	0.0747381	0.398406	3.71431	0.586317	3.35743	3.40101	0.00451198	0.501426	0.131802	0.851333	0.864652	4	NA	7.53651	0	2906.000000;2999.000000;2284.000000;3161.000000;2107.000000;838.000000
209658_YC(UniMod:4)PIPDVLC(UniMod:4)ELGR_2_run0	209658_YC(UniMod:4)PIPDVLC(UniMod:4)ELGR_2	0	/scratch/86561268.tmpdir/Site10_DynRge_S4_Day_5B.mzXML.gz	6215.43	f_7398519_7634074317984957696	YCPIPDVLCELGR	YC(UniMod:4)PIPDVLC(UniMod:4)ELGR	-1	796.384	20097	1/Q08426	0	6204.25	11.181	6189.79	4.03632	95.2287	6	2794	none	6235.43	0.1287	18.646	360679	2	0.766451	0.0557199	0.658383	0.0265214	0.925765	0.978506	0.187821	0.0441483	0.0544116	0.249701	2.92563	0.741949	1.7652	1.9872	0.001287	0.846326	0.0876903	0.760884	0.819972	6	NA	6.58634	0	8547.000000;4534.000000;2601.000000;3372.000000;510.000000;533.000000
192603_VDLGVLGK_2_run0	192603_VDLGVLGK_2	0	/scratch/86568090.tmpdir/Site1_DynRange_S4_Day_5B.mzXML.gz	3957.58	f_50111_15861749616533783171	VDLGVLGK	VDLGVLGK	-1	400.747	34233	1/P36871	0	3723.11	234.473	3932.12	3.22249	36.1609	6	4321	none	3985.17	5.46088	20.8252	418557	1	0.774377	0.0817881	0.973305	0	0.976574	0.996499	0.0763288	0.0229	0.033522	0.148006	3.03616	0.695244	6.14991	6.22215	0.0546088	1.5925	0.119868	0.782986	0.899901	4	NA	6.42782	0	11629.000000;11425.000000;7052.000000;2206.000000;1159.000000;762.000000
179195_TELDAHLENLLSK_3_run0	179195_TELDAHLENLLSK_3	0	/scratch/86561423.tmpdir/Site10_DynRge_S1_Day_3.mzXML.gz	4667.29	f_1029795_7991561174729226838	TELDAHLENLLSK	TELDAHLENLLSK	-1	494.931	31290	1/Q9Y371	0	4717.92	-50.6362	4646.19	4.21345	57.8189	6	4215	2746871_TELDAHLENLLSK_3	4695.09	1.28114	56.9868	306665	0	0.75403	0.102033	0.965451	0	0.981565	0.976392	0.193307	0.0651431	0.0907088	0.300741	4.04282	0.713465	3.7101	3.13143	0.0128114	0.674531	0.0622508	0.861791	0.904756	3	NA	7.87034	0	13227.000000;3040.000000;4259.000000;4048.000000;2529.000000;4187.000000
65444_GLDVPQVSLIINYDLPNNR_3_run0	65444_GLDVPQVSLIINYDLPNNR_3	0	/scratch/86874252.tmpdir/Site9_DynRge_S2_Day_7.mzXML.gz	6989.78	f_6236190_14602840313939799620	GLDVPQVSLIINYDLPNNR	GLDVPQVSLIINYDLPNNR	-1	714.051	35988	1/P38919	0	7067.15	-77.3641	6963.32	3.68053	105.927	6	3763	none	7026.09	1.97295	7.15024	227725	3	0.845147	0.158033	0.909098	0	0.907226	0.993538	0.105832	0.0324948	0.0375411	0.199916	1.96715	0.626589	3.36302	3.80195	0.0197295	0.59285	0.117662	0.812859	0.842346	7	NA	6.10616	0	9713.000000;10131.000000;5491.000000;5089.000000;3876.000000;1688.000000
210788_YGEGDSLTLQQLK_2_run0	210788_YGEGDSLTLQQLK_2	0	/scratch/86874266.tmpdir/Site5_DynRgeS2Day_1.mzXML.gz	4083.99	f_6601883_6829728083647029025	YGEGDSLTLQQLK	YGEGDSLTLQQLK	-1	726.372	59856	1/Q15043	0	4097.59	-13.5983	4060.89	3.78666	41.5644	6	5646	3228423_YGEGDSLTLQQLK_2	4129.34	0.335579	4.35636	476243	2	0.786409	0.125684	0.945144	0	0.474049	0.97824	0.185446	0.0590717	0.0684642	0.381892	1.47164	0.680938	3.54527	3.27859	0.00335579	2.70294	1.00531	0.800316	0.771219	11	NA	5.35944	0	18407.000000;5789.000000;11236.000000;4950.000000;12236.000000;7238.000000
830_AAGPLLTDEC(UniMod:4)R_2_run0	830_AAGPLLTDEC(UniMod:4)R_2	0	/scratch/86561308.tmpdir/Site1_DynRange_S2_Day_1.mzXML.gz	2813.65	f_3912276_679181859569661327	AAGPLLTDECR	AAGPLLTDEC(UniMod:4)R	-1	601.795	25959	1/Q9BQ69	0	2735.99	77.666	2793.07	4.59869	10.9579	6	4262	none	2842.79	1.85791	35.4946	149460	1	0.803005	0.173685	0.980755	0.167765	0.782026	0.973549	0.207428	0.0602008	0.0683087	0.349654	3.56938	0.645137	2.47376	3.29813	0.0185791	1.5543	0.383209	0.887347	0.895129	7	NA	7.49272	0	7515.000000;5697.000000;1066.000000;2604.000000;4355.000000;4722.000000
12313_AMQADISQAAQILSSDPSR_3_run0	12313_AMQADISQAAQILSSDPSR_3	0	/scratch/86561255.tmpdir/Site1_DynRange_S4_Day_5A.mzXML.gz	5412.63	f_4986509_11595150339422367433	AMQADISQAAQILSSDPSR	AMQADISQAAQILSSDPSR	-1	663.662	42664	1/P42166	0	5505.44	-92.8146	5389.21	3.68364	70.3541	6	5142	188036_AMQADISQAAQILSSDPSR_3	5438.94	2.24592	8.82377	331183	4	0.861548	0.128823	0.982863	0	0.9778	0.998372	0.0523632	0.0163496	0.0198312	0.103655	2.17745	0.592985	3.8637	3.8621	0.0224592	0.396031	0.0477559	0.811546	0.794537	6	NA	6.32418	0	14214.000000;7886.000000;9945.000000;3861.000000;2994.000000;3764.000000
184454_TMLELLNQLDGFEATK_3_run0	184454_TMLELLNQLDGFEATK_3	0	/scratch/86561216.tmpdir/Site9_DynRge_S2_Day_8.mzXML.gz	7518.2	f_3795848_11727167451780062787	TMLELLNQLDGFEATK	TMLELLNQLDGFEATK	-1	608.313	13946	1/P62195	0	7562.85	-44.6478	7474.83	3.65696	118.361	6	3076	2825373_TMLELLNQLDGFEATK_3	7521.09	1.3394	7.80388	109754	3	0.855871	0.127066	0.95459	0	0.954346	0.994844	0.0860162	0.026779	0.0327868	0.166544	2.05462	0.572741	2.79692	3.43906	0.013394	0	0	0.888173	0.905276	5	NA	6.73478	0	4633.000000;2669.000000;1950.000000;1627.000000;2094.000000;973.000000
199128_VLPGSSVLFLC(UniMod:4)DMQEK_2_run0	199128_VLPGSSVLFLC(UniMod:4)DMQEK_2	0	/scratch/86874271.tmpdir/Site4_DynRange_S3_Day_1.mzXML.gz	5525.36	f_9360508_4027479165907531082	VLPGSSVLFLCDMQEK	VLPGSSVLFLC(UniMod:4)DMQEK	-1	911.958	39506	1/Q96AB3	0	5457.11	68.2509	5504.85	4.03863	90.1132	6	6706	none	5547.1	1.3132	10.953	296829	5	0.806881	0.133093	0.889801	0	0.793518	0.990562	0.104009	0.0342493	0.0467545	0.259899	2.39361	0.655129	4.4647	5.19364	0.013132	0	0	0.907295	0.901196	7	NA	7.01534	0	9176.000000;6892.000000;7310.000000;4539.000000;4906.000000;6683.000000
141189_NVNQEVVDFEK_2_run0	141189_NVNQEVVDFEK_2	0	/scratch/86874253.tmpdir/0007_Site7_DynRange_S5_Day_1.mzXML.gz	2699.69	f_4822068_8864217316868569014	NVNQEVVDFEK	NVNQEVVDFEK	-1	660.825	53993	1/Q9BUP3	0	2735.21	-35.5207	2674.85	3.42761	26.2643	6	4780	none	2731.01	0.735738	3.24832	1162815	4	0.805319	0.046433	0.959456	0	0.39211	0.986339	0.142184	0.0463671	0.0574148	0.328847	1.17814	0.640545	3.53131	3.43225	0.00735738	0.929365	0.192122	0.762581	0.744973	9	NA	5.07827	0	10569.000000;9809.000000;7797.000000;5866.000000;11208.000000;8744.000000
198311_VLFPATGYLSIVWK_3_run0	198311_VLFPATGYLSIVWK_3	0	/scratch/93595552.tmpdir/20150119_027_Site8_DynRge_S4_Day_2A.mzXML.gz	7030.28	f_2273355981412222666	VLFPATGYLSIVWK	VLFPATGYLSIVWK	-1	531.973	9799	1/P49327	0	6933	97.288	7009.48	4.57047	126.454	6	1677	none	7055.89	1.95407	120.251	27096	0	0.836258	0.36164	0.963064	0	0.919658	0.992874	0.0861652	0.0349238	0.0519243	0.251789	4.78958	0.552145	5.36664	4.45754	0.0195407	0.396031	0.106361	0.844391	0.833818	3	NA	8.36354	0	4122.000000;1697.000000;1203.000000;1019.000000;1040.000000;718.000000
117219_LPAYLTIQMVR_2_run0	117219_LPAYLTIQMVR_2	0	/scratch/86999531.tmpdir/Site1_DynRange_S1_Day_3.mzXML.gz	5589.8	f_4540884_7566096042218072717	LPAYLTIQMVR	LPAYLTIQMVR	-1	652.873	26796	1/P54578	0	5609.39	-19.5983	5568.14	4.21993	75.7392	6	3633	none	5614.56	0.56084	21.6192	164168	1	0.805348	0.163223	0.856451	0	0.788576	0.995714	0.0805062	0.0278561	0.0337932	0.193871	3.07358	0.661674	4.8777	4.89298	0.0056084	0	0	0.868098	0.834519	6	NA	7.35796	0	5234.000000;4884.000000;6711.000000;3977.000000;3765.000000;2225.000000
7909_AIGNIELGIR_2_run0	7909_AIGNIELGIR_2	0	/scratch/93595546.tmpdir/20150119_036_Site8_DynRge_S4_Day_3A.mzXML.gz	3847.08	f_10307395787514887249	AIGNIELGIR	AIGNIELGIR	-1	528.314	13716	1/P46821	0	3792.93	54.1476	3830.22	3.40008	50.3311	6	2749	none	3866.69	1.23113	15.8384	115959	1	0.810924	0.118283	0.933669	0	0.997465	0.998429	0.0609697	0.0144239	0.0149278	0.0599571	2.76244	0.678486	5.37857	3.28948	0.0123113	0.674531	0.138441	0.87251	0.893007	3	NA	7.15762	0	6220.000000;2812.000000;1344.000000;1439.000000;1045.000000;856.000000
205131_VTWDSTFC(UniMod:4)AVNPK_2_run0	205131_VTWDSTFC(UniMod:4)AVNPK_2	0	/scratch/86874282.tmpdir/Site11_DynRangeS1_Day1.mzXML.gz	3490.51	f_6753109_6440859345711219816	VTWDSTFCAVNPK	VTWDSTFC(UniMod:4)AVNPK	-1	762.861	22683	1/Q9BR76	0	3484.5	6.00983	3468.89	3.53635	52.506	6	3889	none	3511.89	0.0939538	6.69852	381253	1	0.806465	0.0594959	0.905622	0	0.251865	0.988399	0.121459	0.042083	0.0546214	0.317507	1.90189	0.655384	2.22098	2.06132	0.000939538	0.396031	0.136193	0.817261	0.803187	6	NA	5.97904	0	3424.000000;4786.000000;4180.000000;4041.000000;4154.000000;2098.000000
40731_EHLIDELDYILLPTEGWNK_3_run0	40731_EHLIDELDYILLPTEGWNK_3	0	/scratch/86874237.tmpdir/Site5_DynRgeS4Day_3B.mzXML.gz	7833.06	f_6669444_13645336607174225638	EHLIDELDYILLPTEGWNK	EHLIDELDYILLPTEGWNK	-1	766.727	53445	1/Q9Y4E8	0	7973.31	-140.25	7809.83	3.65056	123.915	6	5617	none	7861.99	3.4853	4.03207	510703	6	0.819634	0.10465	0.877179	0	0.976292	0.996758	0.0622362	0.018302	0.023822	0.121774	1.39428	0.653104	3.05324	3.03044	0.034853	0.846326	0.309119	0.815755	0.816133	9	NA	5.64029	0	19379.000000;8352.000000;9595.000000;4356.000000;6044.000000;5719.000000
122649_LTELMFEHYNIPAFFLC(UniMod:4)K_3_run0	122649_LTELMFEHYNIPAFFLC(UniMod:4)K_3	0	/scratch/86612955.tmpdir/20141216_site3_DynRge_S3_Day_5.mzXML.gz	7189.51	f_6660570_16385177328505114820	LTELMFEHYNIPAFFLCK	LTELMFEHYNIPAFFLC(UniMod:4)K	-1	758.376	36745	1/O96019	0	7386.62	-197.109	7164.95	4.69841	115.638	6	5342	none	7216.95	4.86182	59.0016	130968	3	0.845596	0.280565	0.962379	0	0.92293	0.980904	0.183221	0.0512843	0.0578469	0.262898	4.07756	0.553591	6.22303	6.42814	0.0486182	0.396031	0.0613562	0.909943	0.920899	7	NA	7.9658	0	17465.000000;2792.000000;2371.000000;5021.000000;3418.000000;5678.000000
115008_LLQVVEEPQALAAFLR_3_run0	115008_LLQVVEEPQALAAFLR_3	0	/scratch/86561235.tmpdir/20141208_Site3_DynRge_S2_Day_1.mzXML.gz	7260.76	f_3393486_15424541925331388722	LLQVVEEPQALAAFLR	LLQVVEEPQALAAFLR	-1	599.68	21072	1/Q9BQ67	0	7316.13	-55.3782	7238.82	4.42488	116.442	6	2604	none	7290.81	1.45754	53.3746	58975	0	0.809387	0.357304	0.972563	0	0.874965	0.987876	0.139945	0.0416801	0.0474095	0.251563	3.97734	0.652454	4.217	4.14788	0.0145754	0.501426	0.125018	0.902473	0.89391	4	NA	8.09221	0	7240.000000;3255.000000;3563.000000;2136.000000;1299.000000;3579.000000
9346_ALASIDSK_2_run0	9346_ALASIDSK_2	0	/scratch/93595538.tmpdir/20150119_034_Site8_DynRge_S2_Day_3.mzXML.gz	1280.49	f_14284038357709299487	ALASIDSK	ALASIDSK	-1	402.727	15725	1/P18206	0	1036.1	244.396	1266.74	2.50654	-11.7557	6	4390	none	1296.57	6.14429	16.4331	165146	1	0.686398	0.0952188	0.87473	0.15186	0.996463	0.982003	0.228025	0.0424862	0.0598464	0.133666	2.7993	0.846789	8.69192	2.95184	0.0614429	2.55499	0.305622	0.607643	0.869429	5	NA	5.06155	0	9664.000000;2607.000000;1532.000000;370.000000;696.000000;856.000000
109659_LGSIFGLGLAYAGSNR_2_run0	109659_LGSIFGLGLAYAGSNR_2	0	/scratch/86561345.tmpdir/Site2_AQUA_HEK_S1_SW_day3_180714.mzXML.gz	6702.21	f_7797625_6737977648618663546	LGSIFGLGLAYAGSNR	LGSIFGLGLAYAGSNR	-1	798.431	31201	1/Q13200	0	6598.1	104.117	6676.4	3.57403	95.3457	6	3167	1679287_LGSIFGLGLAYAGSNR_2	6728.41	1.9457	5.269	273608	1	0.829482	0.114035	0.851036	0	0.952382	0.997457	0.0666554	0.0195063	0.0212004	0.120256	1.66184	0.574868	2.37341	2.45181	0.019457	0.846326	0.191285	0.833673	0.837421	7	NA	6.03477	0	7283.000000;5996.000000;5138.000000;4489.000000;4578.000000;3717.000000
178786_TDWDAGFK_2_run0	178786_TDWDAGFK_2	0	/scratch/86948882.tmpdir/Site2_AQUA_HEK_S3_SW_day1_180714.mzXML.gz	3431.34	f_780677_2781299159664885730	TDWDAGFK	TDWDAGFK	-1	470.214	51383	1/P52298	0	3376.98	54.3658	3404.28	3.76834	25.9764	6	7506	2740845_TDWDAGFK_2	3453.04	1.17638	9.15448	347465	1	0.860306	0.14788	0.910273	0	0.985691	0.993258	0.0975502	0.035698	0.050344	0.178414	2.21424	0.546668	4.10267	6.47912	0.0117638	1.20345	0.523322	0.841378	0.916486	7	NA	6.46575	0	23076.000000;8429.000000;8525.000000;6520.000000;3723.000000;1110.000000
103084_LAGTQPLEVLEAVQR_3_run0	103084_LAGTQPLEVLEAVQR_3	0	/scratch/86948875.tmpdir/Site6_DynRange_S1_Day_5.mzXML.gz	5725.81	f_2015185_13092266392900999521	LAGTQPLEVLEAVQR	LAGTQPLEVLEAVQR	-1	541.974	265472	1/P22314	0	5759.53	-33.7213	5704.53	4.64167	81.0231	6	37513	none	5782.52	0.976928	108.196	548593	6	0.859498	0.483914	0.900739	0	0.979357	0.998491	0.0526321	0.0157684	0.0169531	0.0910023	4.68395	0.589397	11.5725	11.3204	0.00976928	0	0	0.988527	0.988856	5	NA	9.29489	0	86912.000000;51122.000000;49291.000000;21107.000000;28644.000000;28396.000000
195958_VHMGDLDVPLEQEMAK_3_run0	195958_VHMGDLDVPLEQEMAK_3	0	/scratch/86874297.tmpdir/20141209_Site3_DynRge_S4_Day_1B.mzXML.gz	4813.5	f_3532192_11765875335678915171	VHMGDLDVPLEQEMAK	VHMGDLDVPLEQEMAK	-1	604.627	107019	1/Q9NUB1	0	4836.76	-23.256	4785.31	4.21765	60.5653	6	13007	3002662_VHMGDLDVPLEQEMAK_3	4847.05	0.634693	14.4031	780795	4	0.836264	0.137064	0.968931	0	0.871355	0.981871	0.171793	0.0527624	0.06028	0.319843	2.66744	0.637818	2.34763	2.70938	0.00634693	0.674531	0.440955	0.95328	0.941187	6	NA	7.43399	0	25994.000000;19024.000000;17060.000000;13183.000000;16249.000000;15509.000000
176200_SVVALHNLINNK_3_run0	176200_SVVALHNLINNK_3	0	/scratch/86874281.tmpdir/20141216_site3_DynRge_S1_Day_5.mzXML.gz	3559.12	f_299276_7320809581528074046	SVVALHNLINNK	SVVALHNLINNK	-1	441.258	58615	1/P51665	0	3639.6	-80.4802	3539.55	3.46271	29.1054	6	10052	2701370_SVVALHNLINNK_3	3585.04	1.89463	40.8155	289967	0	0.753465	0.202144	0.978173	0	0.936729	0.964777	0.233569	0.0671524	0.0966944	0.325681	3.70906	0.665279	5.93581	4.1135	0.0189463	4.04719	0.583106	0.836283	0.926639	4	NA	7.09748	0	28343.000000;5360.000000;3488.000000;5473.000000;3998.000000;11953.000000
145079_QASC(UniMod:4)SGDEYR_2_run0	145079_QASC(UniMod:4)SGDEYR_2	0	/scratch/86874267.tmpdir/Site5_DynRgeS3Day_5.mzXML.gz	951.048	f_2930878_5393533104090230641	QASCSGDEYR	QASC(UniMod:4)SGDEYR	-1	586.735	15995	1/O95394	0	697.707	253.341	933.858	4.63093	-28.5427	6	3911	none	969.716	5.85735	119.615	49045	1	0.849077	0.326129	0.979162	0	0.983572	0.996147	0.0834198	0.0213202	0.02489	0.125276	4.78428	0.561409	6.98268	6.30849	0.0585735	0	0	0.949454	0.943373	4	NA	8.78526	0	4725.000000;4021.000000;3444.000000;1603.000000;1461.000000;741.000000
10573_ALLEAGALPNAPNSYGR_3_run0	10573_ALLEAGALPNAPNSYGR_3	0	/scratch/86561174.tmpdir/Site5_DynRgeS4Day_1D.mzXML.gz	4513.09	f_2640294_17683560355483321694	ALLEAGALPNAPNSYGR	ALLEAGALPNAPNSYGR	-1	571.969	121222	1/P42771	0	4508.75	4.33909	4477.21	3.5697	49.5415	6	13057	none	4542.41	0.0414899	5.9119	900082	6	0.830069	0.134679	0.970596	0	0.956233	0.9957	0.0851784	0.0244366	0.0272879	0.143378	1.77697	0.6278	7.10006	7.15811	0.000414899	0.265837	0.0344201	0.910328	0.914064	7	NA	6.73292	0	44072.000000;16473.000000;20901.000000;12523.000000;10329.000000;16924.000000
172525_SQVMDEATALQLR_3_run0	172525_SQVMDEATALQLR_3	0	/scratch/86561206.tmpdir/20141211_Site3_DynRge_S4_Day_3A.mzXML.gz	4120.68	f_961085_7288423311142513189	SQVMDEATALQLR	SQVMDEATALQLR	-1	487.917	88048	1/Q15149	0	4309.16	-188.484	4102.08	3.76202	42.647	6	15048	2643829_SQVMDEATALQLR_3	4144.32	4.45298	54.5411	379860	1	0.685382	0.231791	0.978553	0.0195462	0.82504	0.938278	0.360104	0.0768815	0.103867	0.434664	3.99896	0.76135	4.5285	3.01741	0.0445298	3.02131	0.491263	0.71321	0.842432	5	NA	6.45395	0	29088.000000;41139.000000;15220.000000;769.000000;880.000000;952.000000
183187_TLGMAISERPDLR_3_run0	183187_TLGMAISERPDLR_3	0	/scratch/86561459.tmpdir/Site11__DynRangeS1_Day5.mzXML.gz	2903.44	f_909002_3757034580083548422	TLGMAISERPDLR	TLGMAISERPDLR	-1	486.929	12779	1/Q5JTH9	0	2848.71	54.7272	2888.42	2.94695	32.535	6	2955	none	2921.5	1.43502	59.2235	145252	0	0.698687	0.0879781	0.921981	0	0.984235	0.963967	0.298325	0.0605194	0.0886962	0.200516	4.08132	0.869631	9.0056	4.08133	0.0143502	2.88219	0.259364	0.771129	0.932008	1	NA	7.17537	0	8372.000000;645.000000;529.000000;1803.000000;1016.000000;414.000000
104880_LDDDPPPSTLLK_2_run0	104880_LDDDPPPSTLLK_2	0	/scratch/86561407.tmpdir/Site1_DynRange_S5_Day_1.mzXML.gz	3552.96	f_4622585_6716090668875291225	LDDDPPPSTLLK	LDDDPPPSTLLK	-1	655.846	23034	1/P82914	0	3562.12	-9.16032	3519.42	3.3753	30.8872	6	2308	1607037_LDDDPPPSTLLK_2	3582.4	0.212763	29.2012	90425	3	0.754376	0.25473	0.862589	0	0.971098	0.993571	0.0822494	0.0198161	0.027973	0.137729	3.37421	0.720187	3.01477	3.37485	0.00212763	3.69344	0.670795	0.7152	0.779849	3	NA	6.46607	0	9093.000000;4694.000000;4375.000000;1643.000000;2012.000000;1217.000000
142188_PAPPATPGAPTSPAEHR_3_run0	142188_PAPPATPGAPTSPAEHR_3	0	/scratch/86874273.tmpdir/Site4_DynRange_S1_Day_2.mzXML.gz	1624.06	f_2302605_964583779839930070	PAPPATPGAPTSPAEHR	PAPPATPGAPTSPAEHR	-1	551.95	35952	1/Q96GE9	0	1836.99	-212.935	1600.21	3.8949	-6.73591	6	4447	none	1658.7	5.03591	10.3025	411922	4	0.844065	0.0872787	0.958472	0	0.949981	0.995864	0.0833279	0.0239846	0.0273691	0.146604	2.33238	0.60754	3.20013	2.926	0.0503591	0.501426	0.167429	0.876786	0.86639	7	NA	6.57109	0	11480.000000;7940.000000;5859.000000;3449.000000;3484.000000;3740.000000
154432_REDLVVAPAGITLK_2_run0	154432_REDLVVAPAGITLK_2	0	/scratch/86561296.tmpdir/20141210_Site3_DynRge_S1_Day_1a.mzXML.gz	4352.09	f_6649274_16792358643179950916	REDLVVAPAGITLK	REDLVVAPAGITLK	-1	741.438	27763	1/P12268	0	4416.89	-64.8032	4331.08	3.48945	47.3412	6	5504	2353551_REDLVVAPAGITLK_2	4370.08	1.55878	9.99445	240452	6	0.840227	0.115462	0.94962	0	0.976909	0.998915	0.0382864	0.0107661	0.0135944	0.0765105	2.30203	0.624883	1.3428	1.2831	0.0155878	0.396031	0.100329	0.857223	0.863097	3	NA	6.74115	0	7378.000000;5314.000000;4680.000000;3907.000000;3141.000000;3343.000000
152522_QVEEIFNLK_2_run0	152522_QVEEIFNLK_2	0	/scratch/93595542.tmpdir/20150119_013_Site8_DynRge_S4_Day_1C.mzXML.gz	4057.01	f_15062750341724062110	QVEEIFNLK	QVEEIFNLK	-1	560.306	14922	1/P78347	0	3924.08	132.927	4042.56	3.29034	53.4597	6	2607	2323635_QVEEIFNLK_2	4079.03	3.15975	11.163	204522	1	0.846105	0.0729604	0.938256	0	0.956663	0.991109	0.108871	0.0239095	0.0282856	0.148166	2.41261	0.572651	5.03631	4.76239	0.0315975	3.57684	0.46309	0.742059	0.755118	7	NA	5.70366	0	4565.000000;3091.000000;2260.000000;2341.000000;1417.000000;1248.000000
[truncated: 39,595 more rows]
[truncated: 8 more columns]
