# Supplementary material for: Multi-laboratory assessment of reproducibility, qualitative and quantitative performance of SWATH-mass spectrometry
Source: Nat Commun. 2017 Aug 21;8:291. doi: 10.1038/s41467-017-00249-5 (PMC5566333; doi:10.1038/s41467-017-00249-5)
Supplement: Supplementary file 6 — Supplementary Data 4 [file 41467_2017_249_MOESM6_ESM.xlsx]

## Sheet: SD4 - S4 Peak Areas cross site
Supplementary Data 4 – Peptide Peak areas (Sum of 4 Fragment Ions) for SIS peptides from sample S4
					1									2									3									4									5
		Avg	Std Dev	CV
Un-Normalized
SMD3.VAQLEQVYIR[+10]	0.33	63264.1	33408.4	52.8078																				75245.5	74731	60986.6	62278.3	67734.6	77616.8	58974.3	68617.4	78850.7	70249.4	96247.2	89864.3	76686.4	91690	83862.6	78959.8	54936.8	130252	128861	94317	93720.9	115437	125040	121398	128169	115355
ZMAT5.APPPGGWPLQPR[+10]	0.33
HNRPC.GFAFVQYVNER[+10]	0.33	42950	21279.2	49.5442	22790.2	23811.6	28134.3		24721	22848.5	24659.3	25597.6	23950.1	56622.1	54374.8	54253.5	49439.1	53305.9	44384.9	62408.2	67362	69503.1		42835.7	32374.8	27575.7	29143.3	26381.8	36043.4	36340.9	32946.8	27832.4	50327.4	51995	55240.5	53920.8	58755.4	53870.8	48465	46290		79587.1	87541.3	79614	88499.6	85855.2	97415.4	92228.1	93336.8
SFPQ_HUMAN.FAQHGTFEYEYSQR	0.33
ANRA2_HUMAN.SVQQVIESHLLK	0.33
AEN.LVEVQWEQQEAR[+10]	0.33	3.11664e+07	2.51076e+06	8.05601
RUXF.C[CAM]NNVLYIR[+10]	3.33	156952	74228.3	47.2936	106860	110108	108419		111543	100895	84627.2	88667.8	83487	185313	229711	244457	236916	248037	245457	322684	274177	284593		134866	124589	98131.4	99517.2	97619	107274	105601	107260	200671	218756	231178	234679	226676	220252	221062	232656	209541	243936	279744	200432	241713	240816	240168	249625	231727	243526
RUXF.C[PCm]NNVLYIR[+10]	3.33	46967	42137.5	89.7173																				69836.8	55342.5	48348.2	50642.5	48404.9	56603.6	53948.9	70430.2	93212.7	139556	144928	145566	143484	132332	125168	128446	98377.9	61832	83021.7	21593.2	46949.4	63111.4	50626.3	54498.3	54408.9	55958.7
SFSWA_HUMAN.EAQISSAIVSSVQSK	3.33	15490.3	4904.46	31.6615	10492.9	12411.6	13769.4		13849.5	11966.1	11924.1	11033.9	11753.2	15724.8	13582.9	15516.3	17084.2	16463.3	15890.5	21014.2	19064.7	19980.1		18367.2	14960.3	8856.8	11717	9870.02	9614.62	8795	9220.87	16926.2	18142	18724	19851.4	18068.9	16168	18808.1	18252.6	11728.7
ESRP2.EASGLSADSLAR[+10]	3.33	209778	105396	50.2418	129443	122706	123936		111002	124607	120028	124536	112620	215065	181556	267648	260208	274221	275389	289190	275968	294369		328769	291910	223133	225755	217042	253614	230883	241425	184033	276903	271470	304551	293044	287934	266360	280816	308875	306022	297577	368711	432041	435483	403450	419418	416313	421425
SMD1.EPVQLETLSIR[+10]	3.33	196770	98224.6	49.9184	117939	113489	114366		102306	106797	90474.6	97744.5	94955.4	168891	179151	204364	224205	280761	232622	317071	338511	291604		227394	207229	153275	146518	155202	190560	172800	182090	245884	264706	280890	280876	285421	280241	246063	277194	171077	347133	335865	303286	366096	363418	380512	341540	335288	354927
SNRPA_HUMAN.EVSSATNALR	3.33
DDX5.FVINYDYPNSSEDYIHR[+10]	3.33	43062.4	29297.4	68.0346	27970	25710	26440		20250	19110	25030	19700	21050	82553.5	97602	92159.2	90893.9	93848.9	88777.2	119278	158587	123733		25710	26440	33792.6	20250	19110	25030	19700	21050	55999.6	54887.4	49780.5	63704.2	61713.7	62320.2	50723.4	56579	34676.1
ROA2.GGNFGFGDSR[+10].sum3	33.33	1.16736e+06	589187	50.4719	624922	634653	617426		601732	588050	548845	596534	587708	1.36993e+06	1.2099e+06	1.50186e+06	1.60735e+06	1.51454e+06	1.55939e+06	1.58085e+06	1.65624e+06	1.61407e+06		1.66887e+06	1.54233e+06	1.18218e+06	1.16979e+06	1.2234e+06	1.34967e+06	1.33724e+06	1.34834e+06	1434033	1727175	1888865	1810269	1877192	1753052	1676594	1857727	1793726	1.90634e+06	2.0408e+06	2.41554e+06	2.32038e+06	2.33205e+06	2.28217e+06	2.45353e+06	2.25981e+06	2.27689e+06
SRSF7.AFSYYGPLR[+10]	33.33	2.34879e+06	1.11261e+06	47.3694	1.45699e+06	1.44495e+06	1.39926e+06		1.24198e+06	1.22562e+06	1.14825e+06	1.13688e+06	1.14209e+06	2.93271e+06	3.06105e+06	3.09164e+06	3.21755e+06	3.03826e+06	3.14391e+06	3.39833e+06	3.31686e+06	3.31011e+06		2.9503e+06	2.62322e+06	2.05406e+06	2.05277e+06	1.96802e+06	2.47101e+06	2.40861e+06	2.43422e+06	3021171	3273217	3378756	3340234	3386719	3233554	3228705	3414700	2259756	3.826e+06	3.57372e+06	4.0094e+06	4.23814e+06	4.39688e+06	4.28468e+06	4.06669e+06	4.00289e+06	4.17361e+06
SMD2.NNTQVLINC[CAM]R[+10]	33.33	183971	85535.7	46.4942	129212	129624	132494		118669	136679	120786	124664	116987	186153	193527	231156	234643	225002	226786	244580	258638	239008		231406	206040	159259	154706	162117	175234	167194	185707	176154	254629	277496	269156	276262	295865	273656	278564	280709	309656	318820	332541	336693	336916	360625	345385	328490	347498
NCBP2.SDSYVELSQYR[+10]	33.33	1.73869e+06	822345	47.2968	1.09338e+06	1.10124e+06	1.08761e+06		977952	1.0066e+06	922005	926222	900430	1.7865e+06	1.75068e+06	2.00838e+06	1.98488e+06	1.89023e+06	1.90423e+06	2.30458e+06	2.19609e+06	2.06139e+06		2.15839e+06	2.01784e+06	1.52298e+06	1.5529e+06	1.55191e+06	1.76071e+06	1.66312e+06	1.70046e+06	2222961	2357337	2620648	2472078	2486299	2523431	2291316	2489108	1656126	2.70716e+06	2.7001e+06	3.07719e+06	2.87215e+06	3.21811e+06	3.06277e+06	2.82617e+06	2.94609e+06	2.80802e+06
E2F7.LDFAVEDGENAQK[+08]	33.33	727697	347512	47.755	505613	511116	538791		464200	458735	427318	424603	419055	773759	822613	951456	891867	1.00273e+06	850773	1.09489e+06	1.03457e+06	1.01258e+06		1.06966e+06	970376	710894	735635	727110	740113	716512	705426	943980	1050018	1161506	1135164	1110117	1143848	1021170	1120394	699574	1.23554e+06	1.20981e+06	1.22783e+06	1.41699e+06	1.42588e+06	1.42473e+06	1.36032e+06	1.32632e+06	1.29141e+06
APR.APAELEVEC[CAM]ATQLR[+10]	33.33	1.21891e+06	595638	48.8664	953881	943777	954884		821355	835843	728490	790365	747128	988392	1.11269e+06	1.534e+06	1.16653e+06	1.7257e+06	1.39985e+06	2.15835e+06	1.69467e+06	2.07647e+06		1.4382e+06	1.26162e+06	979872	964030	954215	1.07041e+06	1.00099e+06	977912	1409261	1846900	2027221	1839749	1787377	1828177	1538614	1814407	1093387	2.12382e+06	1.73934e+06	1.82071e+06	2.32643e+06	2.32033e+06	2.28476e+06	2.25404e+06	2.24086e+06	2.2246e+06
PHLA3.SGGLLQLWK[+08]	333.3	3.55541e+06	2.17252e+06	61.1046	1.83865e+06	1.95002e+06	1.88539e+06		1.66789e+06	1.54056e+06	1.56163e+06	1.66817e+06	1.6158e+06	2.94885e+06	3.12257e+06	3.60377e+06	3.64596e+06	3.81089e+06	3.29811e+06	5.78975e+06	6.01123e+06	5.79195e+06		4.58755e+06	4.4317e+06	2.93792e+06	2.98677e+06	2.9334e+06	3.68126e+06	3.58537e+06	3.33081e+06	3465587	5879290	6093721	6260088	6304696	4685079	5166229	5849848	4814067	7.26357e+06	6.91642e+06	6.5585e+06	8.8143e+06	8.77257e+06	8.75168e+06	8.36619e+06	8.1857e+06	8.48716e+06
SRSF3.AFGYYGPLR[+10]	333.3	1.73227e+07	7.18297e+06	41.4656	1.30104e+07	1.3132e+07	1.31372e+07		1.22417e+07	1.23422e+07	1.2049e+07	1.16125e+07	1.15733e+07	2.1327e+07	2.10458e+07	2.13359e+07	2.19767e+07	2.18441e+07	2.17609e+07	2.17301e+07	2.1438e+07	2.20883e+07		1.83868e+07	1.66992e+07	1.47897e+07	1.42273e+07	1.48662e+07	1.63943e+07	1.61574e+07	1.63928e+07	21923642	24451227	25339235	24982929	23900106	24592309	23009854	24548808	19015283	2.92864e+07	2.75775e+07	2.65321e+07	2.88608e+07	3.07617e+07	3.0029e+07	2.89883e+07	2.93304e+07	2.96844e+07
SF3B2.VGEPVALSEEER[+10].sum4	333.3	1.99333e+07	8.69077e+06	43.5992	1.54352e+07	1.50264e+07	1.54979e+07		1.45613e+07	1.38315e+07	1.36239e+07	1.41704e+07	1.40227e+07	1.94388e+07	1.74626e+07	2.04493e+07	2.19178e+07	2.143e+07	2.12272e+07	2.37726e+07	2.37349e+07	2.24308e+07		2.72623e+07	2.55805e+07	1.83808e+07	1.80306e+07	1.93366e+07	2.08097e+07	1.96528e+07	1.98549e+07	19610813	26905220	27641991	27903294	26530741	28633517	25121908	27521191	28248088	3.2453e+07	3.02092e+07	2.69528e+07	3.52574e+07	3.61626e+07	3.59064e+07	3.651e+07	3.44639e+07	3.66724e+07
FL2D.YTDLNSNDVTGLR[+10]	333.3	7.46565e+06	3.33683e+06	44.6958	5.83086e+06	5.78016e+06	5.71929e+06		5.3238e+06	5.40439e+06	5.30026e+06	5.44365e+06	5.19156e+06	6.85277e+06	7.6642e+06	8.52076e+06	8.42135e+06	9.21187e+06	7.78513e+06	1.13343e+07	1.00832e+07	1.03649e+07		1.02271e+07	9.01227e+06	6.15347e+06	6.28241e+06	6.46053e+06	6.8009e+06	6.4376e+06	6.48779e+06	8539092	9616880	11061087	10100947	9713925	10486309	9146804	9853588	6395716	1.0915e+07	1.01792e+07	1.01073e+07	1.2493e+07	1.29869e+07	1.2972e+07	1.1996e+07	1.2099e+07	1.16435e+07
WDR83.DGQC[CAM]TLVSSLDSTLR[+10]	333.3	7.33692e+06	4.14415e+06	56.4835	5.4243e+06	5.47917e+06	5.41827e+06		4.89882e+06	4.70522e+06	4.73621e+06	4.9242e+06	4.70375e+06	6.71589e+06	8.80372e+06	9.38358e+06	8.63145e+06	1.03551e+07	8.69733e+06	1.37166e+07	1.31814e+07	1.30372e+07		8.43139e+06	6.98204e+06	3.49261e+06	3.61956e+06	3.69132e+06	5.59459e+06	4.91329e+06	3.49009e+06	6218115	10778800	8457312	11528578	11594025	9397073	10417897	10859581	6067641	1.10829e+07	1.00522e+07	8.22006e+06	1.32212e+07	1.31366e+07	1.29414e+07	1.28965e+07	1.33248e+07	1.3362e+07
SFR19.TPEVSFLPEEATEEAGVR[+10]	333.3	7.07569e+06	3.90302e+06	55.1609	6.41533e+06	6.38631e+06	6.38337e+06		5.39635e+06	5.46724e+06	5.37098e+06	5.59495e+06	5.22884e+06	7.37358e+06	8.73328e+06	8.55988e+06	7.77763e+06	8.68109e+06	8.68474e+06	1.23215e+07	1.16393e+07	1.13847e+07		8.46239e+06	8.07371e+06	4.94483e+06	4.52593e+06	4.4324e+06	4.88434e+06	3.99509e+06	3.78007e+06	5305838	10409388	9110545	11055164	10293531	8214494	9407724	10165683	7077161	1.0416e+07	8.2325e+06	5.52574e+06	1.43669e+07	1.41471e+07	1.3926e+07	1.39573e+07	1.32793e+07	1.34528e+07
AK17A.HDWDSFFR[+10]	3333.33	3.56234e+07	1.29568e+07	36.3717	2.88227e+07	2.99491e+07	2.97744e+07		2.396e+07	2.33302e+07	2.25633e+07	2.41953e+07	2.50102e+07	3.95833e+07	4.24745e+07	4.02988e+07	4.2608e+07	3.94839e+07	4.06566e+07	4.64577e+07	4.68412e+07	4.66909e+07		6.13726e+07	5.752e+07	4.28226e+07	4.54105e+07	4.6788e+07	4.62592e+07	4.32129e+07	4.54662e+07	34267960	38821646	43067876	41234010	37387654	39557091	38269908	37927284	19857135	5.08465e+07	4.53048e+07	3.48989e+07	5.48573e+07	5.25813e+07	5.38382e+07	5.35158e+07	5.25062e+07	5.27136e+07
SRRM4.LGQHLATEPLGTNSWER[+10]	3333.33	3.46966e+07	1.50203e+07	43.2904	2.43833e+07	2.56904e+07	2.51485e+07		2.29575e+07	2.27411e+07	2.29678e+07	2.31062e+07	2.3054e+07	3.87299e+07	3.95387e+07	4.40244e+07	4.25636e+07	4.1922e+07	4.12794e+07	4.9648e+07	4.68002e+07	4.6284e+07		5.1835e+07	4.64435e+07	3.68911e+07	3.71045e+07	3.63013e+07	3.85555e+07	3.76124e+07	3.97091e+07	40049486	44608048	45669601	45903173	43572669	44662269	40652860	43481314	34356986	5.90549e+07	5.50871e+07	4.79488e+07	5.79311e+07	5.87609e+07	5.85044e+07	5.94046e+07	5.96427e+07	5.9787e+07
RBM5.GLPITITESDIR[+10]	3333.33	9.30223e+07	3.23456e+07	34.7719	8.23176e+07	8.35283e+07	8.39822e+07		7.69198e+07	7.57402e+07	7.90131e+07	7.56824e+07	7.75131e+07	1.07211e+08	1.10906e+08	1.13282e+08	1.06872e+08	1.111e+08	1.05159e+08	1.18892e+08	121230430	1.20715e+08		1.08676e+08	1.04405e+08	8.59038e+07	9.01918e+07	9.14627e+07	9.45347e+07	9.05653e+07	9.42127e+07	87554975	106000000	109000000	112000000	113000000	103000000	107000000	104000000	87450636	1.51842e+08	1.41826e+08	9.11856e+07	1.62616e+08	1.64215e+08	1.65338e+08	1.62432e+08	1.57444e+08	1.61998e+08
RBMX.LFIGGLNTETNEK[+08]	3333.33	6.64771e+07	2.48425e+07	37.37	6.27657e+07	6.057e+07	6.12077e+07		5.61482e+07	5.68412e+07	5.56364e+07	5.65693e+07	5.42345e+07	7.0085e+07	76982323	8.05425e+07	7.7596e+07	7.89257e+07	7.85592e+07	9.23692e+07	8.69248e+07	8.67086e+07		8.61095e+07	8.20696e+07	6.72926e+07	6.94262e+07	6.8213e+07	7.52445e+07	6.67822e+07	6.88309e+07	69513329	74881457	81951036	80751823	75576045	82401328	74745469	79786047	68052137	1.10037e+08	8.94524e+07	4.38027e+07	1.07176e+08	1.11227e+08	1.10629e+08	1.05282e+08	1.06054e+08	1.08462e+08
HNRPU.SSGPTSLFAVTVAPPGAR[+10]	3333	6.25036e+07	2.4163e+07	38.6585	5.74508e+07	5.87325e+07	5.91409e+07		5.35052e+07	5.27366e+07	5.17415e+07	5.34641e+07	5.18956e+07	6.28467e+07	7.14136e+07	6.83874e+07	6.35347e+07	6.84606e+07	6.51893e+07	8.09403e+07	8.10431e+07	7.83233e+07		8.24366e+07	7.63547e+07	4.46913e+07	4.61169e+07	4.49744e+07	5.75109e+07	5.13017e+07	4.27632e+07	55900303	90509456	91910549	89343726	90084678	88879363	84858270	90650444	77291129	9.72036e+07	9.34917e+07	6.34674e+07	1.08351e+08	1.04273e+08	1.10722e+08	1.07147e+08	1.09065e+08	1.0502e+08
TRA2A.YGPLSGVNVVYDQR[+10]	3333.33	5.76822e+07	2.28808e+07	39.667	5.43568e+07	5.40209e+07	5.46321e+07		4.83364e+07	4.77089e+07	4.53791e+07	4.62378e+07	4.5619e+07	5.30885e+07	6.09216e+07	7.00809e+07	6.04453e+07	6.24532e+07	6.17967e+07	8.23545e+07	8.44322e+07	8.06085e+07		7.43941e+07	7.20447e+07	5.32971e+07	5.42481e+07	5.49215e+07	5.87732e+07	5.49634e+07	5.35041e+07	67258635	75045634	80809664	79253476	75908360	76483306	71576528	74812084	54946751	8.74911e+07	7.72321e+07	5.42994e+07	9.20355e+07	9.43469e+07	9.62493e+07	9.21014e+07	8.92042e+07	8.95527e+07
			average	46.9692
			Median	47.2968
			Std Dev	13.8541
Normalized
SMD3.VAQLEQVYIR[+10]	0.33	57375.2	18633.3	32.4763																			53202.3	55991.8	62332.1	74931.1	77116.6	83806	80259.3	60793.6	74022.3	79082	46766.7	65389.9	54898.7	49059.1	64871.3	57145.1	51326.1	46417.9	60037.4	55644	43376.8	38231.3	46701.5	50459.3	50678.6	54675.4	48258.3
ZMAT5.APPPGGWPLQPR[+10]	0.33
HNRPC.GFAFVQYVNER[+10]	0.33	37512.1	6603.84	17.6045	36584.4	37331.8	44436.9		43036.8	40053.7	44092.1	44916.9	42185.7	56940.7	52602.8	48149.5	42610.2	44116.6	38696.8	39866.6	42842.8	46002.7	30754.4	31875	27003.4	33880.8	36086.9	32641.4	37270.5	37462	35542	27914.1	33504.1	35325.1	33746.7	34495.1	41569.9	36708.3	31503.6	39111.9		34366.8	40260.6	32476.7	35803.7	34646.5	40666.8	39343.5	39047.2
SFPQ_HUMAN.FAQHGTFEYEYSQR	0.33
ANRA2_HUMAN.SVQQVIESHLLK	0.33
AEN.LVEVQWEQQEAR[+10]	0.33	2.15066e+07	1.05357e+06	4.89883
RUXF.C[CAM]NNVLYIR[+10]	3.33	145351	38687.2	26.6165	171540	172628	171242		194186	176871	151318	155588	147054	186356	222225	216953	204192	205278	214000	206132	174379	188367	115881	100356	103918	120569	123228	120781	110926	108858	115709	201260	145631	157061	143367	145013	155829	150635	151233	177048	112438	120797	92179.4	98601.5	97425.4	96918.8	104208	98852.4	101878
RUXF.C[PCm]NNVLYIR[+10]	3.33	42579.8	26162.7	61.4439																			46407.8	51967	46160.4	59403	62708.5	59889.9	58530.7	55613.2	75977.9	93486.1	92905.4	98463.4	88927.5	91792	93625.7	85291.2	83493.8	83122.5	28500.5	35849.9	9930.78	19152	25532.5	20430.1	22750.7	23210.2	23410.2
SFSWA_HUMAN.EAQISSAIVSSVQSK	3.33	14465.1	3531.86	24.4164	16843.9	19458.9	21748.1		24110.6	20976.8	21320.9	19361.5	20702.1	15813.3	13140.2	13770.6	14724.4	13625.2	13854.1	13423.9	12125.3	13224.4	12473.1	13667.4	12478.2	10881.9	14508.7	12211.9	9941.95	9066.32	9947.19	16975.8	12077.6	12721	12127.3	11559.3	11439	12816.1	11864.7	9909.95
ESRP2.EASGLSADSLAR[+10]	3.33	191450	42239.1	22.0627	207790	192379	195752		193244	218437	214616	218528	198369	216275	175640	237536	224266	226949	240096	184735	175518	194837	247784	244644	243478	274152	279543	268539	262249	238005	260442	184573	184341	184435	186052	187471	203715	181501	182538	260978	141056	128498	169572	176242	176180	162811	175089	177594	176302
SMD1.EPVQLETLSIR[+10]	3.33	178473	27919.6	15.6436	189323	177928	180636		178106	187217	161773	171515	167255	169842	173313	181372	193237	232361	202811	202546	215296	193007	158998	169208	172847	188321	181427	192027	197047	178131	196432	246605	176221	190836	171589	182594	198272	167671	180184	144548	160005	145031	139482	149341	147025	153554	142578	143030	148483
SNRPA_HUMAN.EVSSATNALR	3.33
DDX5.FVINYDYPNSSEDYIHR[+10]	3.33	46853.3	17826.6	38.0478	44898	40306.6	41767		35253.7	33502.7	44749	34562.5	37072.5	83018.1	94421.3	81790.5	78339.1	77670.5	77400	76195	100863	81896.6	34179.3	36940.8	39018.1	41519.1	39837.6	46092.6	33623.6	32865.6	40805.4	56163.8	36539.9	33820.6	38917.3	39480.6	44091.9	34563.6	36777.9	29298.9
ROA2.GGNFGFGDSR[+10].sum3	33.33	1.06021e+06	230823	21.7713	1.00317e+06	995011	975196		1.04756e+06	1.03086e+06	981363	1.04676e+06	1.03519e+06	1.37764e+06	1.17047e+06	1.33289e+06	1.38534e+06	1.25345e+06	1.35954e+06	1.00985e+06	1.05338e+06	1.06832e+06	1.21016e+06	1.24184e+06	1.28643e+06	1.45248e+06	1.44851e+06	1.51368e+06	1.39562e+06	1.3785e+06	1.45455e+06	1.43824e+06	1.14982e+06	1.28328e+06	1.1059e+06	1.20091e+06	1.2403e+06	1.14245e+06	1.20757e+06	1.51558e+06	878696	881246	1.11092e+06	946547	943460	920959	1.02424e+06	964012	952532
SRSF7.AFSYYGPLR[+10]	33.33	2.15991e+06	347615	16.094	2.33886e+06	2.26539e+06	2.21007e+06		2.16218e+06	2.14854e+06	2.05313e+06	1.99491e+06	2.01168e+06	2.94922e+06	2.9613e+06	2.7438e+06	2.77313e+06	2.5145e+06	2.741e+06	2.17087e+06	2.10955e+06	2.1909e+06	2.20697e+06	2.19538e+06	2.18799e+06	2.52372e+06	2.54186e+06	2.43497e+06	2.55514e+06	2.48291e+06	2.62596e+06	3.03003e+06	2.17906e+06	2.29551e+06	2.04057e+06	2.16661e+06	2.28776e+06	2.20008e+06	2.21965e+06	1.90934e+06	1.76353e+06	1.54318e+06	1.84394e+06	1.72885e+06	1.77881e+06	1.72906e+06	1.69767e+06	1.70759e+06	1.74601e+06
SMD2.NNTQVLINC[CAM]R[+10]	33.33	177454	26674.7	15.0319	207420	203224	209268		206591	239600	215971	218752	206061	187200	187220	205149	202233	186214	197722	156239	164496	158195	180046	172194	171855	195673	191566	200582	181199	172351	200335	176670	169512	188530	164429	176735	209326	186473	181075	237180	142731	137671	152937	137346	136304	145529	144183	140130	145375
NCBP2.SDSYVELSQYR[+10]	33.33	1.58837e+06	257827	16.2322	1.75517e+06	1.72653e+06	1.71783e+06		1.70252e+06	1.76458e+06	1.64859e+06	1.62527e+06	1.58602e+06	1.79655e+06	1.69363e+06	1.78242e+06	1.71072e+06	1.56438e+06	1.6602e+06	1.47217e+06	1.39673e+06	1.36439e+06	1.42682e+06	1.60611e+06	1.68306e+06	1.87121e+06	1.9229e+06	1.92012e+06	1.82066e+06	1.71442e+06	1.8344e+06	2.22948e+06	1.56933e+06	1.78045e+06	1.51021e+06	1.59058e+06	1.78534e+06	1.56133e+06	1.61799e+06	1.39931e+06	1.24782e+06	1.16594e+06	1.41521e+06	1.17163e+06	1.30193e+06	1.23597e+06	1.1798e+06	1.25677e+06	1.17473e+06
E2F7.LDFAVEDGENAQK[+08]	33.33	670027	112217	16.7481	811645	801330	850996		808127	804168	764067	745064	738124	778114	795806	844409	768677	829871	741743	699419	657994	670206	799485	795958	809378	873439	910907	899631	765311	738616	760992	946749	699022	789121	693479	710183	809280	695839	728288	591092	569502	522413	564683	578029	576859	574942	567876	565794	540258
APR.APAELEVEC[CAM]ATQLR[+10]	33.33	1.10941e+06	200084	18.0352	1.53124e+06	1.47966e+06	1.5082e+06		1.4299e+06	1.46524e+06	1.30258e+06	1.38688e+06	1.31599e+06	993954	1.07643e+06	1.36142e+06	1.0054e+06	1.42821e+06	1.22045e+06	1.37876e+06	1.07782e+06	1.37438e+06	1.1167e+06	1.07019e+06	1.0523e+06	1.20392e+06	1.19372e+06	1.18062e+06	1.10685e+06	1.03187e+06	1.05494e+06	1.41339e+06	1.22952e+06	1.37728e+06	1.12391e+06	1.14345e+06	1.29345e+06	1.04843e+06	1.17942e+06	923837	978942	751070	837352	949016	938721	922005	940964	955927	930653
PHLA3.SGGLLQLWK[+08]	333.3	3.09336e+06	647721	20.9391	2.95153e+06	3.05725e+06	2.9779e+06		2.90364e+06	2.70062e+06	2.79228e+06	2.9272e+06	2.84606e+06	2.96545e+06	3.02081e+06	3.19831e+06	3.14236e+06	3.15394e+06	2.87544e+06	3.69851e+06	3.82319e+06	3.83358e+06	3.39714e+06	3.41369e+06	3.69642e+06	3.60966e+06	3.69839e+06	3.6294e+06	3.80659e+06	3.69597e+06	3.59317e+06	3.47575e+06	3.91398e+06	4.14004e+06	3.82433e+06	4.03335e+06	3.31472e+06	3.52034e+06	3.80257e+06	4.06756e+06	3.34803e+06	2.9866e+06	3.01628e+06	3.5956e+06	3.54906e+06	3.5317e+06	3.49253e+06	3.49193e+06	3.55058e+06
SRSF3.AFGYYGPLR[+10]	333.3	1.65159e+07	2.43793e+06	14.7611	2.08852e+07	2.05883e+07	2.07496e+07		2.13116e+07	2.16361e+07	2.15442e+07	2.03768e+07	2.03851e+07	2.14471e+07	2.03599e+07	1.89355e+07	1.89412e+07	1.80784e+07	1.89721e+07	1.38812e+07	1.36347e+07	1.46198e+07	1.31474e+07	1.3682e+07	1.39286e+07	1.81714e+07	1.7617e+07	1.83935e+07	1.69524e+07	1.66559e+07	1.7684e+07	2.19879e+07	1.62778e+07	1.72153e+07	1.52622e+07	1.52898e+07	1.73992e+07	1.56792e+07	1.59574e+07	1.60666e+07	1.34991e+07	1.19083e+07	1.22022e+07	1.17731e+07	1.2445e+07	1.21181e+07	1.21014e+07	1.2512e+07	1.24184e+07
SF3B2.VGEPVALSEEER[+10].sum4	333.3	1.86883e+07	3.20337e+06	17.1411	2.47777e+07	2.35585e+07	2.44782e+07		2.53499e+07	2.42468e+07	2.43602e+07	2.48653e+07	2.46997e+07	1.95482e+07	1.68935e+07	1.81486e+07	1.88904e+07	1.77357e+07	1.85069e+07	1.5186e+07	1.50956e+07	1.48465e+07	1.92724e+07	2.02865e+07	2.13363e+07	2.25835e+07	2.23266e+07	2.39246e+07	2.15182e+07	2.02591e+07	2.14188e+07	1.96683e+07	1.79114e+07	1.87798e+07	1.70463e+07	1.69727e+07	2.02584e+07	1.71184e+07	1.78895e+07	2.38677e+07	1.49587e+07	1.30447e+07	1.23957e+07	1.43825e+07	1.463e+07	1.44899e+07	1.52413e+07	1.47019e+07	1.53418e+07
FL2D.YTDLNSNDVTGLR[+10]	333.3	6.92366e+06	1.37461e+06	19.8537	9.3601e+06	9.06215e+06	9.03337e+06		9.26822e+06	9.47398e+06	9.47714e+06	9.55215e+06	9.14442e+06	6.89134e+06	7.41444e+06	7.5621e+06	7.25814e+06	7.62386e+06	6.78743e+06	7.24042e+06	6.41299e+06	6.86031e+06	7.74262e+06	7.61023e+06	7.51701e+06	7.56045e+06	7.77924e+06	7.99342e+06	7.03244e+06	6.63619e+06	6.99883e+06	8.56414e+06	6.40218e+06	7.51484e+06	6.17073e+06	6.21436e+06	7.41913e+06	6.23275e+06	6.40511e+06	5.40394e+06	5.03109e+06	4.39551e+06	4.6484e+06	5.09623e+06	5.25402e+06	5.23478e+06	5.00782e+06	5.16131e+06	4.87102e+06
WDR83.DGQC[CAM]TLVSSLDSTLR[+10]	333.3	6.66555e+06	1.91331e+06	28.7045	8.70746e+06	8.59027e+06	8.55791e+06		8.52837e+06	8.24832e+06	8.46858e+06	8.64066e+06	8.28518e+06	6.75369e+06	8.51683e+06	8.32785e+06	7.43923e+06	8.57004e+06	7.58273e+06	8.76222e+06	8.38345e+06	8.62906e+06	6.6138e+06	6.27397e+06	5.82362e+06	4.29119e+06	4.48195e+06	4.56716e+06	5.78506e+06	5.06486e+06	3.765e+06	6.23635e+06	7.1757e+06	5.74585e+06	7.04288e+06	7.41713e+06	6.64849e+06	7.09889e+06	7.05903e+06	5.12674e+06	5.10849e+06	4.34068e+06	3.78044e+06	5.39329e+06	5.31458e+06	5.22246e+06	5.38373e+06	5.6842e+06	5.58996e+06
SFR19.TPEVSFLPEEATEEAGVR[+10]	333.3	6.34873e+06	2.14079e+06	33.72	1.02983e+07	1.00125e+07	1.00822e+07		9.39452e+06	9.58415e+06	9.60359e+06	9.81764e+06	9.21008e+06	7.41508e+06	8.44868e+06	7.59682e+06	6.70334e+06	7.18458e+06	7.57175e+06	7.87105e+06	7.40267e+06	7.53534e+06	6.32741e+06	6.29705e+06	6.73417e+06	6.07545e+06	5.60427e+06	5.48407e+06	5.05063e+06	4.11833e+06	4.07782e+06	5.3214e+06	6.92977e+06	6.18966e+06	6.75367e+06	6.58515e+06	5.81181e+06	6.41055e+06	6.60798e+06	5.97972e+06	4.80109e+06	3.5549e+06	2.54131e+06	5.86065e+06	5.72338e+06	5.61976e+06	5.82658e+06	5.6648e+06	5.62794e+06
AK17A.HDWDSFFR[+10]	3333.33	3.59716e+07	1.04291e+07	28.9925	4.62683e+07	4.69542e+07	4.70273e+07		4.17121e+07	4.08981e+07	4.03443e+07	4.24563e+07	4.4053e+07	3.98061e+07	4.10903e+07	3.57648e+07	3.67227e+07	3.26774e+07	3.54463e+07	2.96773e+07	2.97914e+07	3.09038e+07	4.40499e+07	4.56687e+07	4.79767e+07	5.26138e+07	5.62299e+07	5.78894e+07	4.78341e+07	4.4546e+07	4.90475e+07	3.43685e+07	2.58445e+07	2.92601e+07	2.51901e+07	2.39183e+07	2.79869e+07	2.60776e+07	2.46538e+07	1.67779e+07	2.34369e+07	1.95632e+07	1.60502e+07	2.23778e+07	2.12724e+07	2.17262e+07	2.23406e+07	2.23986e+07	2.20526e+07
SRRM4.LGQHLATEPLGTNSWER[+10]	3333.33	3.26193e+07	6.16213e+06	18.8911	3.91418e+07	4.02774e+07	3.97209e+07		3.99668e+07	3.98655e+07	4.10676e+07	4.05452e+07	4.06073e+07	3.89478e+07	3.82503e+07	3.90713e+07	3.66845e+07	3.46951e+07	3.59893e+07	3.17153e+07	2.97653e+07	3.06344e+07	3.48765e+07	3.85715e+07	3.87379e+07	4.53261e+07	4.59449e+07	4.49144e+07	3.98681e+07	3.87727e+07	4.28369e+07	4.01669e+07	2.96966e+07	3.10277e+07	2.80425e+07	2.7875e+07	3.15988e+07	2.77014e+07	2.82641e+07	2.90293e+07	2.72204e+07	2.37874e+07	2.20518e+07	2.36317e+07	2.37725e+07	2.36092e+07	2.47989e+07	2.54429e+07	2.50117e+07
RBM5.GLPITITESDIR[+10]	3333.33	9.48029e+07	2.46103e+07	25.9594	1.32142e+08	1.30956e+08	1.32646e+08		1.3391e+08	1.32774e+08	1.41279e+08	1.32802e+08	1.36532e+08	1.07815e+08	1.07292e+08	1.00537e+08	9.21101e+07	9.19479e+07	9.16823e+07	7.59486e+07	7.71035e+07	7.98986e+07	7.66637e+07	8.0868e+07	8.70824e+07	1.05545e+08	1.11681e+08	1.13164e+08	9.77532e+07	9.33591e+07	1.01634e+08	8.78118e+07	7.05667e+07	7.4054e+07	6.84215e+07	7.22903e+07	7.28732e+07	7.29112e+07	6.76029e+07	7.38898e+07	6.99891e+07	6.12423e+07	4.19366e+07	6.63356e+07	6.64353e+07	6.67213e+07	6.78082e+07	6.71638e+07	6.77714e+07
RBMX.LFIGGLNTETNEK[+08]	3333.33	6.62777e+07	1.5851e+07	23.9161	1.00756e+08	9.49618e+07	9.66748e+07		9.77487e+07	9.96434e+07	9.94808e+07	9.9264e+07	9.55287e+07	7.04795e+07	7.44736e+07	7.14808e+07	6.6878e+07	6.53199e+07	6.84915e+07	5.90058e+07	5.52849e+07	5.73907e+07	5.80312e+07	6.40759e+07	6.84531e+07	8.26789e+07	8.59676e+07	8.43978e+07	7.78062e+07	6.88424e+07	7.42526e+07	6.97172e+07	4.98503e+07	5.56771e+07	4.93318e+07	4.83488e+07	5.82995e+07	5.09325e+07	5.18632e+07	5.74994e+07	5.072e+07	3.86268e+07	2.01451e+07	4.37198e+07	4.49983e+07	4.46438e+07	4.39507e+07	4.52416e+07	4.53748e+07
HNRPU.SSGPTSLFAVTVAPPGAR[+10]	3333	6.12454e+07	1.36971e+07	22.3642	9.2224e+07	9.2081e+07	9.34103e+07		9.31474e+07	9.24479e+07	9.25165e+07	9.38153e+07	9.14089e+07	6.32004e+07	6.90864e+07	6.06932e+07	5.47589e+07	5.66588e+07	5.6835e+07	5.1705e+07	5.15441e+07	5.18406e+07	5.73903e+07	6.13428e+07	6.36864e+07	5.49099e+07	5.71047e+07	5.56455e+07	5.94688e+07	5.28843e+07	4.61316e+07	5.60643e+07	6.02543e+07	6.24435e+07	5.45806e+07	5.76305e+07	6.28827e+07	5.78235e+07	5.89253e+07	6.53057e+07	4.48045e+07	4.0371e+07	2.91889e+07	4.41994e+07	4.2185e+07	4.46814e+07	4.47293e+07	4.65259e+07	4.39349e+07
TRA2A.YGPLSGVNVVYDQR[+10]	3333.33	5.55256e+07	1.18402e+07	21.3239	8.72574e+07	8.46941e+07	8.62889e+07		8.41491e+07	8.36344e+07	8.11402e+07	8.1135e+07	8.03533e+07	5.33872e+07	5.89363e+07	6.21962e+07	5.20963e+07	5.1687e+07	5.38772e+07	5.26083e+07	5.36996e+07	5.33532e+07	5.24778e+07	5.53583e+07	6.00915e+07	6.54834e+07	6.71732e+07	6.79527e+07	6.07742e+07	5.66589e+07	5.77186e+07	6.74559e+07	4.99596e+07	5.49017e+07	4.84164e+07	4.85614e+07	5.41124e+07	4.87732e+07	4.863e+07	4.64262e+07	4.03276e+07	3.33499e+07	2.49725e+07	3.75438e+07	3.81692e+07	3.8841e+07	3.84484e+07	3.80535e+07	3.74641e+07
			average	23.0996
			Median	21.3239
			Std Dev	10.3262
[truncated: 54 more columns]
