# Supplementary material for: Multi-laboratory assessment of reproducibility, qualitative and quantitative performance of SWATH-mass spectrometry
Source: Nat Commun. 2017 Aug 21;8:291. doi: 10.1038/s41467-017-00249-5 (PMC5566333; doi:10.1038/s41467-017-00249-5)
Supplement: Supplementary file 7 — Supplementary Data 5 [file 41467_2017_249_MOESM7_ESM.xlsx]

## Sheet: SD5 - Table of SIS CVs
Supplementary Data 5 – CVs determined from SIS peptide peak areas (sum of 4 fragment ions) from sample S4
Peak Area reprod was computed on the S4 sample.
For intra day, the CV of each day was taken then the average of those CVs was computed across the 3 days.
For inter day, the first injection of each day was take and the CV computed, then the 2nd and 3rd day. Then the average CV of those CVs was taken.
Normalization coefficients obtained from the analysis of the HEK matrix were used adjust the peptide peak areas for the SIS peptides, then the CVs were recalculated.
Blanks means peptide not detected in the S4 sample for that site
Site #			1	2	3	4	5	6	7	8	9	10	11	Avg	Med	SD
Sample 4 Peak Area reproducibility - Un-normalized
Avg Intra Day %CV	Peptide	Conc
	SMD3.VAQLEQVYIR[+10]	0.33			8.08547	15.6773	12.3177	13.3259	8.33359	23.238			5.9373
	ZMAT5.APPPGGWPLQPR[+10]	0.33
	HNRPC.GFAFVQYVNER[+10]	0.33	6.76515	5.674	9.67654	14.4828	5.0054	11.3216	11.3018	10.5135	5.48989	3.47896
	SFPQ_HUMAN.FAQHGTFEYEYSQR	0.33
	ANRA2_HUMAN.SVQQVIESHLLK	0.33
	AEN.LVEVQWEQQEAR[+10]	0.33							5.52814
	RUXF.C[CAM]NNVLYIR[+10]	3.33	3.92214	8.36205	7.09633	5.16085	6.84774	8.43561	5.57322	12.3145	5.82217	3.04972	3.99489
	RUXF.C[PCm]NNVLYIR[+10]	3.33
	SFSWA_HUMAN.EAQISSAIVSSVQSK	3.33	9.28891	5.46644	10.489	13.1798		19.4674				7.08302
	ESRP2.EASGLSADSLAR[+10]	3.33	5.36028	8.68012	6.67505	10.6028	5.58532	9.72794	3.32301	12.2743	5.89077	5.76643	4.13088
	SMD1.EPVQLETLSIR[+10]	3.33	2.98923	9.92071	5.34762	10.4034	4.10947	9.97497	4.65335	13.7583	6.98062	5.59308	3.24484
	SNRPA_HUMAN.EVSSATNALR	3.33
	DDX5.FVINYDYPNSSEDYIHR[+10]	3.33	7.01747	9.08915	16.8176	10.5946		9.78992	8.91029		11.4674	25.087	19.7441
	ROA2.GGNFGFGDSR[+10].sum3	33.33	2.46627	5.35236	4.08309	7.43154	6.05792	8.20221	6.69574	8.21826	3.00294	3.63525	7.78623
	SRSF7.AFSYYGPLR[+10]	33.33	1.18667	2.37668	5.51989	9.65301	3.25348	9.90371	1.36099	7.76904	7.03902	3.97106	4.26214
	SMD2.NNTQVLINC[CAM]R[+10]	33.33	4.84094	6.06165	7.53153	9.5829	3.54832	7.13975		11.7024	2.84963	5.50446	2.60302
	NCBP2.SDSYVELSQYR[+10]	33.33	1.39222	5.25782	2.76799	9.92524	5.30993	8.92658	1.38439	6.99374	3.25298	2.80163	2.9336
	E2F7.LDFAVEDGENAQK[+08]	33.33	1.75359	7.8225	5.3606	11.7067	1.3389	10.0122	1.28685	10.3288	5.80304	3.0414	4.36365
	APR.APAELEVEC[CAM]ATQLR[+10]	33.33	2.0283	18.5842	7.19157	14.7013	4.109	11.5038	3.64028	8.21278	6.95003	5.03474	3.29232
	PHLA3.SGGLLQLWK[+08]	333.3	3.95585	6.66386	4.95363	18.1276	2.42692	10.4667	6.76953	9.02689	4.96622	6.50632	4.58473
	SRSF3.AFGYYGPLR[+10]	333.3	1.12485	0.924141	4.22335	7.50765	3.13214	7.02049	1.84461	10.8969	2.70753	2.91454	3.15642
	SF3B2.VGEPVALSEEER[+10].sum4	333.3	2.44482	4.29101	4.67444	9.29408	4.66422	8.44575	1.38741	9.35281	4.40216	2.78311	5.71897
	FL2D.YTDLNSNDVTGLR[+10]	333.3	1.46993	8.49764	6.44602	12.7992	2.8317	9.8878	1.73828	8.60298	3.21071	3.36286	1.77091
	WDR83.DGQC[CAM]TLVSSLDSTLR[+10]	333.3	1.98445	10.0586	14.8093	22.4877	5.95814	11.2434	7.74067	11.2108	6.22445	5.95543	5.7586
	SFR19.TPEVSFLPEEATEEAGVR[+10]	333.3	1.53941	6.44949	9.84864	21.6971	11.519	10.946	6.9092	13.4897	10.4992	5.52092	10.2948
	AK17A.HDWDSFFR[+10]	3333.33	3.04857	2.65437	5.39321	16.3863	7.22098	7.27152	7.31076	11.468	10.4878	3.04886	3.62634
	SRRM4.LGQHLATEPLGTNSWER[+10]	3333.33	1.19731	4.11208	3.72161	7.10217	3.82261	9.13551	0.918469	8.55125	5.68813	1.92339	5.52086
	RBM5.GLPITITESDIR[+10]	3333.33	1.42705	2.20993	3.92564	9.04492	9.30032	7.049	4.02606	11.9463	4.71183	2.64128	7.22455
	RBMX.LFIGGLNTETNEK[+08]	3333.33	1.60729	3.83392	3.98247	6.89234	15.1166	9.25979	4.06399	8.75635	6.23143	1.70668	4.49245
	HNRPU.SSGPTSLFAVTVAPPGAR[+10]	3333.33	1.45078	4.05664	7.81796	11.4357	8.91723	7.5025	8.76855	9.72001	5.58587	1.60532	3.8572
	TRA2A.YGPLSGVNVVYDQR[+10]	3333.33	0.818632	5.94795	4.06391	9.11419	9.08975	9.49453	2.698	12.0234	8.16296	2.69601	5.80301
		Average	2.96167	6.34781	6.8201	11.7996	6.15143	9.81819	4.8403	10.8856	5.97508	4.77964	5.39573	6.88865	6.15143	2.76848
		Median	2.00637	5.81098	5.51989	10.5946	5.30993	9.72794	4.35867	10.5135	5.80304	3.42091	4.36365	6.12995	5.51989	2.89736
Avg Inter Day %CV	Peptide	Conc
	SMD3.VAQLEQVYIR[+10]	0.33			11.1565	13.509	12.2397	12.6267	10.3744	38.9444			4.50593
	ZMAT5.APPPGGWPLQPR[+10]	0.33
	HNRPC.GFAFVQYVNER[+10]	0.33	6.78329	15.8532	19.1727	17.0671	8.70669	11.5093	17.6816	11.7052	11.2649	7.12282
	SFPQ_HUMAN.FAQHGTFEYEYSQR	0.33
	ANRA2_HUMAN.SVQQVIESHLLK	0.33
	AEN.LVEVQWEQQEAR[+10]	0.33							8.97494
	RUXF.C[CAM]NNVLYIR[+10]	3.33	13.9699	15.2425	21.0922	5.27255	7.4493	7.37986	5.28784	44.0355	6.8418	6.43516	8.91739
	RUXF.C[PCm]NNVLYIR[+10]	3.33				15.5559
	SFSWA_HUMAN.EAQISSAIVSSVQSK	3.33	9.73949	15.5057	37.0907	10.4294		15.5666				8.27155
	ESRP2.EASGLSADSLAR[+10]	3.33	5.69366	13.9094	22.2065	11.3073	14.7405	6.09654	3.59624	44.4634	11.4696	3.99093	11.0568
	SMD1.EPVQLETLSIR[+10]	3.33	11.8905	26.7581	20.0856	12.5015	6.56141	6.89163	4.07482	43.7869	3.96568	4.90716	3.03251
	SNRPA_HUMAN.EVSSATNALR	3.33
	DDX5.FVINYDYPNSSEDYIHR[+10]	3.33	13.3777	23.2872	15.901	15.3137		13.3713	9.49082		11.9004	23.8465	18.6146
	ROA2.GGNFGFGDSR[+10].sum3	33.33	5.13452	9.26067	18.0003	6.65166	7.68483	5.88248	7.52376	50.1279	10.0946	3.30793	18.6431
	SRSF7.AFSYYGPLR[+10]	33.33	13.1647	5.29633	19.5191	9.29056	6.25597	6.64656	1.76689	38.523	7.56061	3.79262	5.09005
	SMD2.NNTQVLINC[CAM]R[+10]	33.33	5.74615	10.3956	21.8019	10.4354	4.14909	4.93664		47.4035	4.99876	6.48731	9.58158
	NCBP2.SDSYVELSQYR[+10]	33.33	10.1349	9.54355	16.6935	10.6781	5.6283	6.35961	2.42494	40.8907	3.99305	3.12554	6.83361
	E2F7.LDFAVEDGENAQK[+08]	33.33	11.3554	12.783	24.8255	12.9717	7.59077	9.28711	3.29941	42.8967	5.24021	2.73782	7.3182
	APR.APAELEVEC[CAM]ATQLR[+10]	33.33	13.5975	29.3829	23.7398	15.0997	10.5177	8.29599	4.45878	47.2862	5.29706	6.08689	7.59842
	PHLA3.SGGLLQLWK[+08]	333.3	10.5167	34.3264	24.3142	15.8616	12.2695	6.86141	12.001	39.9899	7.85727	6.74637	5.0028
	SRSF3.AFGYYGPLR[+10]	333.3	5.98328	1.70349	11.7039	7.71026	4.30427	4.64483	1.29343	32.7262	2.49728	3.24012	4.15957
	SF3B2.VGEPVALSEEER[+10].sum4	333.3	6.02116	9.96173	21.5063	7.01952	10.4641	6.32734	1.81517	41.2912	5.99859	4.24104	8.81487
	FL2D.YTDLNSNDVTGLR[+10]	333.3	5.30423	18.0741	29.0443	12.345	10.477	7.33756	3.95279	50.2587	5.89016	5.5903	8.79414
	WDR83.DGQC[CAM]TLVSSLDSTLR[+10]	333.3	8.11524	26.8083	46.2151	18.4721	16.3998	8.00437	12.2704	29.3185	6.15429	4.50496	7.53156
	SFR19.TPEVSFLPEEATEEAGVR[+10]	333.3	10.7595	21.4032	42.7513	16.0606	28.9067	7.42257	12.9435	46.8107	14.5575	6.01682	11.6689
	AK17A.HDWDSFFR[+10]	3333.33	14.3645	8.36464	19.593	15.9153	11.5727	4.69088	7.2278	43.5328	15.1168	5.25513	3.83592
	SRRM4.LGQHLATEPLGTNSWER[+10]	3333.33	5.39589	9.02073	17.9284	8.03952	5.73689	7.12668	2.10707	43.0671	6.84484	1.56089	8.94803
	RBM5.GLPITITESDIR[+10]	3333.33	4.58066	6.06999	11.5113	9.38985	13.7776	5.90106	6.10839	34.4737	3.81524	3.62504	8.21933
	RBMX.LFIGGLNTETNEK[+08]	3333.33	6.29189	8.62196	13.0448	7.16208	18.8951	6.93238	6.99255	36.1153	2.21014	2.32743	4.12612
	HNRPU.SSGPTSLFAVTVAPPGAR[+10]	3333.33	6.71295	11.1563	34.0891	10.9873	13.7945	5.66812	12.4285	26.6637	5.98048	1.73508	4.3819
	TRA2A.YGPLSGVNVVYDQR[+10]	3333.33	10.1417	18.5388	19.4277	9.56852	13.7267	6.36322	5.14642	43.5865	6.78938	2.89263	6.02961
		Average	8.94898	15.0528	22.4966	11.716	10.95	7.68523	6.80173	39.9086	7.23212	5.327	7.94369	13.0966	8.94898	10.1243
		Median	8.92736	13.3462	20.0856	11.1473	10.477	6.89163	5.69812	42.8967	6.15429	4.373	7.53156	12.5026	8.92736	10.9983
Sample 4 Peak Area reproducibility - Normalized
Avg Intra Day %CV	Peptide	Conc
	SMD3.VAQLEQVYIR[+10]	0.33			9.30974	16.6846	12.1645	7.15264	9.97559	18.8857			5.91159
	ZMAT5.APPPGGWPLQPR[+10]	0.33
	HNRPC.GFAFVQYVNER[+10]	0.33	6.42212	7.40207	5.50641	11.5469	6.08825	8.15412	12.5535	11.0207	7.25095	5.68451
	SFPQ_HUMAN.FAQHGTFEYEYSQR	0.33
	ANRA2_HUMAN.SVQQVIESHLLK	0.33
	AEN.LVEVQWEQQEAR[+10]	0.33							3.55314
	RUXF.C[CAM]NNVLYIR[+10]	3.33	3.28125	6.75599	3.99296	10.5026	5.69737	2.08426	7.08966		7.49649	1.9219	4.05533
	RUXF.C[PCm]NNVLYIR[+10]	3.33
	SFSWA_HUMAN.EAQISSAIVSSVQSK	3.33	9.13534	6.44842	8.41228	11.7018		14.6524				7.68825
	ESRP2.EASGLSADSLAR[+10]	3.33	5.93702	7.96253	2.74719	9.01533	6.53144	10.7297	4.81359	6.58893	5.61748	5.62357	3.91132
	SMD1.EPVQLETLSIR[+10]	3.33	3.23804	6.20384	4.27087	12.1516	3.88097	3.15487	2.88351	8.61227	7.58327	3.97524	3.00604
	SNRPA_HUMAN.EVSSATNALR	3.33
	DDX5.FVINYDYPNSSEDYIHR[+10]	3.33	7.60804	7.88114	8.82763	15.7703		7.77978	8.70242		10.4906	6.90947	7.5457
	ROA2.GGNFGFGDSR[+10].sum3	33.33	2.00176	5.52702	2.79602	10.8319	6.45146	1.87593	8.87257	4.31254	2.27341	3.00316	7.42524
	SRSF7.AFSYYGPLR[+10]	33.33	1.59178	3.82307	1.8411	10.7969	4.06852	2.07258	4.71561	2.69194	5.98493	3.9779	4.20998
	SMD2.NNTQVLINC[CAM]R[+10]	33.33	5.0281	4.09706	4.23453	11.129	3.63958	6.83558		8.04925	3.28196	4.7399	3.28088
	NCBP2.SDSYVELSQYR[+10]	33.33	1.87024	3.87071	4.51966	11.4169	6.34766	1.21747	4.18606	2.08685	4.25128	3.85636	2.25693
	E2F7.LDFAVEDGENAQK[+08]	33.33	1.77712	4.39898	1.63814	11.5363	2.57276	3.78174	4.64433	5.47612	6.48088	2.15826	4.55077
	APR.APAELEVEC[CAM]ATQLR[+10]	33.33	2.27819	15.9067	2.55514	9.08324	5.41583	2.86199	2.36584	4.66549	7.94519	2.45956	2.45153
	PHLA3.SGGLLQLWK[+08]	333.3	3.11295	3.70427	2.98879	8.64034	2.77501	3.8097	3.48729	3.52789	5.30761	3.54925	3.97563
	SRSF3.AFGYYGPLR[+10]	333.3	1.67292	4.19615	2.74964	8.4947	3.75645	2.68474	5.02751	6.45675	3.72985	3.45048	3.4253
	SF3B2.VGEPVALSEEER[+10].sum4	333.3	2.26924	3.88892	4.049	11.2899	4.34359	1.53202	3.76832	4.79015	4.62072	1.95947	5.61462
	FL2D.YTDLNSNDVTGLR[+10]	333.3	1.94671	5.56579	2.48662	11.3533	3.79141	2.08143	4.38975	4.20758	4.31459	2.48988	1.76529
	WDR83.DGQC[CAM]TLVSSLDSTLR[+10]	333.3	1.79126	7.45709	10.1828	11.459	6.49889	3.90683	5.6527	5.5194	5.78644	3.52171	5.52456
	SFR19.TPEVSFLPEEATEEAGVR[+10]	333.3	2.03772	5.43784	7.23636	8.67926	11.7064	3.53019	4.45187	7.9466	10.6982	2.97806	10.1532
	AK17A.HDWDSFFR[+10]	3333.33	2.22954	5.10444	4.69795	14.9142	7.38441	4.25522	6.67764	5.99665	10.9136	4.4185	3.25483
	SRRM4.LGQHLATEPLGTNSWER[+10]	3333.33	0.769951	2.38162	4.05775	8.83689	4.16091	3.43301	3.85429	3.12689	5.43676	4.4185	4.7675
	RBM5.GLPITITESDIR[+10]	3333.33	1.45486	2.23627	4.77948	6.63346	8.56767	5.41258	6.48678	5.96862	5.88315	4.43539	6.82123
	RBMX.LFIGGLNTETNEK[+08]	3333.33	2.22554	2.83721	5.43961	11.5597	15.1429	5.30624	3.17938	3.84428	7.91504	2.25413	4.01784
	HNRPU.SSGPTSLFAVTVAPPGAR[+10]	3333.33	0.874099	3.01252	6.61853	6.43055	9.02871	3.49125	6.13135	4.68533	5.29918	2.32251	3.58037
	TRA2A.YGPLSGVNVVYDQR[+10]	3333.33	0.832459	3.63984	4.1384	8.29859	8.79433	3.58902	3.53768	6.11073	8.79331	2.6141	5.15691
		Average	2.97443	5.40581	4.80306	10.7503	6.46996	4.61541	5.45835	6.11685	6.40674	3.76709	4.6375	5.58232	5.40581	2.0258
		Median	2.13163	4.75171	4.23453	11.129	6.08825	3.58902	4.67997	5.49776	5.88315	3.53548	4.05533	5.05235	4.67997	2.31844
Avg Inter Day %CV	Peptide	Conc
	SMD3.VAQLEQVYIR[+10]	0.33			17.4721	14.6566	13.0207	6.63073	9.4358	20.7748			5.72732
	ZMAT5.APPPGGWPLQPR[+10]	0.33
	HNRPC.GFAFVQYVNER[+10]	0.33	9.26994	14.1083	10.5207	8.792	10.2095	7.80261	15.3969	26.1213	12.0248	7.97893
	SFPQ_HUMAN.FAQHGTFEYEYSQR	0.33
	ANRA2_HUMAN.SVQQVIESHLLK	0.33
	AEN.LVEVQWEQQEAR[+10]	0.33							4.35555
	RUXF.C[CAM]NNVLYIR[+10]	3.33	9.85464	8.39616	7.4072	9.57414	8.0064	2.94171	7.33048		5.77069	7.1941	6.54223
	RUXF.C[PCm]NNVLYIR[+10]	3.33
	SFSWA_HUMAN.EAQISSAIVSSVQSK	3.33	10.6979	5.52638	15.7243	11.1221		10.8213				8.27315
	ESRP2.EASGLSADSLAR[+10]	3.33	5.24639	12.2537	6.26704	7.00382	11.1807	9.27079	5.13667	22.7477	8.66611	4.56241	10.3813
	SMD1.EPVQLETLSIR[+10]	3.33	6.31179	9.7321	7.09125	13.6447	4.01744	2.59605	4.47356	22.9122	4.12685	1.74238	3.79401
	SNRPA_HUMAN.EVSSATNALR	3.33
	DDX5.FVINYDYPNSSEDYIHR[+10]	3.33	6.61551	6.91919	10.1471	17.33		7.17825	9.4664		10.3404	10.69	10.8924
	ROA2.GGNFGFGDSR[+10].sum3	33.33	2.59269	12.8596	8.47683	9.49769	7.51197	1.7552	11.9476	28.0397	7.36239	2.83319	20.7087
	SRSF7.AFSYYGPLR[+10]	33.33	6.78637	14.936	8.24003	11.1291	4.20344	0.944988	5.77316	18.6175	6.65674	4.82141	3.88806
	SMD2.NNTQVLINC[CAM]R[+10]	33.33	5.07759	11.1831	6.5248	7.04493	2.29112	5.42854		25.6976	2.04511	5.69098	6.58351
	NCBP2.SDSYVELSQYR[+10]	33.33	4.34983	11.0448	10.0313	12.542	6.28824	1.19009	4.47255	19.0541	2.4837	4.14105	3.61279
	E2F7.LDFAVEDGENAQK[+08]	33.33	5.26298	9.77891	8.70327	12.4284	3.10682	6.69443	5.70647	21.5783	2.96677	2.16756	4.55555
	APR.APAELEVEC[CAM]ATQLR[+10]	33.33	7.23628	14.2972	6.35547	13.3017	6.90894	2.71272	1.85483	25.8461	4.10197	3.84742	5.13534
	PHLA3.SGGLLQLWK[+08]	333.3	3.86476	13.1222	3.88783	6.70168	7.28091	2.56102	7.11737	22.9325	5.65076	3.94752	3.80932
	SRSF3.AFGYYGPLR[+10]	333.3	2.54427	18.4333	14.5051	9.60541	3.77168	2.59402	7.08799	13.2336	4.40194	3.82502	3.56086
	SF3B2.VGEPVALSEEER[+10].sum4	333.3	1.96491	11.0157	6.75939	7.95003	6.78249	1.22062	4.82982	19.5256	3.54637	2.59001	6.19618
	FL2D.YTDLNSNDVTGLR[+10]	333.3	2.004	6.00081	6.66251	12.9425	5.49041	1.75597	3.8073	28.1784	3.82708	3.87444	6.42581
	WDR83.DGQC[CAM]TLVSSLDSTLR[+10]	333.3	1.54796	7.02007	20.1603	7.57956	12.097	1.55704	7.05786	8.56216	5.67976	2.28563	5.77878
	SFR19.TPEVSFLPEEATEEAGVR[+10]	333.3	4.24187	5.74585	18.9783	6.05593	24.8261	1.65315	7.67466	24.7787	11.7851	3.63394	9.75799
	AK17A.HDWDSFFR[+10]	3333.33	7.70965	13.2201	10.8837	16.4965	8.81246	5.30109	5.84325	22.5898	12.6474	4.3927	2.53704
	SRRM4.LGQHLATEPLGTNSWER[+10]	3333.33	1.76713	11.6341	10.2444	9.99296	5.82996	1.33819	4.6966	21.2841	9.41225	4.3927	6.61275
	RBM5.GLPITITESDIR[+10]	3333.33	2.49984	15.0428	15.0874	5.84583	10.8455	5.95511	6.50635	14.1184	4.99828	5.10387	8.13046
	RBMX.LFIGGLNTETNEK[+08]	3333.33	1.77522	11.6698	14.7868	8.62766	18.8193	2.93644	4.47139	15.562	3.96418	2.3067	3.30731
	HNRPU.SSGPTSLFAVTVAPPGAR[+10]	3333.33	0.749125	11.2187	9.10821	2.5142	10.1133	2.36818	7.2784	6.70546	6.17962	2.17654	3.70252
	TRA2A.YGPLSGVNVVYDQR[+10]	3333.33	3.66728	5.61676	10.1832	10.1626	11.2745	1.80776	3.69405	22.433	4.61055	3.86697	4.54648
		Average	4.73491	10.8657	10.5683	10.1017	8.81256	3.88064	6.47563	20.5133	6.22822	4.43078	6.35595	8.45161	6.47563	4.71975
		Median	4.29585	11.2009	10.0313	9.60541	7.51197	2.59605	5.80821	22.0056	5.65076	3.91098	5.72732	8.03131	5.80821	5.3709
