# Supplementary material for: Multi-laboratory assessment of reproducibility, qualitative and quantitative performance of SWATH-mass spectrometry
Source: Nat Commun. 2017 Aug 21;8:291. doi: 10.1038/s41467-017-00249-5 (PMC5566333; doi:10.1038/s41467-017-00249-5)
Supplement: Supplementary file 8 — Supplementary Data 6 [file 41467_2017_249_MOESM8_ESM.xlsx]

## Sheet: SD6 - Prot. abundances HEK293
Supplementary Data 6 -- Protein abundances from HEK293 matrix
Normalized protein abundances for all SWATH files in the study (229) estimated by summing the peak areas the top 5 fragment ions from the top 3 peptide peak groups (see methods for details)
protein_id	0001_Site7_DynRange_S1_Day_1.mzXML.gz	0002_Site7_DynRange_S2_Day_1.mzXML.gz	0003_Site7_DynRange_S3_Day_1.mzXML.gz	0004_Site7_DynRange_S4_Day_1A.mzXML.gz	0005_Site7_DynRange_S4_Day_1B.mzXML.gz	0006_Site7_DynRange_S4_Day_1C.mzXML.gz	0007_Site7_DynRange_S5_Day_1.mzXML.gz	0011_Site7_DynRange_S1_Day_3.mzXML.gz	0012_Site7_DynRange_S2_Day_3.mzXML.gz	0013_Site7_DynRange_S3_Day_3.mzXML.gz	0014_Site7_DynRange_S4_Day_3A.mzXML.gz	0015_Site7_DynRange_S4_Day_3B.mzXML.gz	0016_Site7_DynRange_S4_Day_3C.mzXML.gz	0017_Site7_DynRange_S5_Day_3.mzXML.gz	0021_Site7_DynRange_S1_Day_5.mzXML.gz	0022_Site7_DynRange_S2_Day_5.mzXML.gz	0023_Site7_DynRange_S3_Day_5.mzXML.gz	0024_Site7_DynRange_S4_Day_5A.mzXML.gz	0025_Site7_DynRange_S4_Day_5B.mzXML.gz	0026_Site7_DynRange_S4_Day_5C.mzXML.gz	0027_Site7_DynRange_S5_Day_5.mzXML.gz	20141208_Site3_DynRge_S2_Day_1.mzXML.gz	20141208_Site3_DynRge_S3_Day_1.mzXML.gz	20141209_Site3_DynRge_S4_Day_1A.mzXML.gz	20141209_Site3_DynRge_S4_Day_1B.mzXML.gz	20141209_Site3_DynRge_S4_Day_1C.mzXML.gz	20141209_Site3_DynRge_S5_Day_1.mzXML.gz	20141210_Site3_DynRge_S1_Day_1a.mzXML.gz	20141211_Site3_DynRge_S1_Day_3.mzXML.gz	20141211_Site3_DynRge_S2_Day_3.mzXML.gz	20141211_Site3_DynRge_S3_Day_3.mzXML.gz	20141211_Site3_DynRge_S4_Day_3A.mzXML.gz	20141211_Site3_DynRge_S4_Day_3B.mzXML.gz	20141211_Site3_DynRge_S4_Day_3C.mzXML.gz	20141211_Site3_DynRge_S5_Day_3.mzXML.gz	20141216_site3_DynRge_S1_Day_5.mzXML.gz	20141216_site3_DynRge_S2_Day_5.mzXML.gz	20141216_site3_DynRge_S3_Day_5.mzXML.gz	20141216_site3_DynRge_S4_Day_5A.mzXML.gz	20141216_site3_DynRge_S4_Day_5B.mzXML.gz	20141216_site3_DynRge_S4_Day_5C.mzXML.gz	20141216_site3_DynRge_S5_Day_5.mzXML.gz	20150119_008_Site08_DynRge_S1_Day_1.mzXML.gz	20150119_009_Site08_DynRge_S2_Day_1.mzXML.gz	20150119_010_Site08_DynRge_S3_Day_1.mzXML.gz	20150119_011_Site08_DynRge_S4_Day_1A.mzXML.gz	20150119_012_Site08_DynRge_S4_Day_1B.mzXML.gz	20150119_013_Site08_DynRge_S4_Day_1C.mzXML.gz	20150119_014_Site08_DynRge_S5_Day_1.mzXML.gz
1/sp|AQUA30|AQUA30	5.9369e+06	1.55217e+07	1.4738e+07	4.01086e+07	2.73079e+07	4.70776e+07	4.15508e+07	6.97616e+06	1.65858e+07	3.32529e+07	2.40801e+07	3.24228e+07	3.42163e+07	4.63167e+07	6.90772e+06	1.70188e+07	2.84782e+07	4.6122e+07	3.00647e+07	4.11428e+07	2.75878e+07	1.91776e+07	3.46622e+07	4.96933e+07	5.61762e+07	6.06901e+07	4.90967e+07	7.83955e+06	7.56698e+06	1.97699e+07	3.51183e+07	7.27722e+07	3.23163e+07	5.92009e+07	5.01674e+07	7.19893e+06	1.95491e+07	3.09987e+07	5.62756e+07	5.11505e+07	3.60079e+07	5.28661e+07	5.84137e+06	1.25582e+07	4.48961e+07	6.18663e+07	5.36064e+07	6.49675e+07	7.60431e+07
1/P62805	2.57703e+07	2.59317e+07	2.44828e+07	2.54428e+07	2.54343e+07	2.57288e+07	2.3813e+07	2.74192e+07	2.70459e+07	2.59358e+07	2.53837e+07	1.97185e+07	2.66745e+07	2.29916e+07	2.72237e+07	2.75261e+07	2.65411e+07	2.73589e+07	2.57331e+07	2.59413e+07	2.40298e+07	2.64805e+07	2.63319e+07	1.91958e+07	2.08403e+07	2.26236e+07	2.20684e+07	2.8834e+07	2.98163e+07	2.85217e+07	2.71347e+07	2.73593e+07	2.75274e+07	2.75944e+07	2.40141e+07	2.7415e+07	2.64831e+07	2.45766e+07	2.59281e+07	1.63049e+07	2.58918e+07	2.01719e+07	2.79935e+07	2.86248e+07	2.70256e+07	2.59755e+07	2.64108e+07	2.67208e+07	2.73579e+07
1/P06748	1.12142e+07	1.10798e+07	1.04505e+07	1.19321e+07	1.169e+07	1.20679e+07	1.201e+07	9.33861e+06	1.00088e+07	1.11117e+07	1.19039e+07	1.03844e+07	1.07257e+07	1.20608e+07	9.09498e+06	1.03899e+07	1.00314e+07	1.11025e+07	1.15015e+07	1.05875e+07	1.0494e+07	1.28756e+07	1.25386e+07	1.26441e+07	1.30174e+07	1.33646e+07	1.30873e+07	1.34627e+07	1.19887e+07	1.16872e+07	1.1243e+07	1.2631e+07	1.23913e+07	1.20807e+07	1.19475e+07	1.14266e+07	1.12667e+07	1.12836e+07	1.17263e+07	1.16618e+07	1.17841e+07	1.27873e+07	1.09298e+07	1.12325e+07	1.21249e+07	1.15611e+07	1.24846e+07	1.22595e+07	9.96994e+06
1/P22626	1.17769e+07	1.16628e+07	1.01889e+07	1.09076e+07	1.09613e+07	1.13159e+07	1.07696e+07	1.34542e+07	1.31713e+07	1.15318e+07	1.08092e+07	1.26448e+07	1.21645e+07	9.88051e+06	1.33125e+07	1.27211e+07	1.17097e+07	1.2028e+07	1.18502e+07	1.18544e+07	1.18674e+07	1.38215e+07	1.40498e+07	1.29401e+07	1.31494e+07	1.35451e+07	1.41162e+07	1.4218e+07	1.37005e+07	1.3285e+07	1.31124e+07	1.34099e+07	1.35513e+07	1.37674e+07	1.31093e+07	1.4344e+07	1.43225e+07	1.40321e+07	1.45634e+07	1.41185e+07	1.49009e+07	1.38479e+07	1.10262e+07	1.13709e+07	1.102e+07	1.13645e+07	1.12593e+07	1.12867e+07	1.11576e+07
1/P06733	1.07441e+07	1.07869e+07	9.86883e+06	1.0946e+07	1.08048e+07	1.12799e+07	1.0855e+07	1.11085e+07	1.08898e+07	1.05951e+07	1.10283e+07	1.1234e+07	1.13629e+07	1.04725e+07	1.0752e+07	1.15173e+07	1.10018e+07	1.16098e+07	1.05888e+07	1.05558e+07	1.09292e+07	1.27101e+07	1.29541e+07	1.05781e+07	1.13825e+07	1.20116e+07	1.2253e+07	1.33193e+07	1.41552e+07	1.32463e+07	1.28967e+07	1.39669e+07	1.39958e+07	1.41172e+07	1.34612e+07	1.29373e+07	1.26591e+07	1.21945e+07	1.29196e+07	1.28133e+07	1.32453e+07	1.21065e+07	1.16285e+07	1.14389e+07	1.1648e+07	1.15107e+07	1.17064e+07	1.17964e+07	9.53276e+06
1/P04406	1.07295e+07	1.08188e+07	6.59142e+06	1.1119e+07	1.08561e+07	1.10002e+07	1.09751e+07	1.12191e+07	1.13398e+07	1.09617e+07	1.10568e+07	1.13023e+07	1.13137e+07	1.06823e+07	1.1303e+07	1.14733e+07	1.10657e+07	1.14553e+07	1.07674e+07	1.074e+07	1.10966e+07	1.18713e+07	1.19744e+07	1.09515e+07	1.13152e+07	1.15514e+07	1.14902e+07	1.21896e+07	1.24503e+07	1.23601e+07	1.21419e+07	1.26425e+07	1.26503e+07	1.23626e+07	1.17759e+07	1.19063e+07	1.15885e+07	1.14976e+07	1.20103e+07	1.18965e+07	1.19238e+07	1.11432e+07	1.13718e+07	1.12036e+07	1.13615e+07	1.14525e+07	1.1183e+07	1.11e+07	1.06531e+07
1/P12277	1.05474e+07	1.03582e+07	9.93338e+06	1.12846e+07	1.10921e+07	1.12817e+07	1.05777e+07	9.27137e+06	1.10598e+07	1.07345e+07	1.13563e+07	1.03042e+07	1.04693e+07	1.11977e+07	9.06229e+06	1.05378e+07	9.83979e+06	1.0952e+07	1.11202e+07	9.29059e+06	1.01749e+07	1.23594e+07	1.27155e+07	1.05906e+07	1.11238e+07	1.17466e+07	1.21003e+07	1.26712e+07	1.15738e+07	1.1053e+07	1.10089e+07	1.15765e+07	1.14585e+07	1.13102e+07	1.01071e+07	1.20548e+07	1.22126e+07	1.19298e+07	1.24724e+07	1.21465e+07	1.22992e+07	1.05788e+07	1.12338e+07	1.1219e+07	1.12658e+07	1.10949e+07	1.11675e+07	1.10693e+07	1.0184e+07
1/P62937	1.10348e+07	1.08505e+07	1.00477e+07	1.11601e+07	1.10597e+07	1.09692e+07	1.02638e+07	1.06556e+07	1.22938e+07	1.09135e+07	1.09192e+07	1.07298e+07	1.06878e+07	1.00891e+07	1.07079e+07	1.07763e+07	1.01752e+07	1.08353e+07	1.10373e+07	1.03886e+07	9.11227e+06	1.20836e+07	1.19157e+07	9.63073e+06	1.00253e+07	1.06946e+07	9.99352e+06	1.26975e+07	1.19295e+07	1.16378e+07	1.10395e+07	1.11085e+07	1.12711e+07	1.12807e+07	9.51055e+06	1.2466e+07	1.23754e+07	1.17974e+07	1.18582e+07	1.16456e+07	1.15425e+07	9.39164e+06	1.16138e+07	1.17002e+07	1.08383e+07	9.79694e+06	1.02696e+07	1.01158e+07	8.75181e+06
1/P14618	8.35094e+06	8.3201e+06	7.64749e+06	8.19572e+06	8.11817e+06	8.39198e+06	8.41694e+06	9.13568e+06	8.96528e+06	8.1837e+06	8.14787e+06	8.86619e+06	8.84189e+06	8.27142e+06	9.12163e+06	9.15657e+06	8.92924e+06	9.06021e+06	7.99474e+06	8.36351e+06	9.17868e+06	1.07214e+07	1.10496e+07	1.04645e+07	1.04329e+07	1.05849e+07	1.10226e+07	1.09095e+07	1.15059e+07	1.12952e+07	1.15082e+07	1.133e+07	1.14303e+07	1.14046e+07	1.22789e+07	1.13261e+07	1.11262e+07	1.10515e+07	1.12462e+07	1.10404e+07	1.16951e+07	1.17968e+07	9.06127e+06	8.89785e+06	8.91338e+06	8.9301e+06	8.92597e+06	8.77087e+06	8.3524e+06
1/P07910	8.76989e+06	9.10918e+06	7.70389e+06	8.7498e+06	8.7288e+06	8.81337e+06	7.5538e+06	8.64706e+06	9.24099e+06	8.18296e+06	8.73568e+06	8.66245e+06	8.90982e+06	6.85457e+06	8.39033e+06	9.19849e+06	8.1028e+06	8.94971e+06	8.67615e+06	8.33215e+06	5.70307e+06	1.16231e+07	1.18589e+07	8.02794e+06	6.18233e+06	1.10871e+07	1.15968e+07	1.1909e+07	1.23918e+07	1.21156e+07	1.18743e+07	1.25168e+07	1.25303e+07	1.25844e+07	1.27376e+07	1.1901e+07	1.16836e+07	1.15048e+07	1.19153e+07	1.17611e+07	1.23987e+07	1.24416e+07	8.59007e+06	7.97273e+06	7.93487e+06	8.87959e+06	1.01803e+07	7.87219e+06	8.56366e+06
1/P08670	8.93074e+06	9.10297e+06	8.51011e+06	9.23845e+06	9.07798e+06	9.38598e+06	9.69745e+06	8.90516e+06	9.13355e+06	9.08629e+06	9.36721e+06	9.26688e+06	9.49092e+06	9.56591e+06	8.81848e+06	9.36192e+06	9.1077e+06	9.53135e+06	9.32519e+06	9.17672e+06	9.7017e+06	9.43536e+06	9.7404e+06	9.03737e+06	9.29152e+06	9.1418e+06	9.74029e+06	9.64715e+06	9.72156e+06	9.41666e+06	9.3251e+06	9.7619e+06	9.87396e+06	9.57719e+06	9.90502e+06	1.02166e+07	1.0445e+07	1.03062e+07	1.02441e+07	1.02696e+07	9.6403e+06	9.69401e+06	9.4664e+06	9.17819e+06	9.12144e+06	9.24298e+06	9.44114e+06	9.08665e+06	9.64722e+06
1/Q562R1	6.58327e+06	4.5644e+06	8.21513e+06	9.1922e+06	9.01148e+06	9.47988e+06	9.42729e+06	9.52623e+06	4.51164e+06	6.80313e+06	8.94429e+06	3.15753e+06	5.84792e+06	9.28418e+06	9.35018e+06	4.64612e+06	9.26943e+06	2.94925e+06	8.77977e+06	7.71529e+06	9.37785e+06	1.11569e+07	1.13172e+07	1.09476e+07	1.12641e+07	1.12914e+07	1.11229e+07	1.15373e+07	1.18517e+07	1.19517e+07	1.19533e+07	1.23063e+07	1.19676e+07	1.1728e+07	1.22026e+07	1.09919e+07	1.0846e+07	1.07183e+07	1.12048e+07	1.07226e+07	1.14667e+07	1.11245e+07	9.71007e+06	6.1275e+06	9.15867e+06	9.55223e+06	9.69415e+06	9.22893e+06	8.43837e+06
1/P14174	8.06676e+06	7.98062e+06	7.89975e+06	8.54329e+06	8.55388e+06	8.02213e+06	7.73037e+06	8.47575e+06	9.60253e+06	8.47349e+06	8.36784e+06	9.48854e+06	8.58543e+06	7.55723e+06	9.32184e+06	8.75502e+06	8.1784e+06	8.80057e+06	8.76773e+06	8.88635e+06	7.63024e+06	9.38837e+06	9.45663e+06	8.31547e+06	8.75936e+06	8.81109e+06	8.13439e+06	9.89702e+06	9.7013e+06	9.22868e+06	9.30216e+06	9.15076e+06	9.71501e+06	9.50899e+06	7.60296e+06	9.66859e+06	9.60051e+06	9.34541e+06	9.53431e+06	9.4261e+06	9.74781e+06	7.34212e+06	9.92777e+06	9.88446e+06	9.50417e+06	9.4753e+06	9.25691e+06	9.21264e+06	8.44021e+06
1/iRT_protein	5.23747e+06	7.75455e+06	7.27761e+06	8.15373e+06	7.96268e+06	8.17526e+06	1.39148e+07	5.01386e+06	7.68919e+06	7.74162e+06	8.03824e+06	7.86586e+06	7.84554e+06	1.40178e+07	5.04917e+06	8.0019e+06	7.59947e+06	8.06925e+06	7.83775e+06	7.73909e+06	1.35915e+07	8.11636e+06	8.26505e+06	7.82361e+06	7.85926e+06	8.02304e+06	1.3676e+07	5.30234e+06	5.00914e+06	7.83293e+06	7.58223e+06	7.72824e+06	7.66372e+06	7.61821e+06	1.33697e+07	5.34221e+06	8.17599e+06	7.76334e+06	7.94562e+06	7.72011e+06	7.52697e+06	1.31571e+07	5.94205e+06	8.51684e+06	8.60265e+06	8.70518e+06	8.38473e+06	8.13732e+06	1.31374e+07
1/P07195	7.9036e+06	6.48534e+06	6.90053e+06	8.05539e+06	7.95323e+06	7.74171e+06	8.09112e+06	8.48109e+06	8.44172e+06	7.86181e+06	8.25434e+06	8.34483e+06	8.44554e+06	7.62176e+06	7.15549e+06	8.64886e+06	8.25021e+06	8.72317e+06	8.1072e+06	8.19104e+06	8.43208e+06	9.07035e+06	8.93353e+06	7.65189e+06	7.98164e+06	8.3246e+06	8.3907e+06	9.35394e+06	9.73845e+06	9.31579e+06	9.21403e+06	9.69351e+06	9.68367e+06	9.64848e+06	8.69548e+06	9.34729e+06	9.07868e+06	8.99656e+06	9.44152e+06	9.39532e+06	9.51104e+06	8.64181e+06	7.93192e+06	7.90023e+06	7.6648e+06	7.70222e+06	7.93511e+06	7.85283e+06	7.98075e+06
1/P61978	7.41381e+06	7.2826e+06	7.00933e+06	7.81643e+06	7.74185e+06	8.59099e+06	7.98912e+06	6.55439e+06	6.9758e+06	7.82125e+06	7.72154e+06	7.24274e+06	7.33658e+06	7.97949e+06	6.47434e+06	7.15317e+06	6.85218e+06	7.36651e+06	7.9548e+06	7.18691e+06	8.88142e+06	8.3083e+06	8.28175e+06	8.39743e+06	8.24675e+06	8.82139e+06	8.56422e+06	8.4898e+06	7.02925e+06	6.73397e+06	6.78058e+06	7.28136e+06	7.24544e+06	7.31583e+06	7.28749e+06	9.1219e+06	8.19935e+06	8.48006e+06	8.50077e+06	8.62623e+06	7.73459e+06	7.80471e+06	6.64097e+06	6.65931e+06	7.58233e+06	7.70679e+06	7.8573e+06	6.62174e+06	7.32958e+06
1/Q06830	7.8271e+06	7.90802e+06	7.43114e+06	7.89623e+06	7.80499e+06	7.98387e+06	7.78293e+06	8.59149e+06	8.53195e+06	7.85114e+06	7.94531e+06	8.5489e+06	8.68104e+06	7.41259e+06	8.32816e+06	8.88012e+06	8.46068e+06	8.84989e+06	7.84869e+06	8.02959e+06	8.2772e+06	7.72618e+06	7.88865e+06	7.18951e+06	7.2264e+06	7.46129e+06	7.79537e+06	7.8348e+06	8.50547e+06	8.2734e+06	8.30907e+06	8.4605e+06	8.61537e+06	8.46733e+06	8.75433e+06	8.06523e+06	8.18257e+06	7.94432e+06	8.08161e+06	8.05479e+06	8.42759e+06	8.19976e+06	6.74415e+06	6.46827e+06	6.47927e+06	6.60081e+06	6.68984e+06	6.64979e+06	7.08964e+06
1/P19338	6.73436e+06	6.01834e+06	6.0308e+06	7.08254e+06	6.91337e+06	7.14069e+06	7.2278e+06	6.42753e+06	7.27791e+06	6.43108e+06	6.64202e+06	7.54996e+06	7.60976e+06	6.83949e+06	7.18739e+06	7.65024e+06	7.42584e+06	7.77322e+06	6.91895e+06	7.1154e+06	7.67066e+06	6.59245e+06	6.65575e+06	5.61485e+06	5.94679e+06	6.06225e+06	6.47959e+06	6.98548e+06	7.18541e+06	7.02458e+06	6.86338e+06	7.0351e+06	7.02982e+06	6.97998e+06	7.21667e+06	6.93399e+06	6.85878e+06	6.52154e+06	6.94458e+06	6.7818e+06	7.13229e+06	6.43683e+06	5.96858e+06	5.92747e+06	5.91592e+06	5.59015e+06	5.65003e+06	5.87546e+06	5.76715e+06
1/P62826	6.17459e+06	6.20267e+06	6.00852e+06	6.5736e+06	6.44408e+06	6.49912e+06	6.98139e+06	6.72461e+06	6.72016e+06	6.44703e+06	6.46065e+06	7.0116e+06	6.97352e+06	6.54363e+06	6.63308e+06	6.77914e+06	6.68514e+06	7.00443e+06	6.2818e+06	6.46021e+06	7.06727e+06	7.0184e+06	7.1309e+06	6.24838e+06	6.44836e+06	6.6941e+06	6.82601e+06	7.02638e+06	7.58655e+06	7.42523e+06	7.32896e+06	7.55253e+06	7.5239e+06	7.64662e+06	7.58436e+06	7.32898e+06	7.17894e+06	6.94611e+06	7.2643e+06	7.06026e+06	7.49609e+06	6.87317e+06	5.12455e+06	5.08749e+06	5.09329e+06	5.1749e+06	4.95062e+06	4.84375e+06	5.13115e+06
1/P61604	5.58775e+06	5.68355e+06	4.34997e+06	5.70163e+06	5.44213e+06	5.81465e+06	5.85934e+06	5.65844e+06	6.10641e+06	4.36928e+06	4.76058e+06	4.79167e+06	5.85348e+06	5.84877e+06	5.39273e+06	5.92323e+06	5.44727e+06	5.79796e+06	5.54263e+06	4.55838e+06	5.93021e+06	6.54701e+06	6.62099e+06	5.91006e+06	6.06024e+06	6.22769e+06	6.47314e+06	6.70054e+06	7.03482e+06	6.89788e+06	6.80478e+06	7.00267e+06	7.02812e+06	7.12461e+06	7.18501e+06	6.83596e+06	6.87269e+06	6.61297e+06	6.87594e+06	6.76784e+06	7.07425e+06	6.76221e+06	6.39691e+06	6.35677e+06	6.2729e+06	6.2949e+06	6.25587e+06	6.1794e+06	6.20098e+06
1/P08107	4.88713e+06	5.02827e+06	4.73466e+06	5.0724e+06	4.96043e+06	5.07793e+06	5.25933e+06	5.39249e+06	5.27569e+06	4.97793e+06	5.04723e+06	5.35392e+06	5.48846e+06	4.91438e+06	5.25747e+06	5.4592e+06	5.28425e+06	5.44876e+06	4.93939e+06	5.00457e+06	4.92639e+06	7.07621e+06	7.14621e+06	7.04247e+06	6.85172e+06	7.02199e+06	7.24019e+06	7.02453e+06	7.58761e+06	7.63436e+06	7.36073e+06	7.66262e+06	7.66998e+06	7.63594e+06	8.3224e+06	7.15469e+06	7.10718e+06	7.09902e+06	7.13341e+06	6.95736e+06	7.19356e+06	7.72428e+06	5.1419e+06	4.96899e+06	4.84545e+06	4.80967e+06	4.91881e+06	4.68498e+06	4.87203e+06
1/Q00839	5.8563e+06	5.64101e+06	5.38142e+06	6.07632e+06	5.94601e+06	6.1008e+06	5.92967e+06	5.64073e+06	5.80597e+06	5.62003e+06	5.86919e+06	6.38145e+06	6.22047e+06	5.80655e+06	5.66478e+06	5.85209e+06	5.71374e+06	6.15719e+06	5.94973e+06	5.91223e+06	5.83513e+06	6.14026e+06	6.26068e+06	5.47919e+06	5.47471e+06	5.84041e+06	5.87779e+06	6.23338e+06	6.20709e+06	6.19105e+06	6.15987e+06	6.23964e+06	6.30724e+06	6.25597e+06	6.06195e+06	5.88722e+06	5.77471e+06	5.63723e+06	5.92284e+06	5.90937e+06	6.04676e+06	5.61891e+06	5.26585e+06	5.29844e+06	5.23167e+06	5.04675e+06	5.12258e+06	4.94769e+06	5.01649e+06
1/P10809	5.23703e+06	5.31887e+06	4.99195e+06	5.24536e+06	5.14264e+06	5.30301e+06	5.19446e+06	5.34071e+06	5.50978e+06	5.1874e+06	5.16057e+06	5.30583e+06	5.51287e+06	5.10221e+06	5.16433e+06	5.64746e+06	5.2844e+06	5.40624e+06	5.13059e+06	5.16455e+06	5.22166e+06	6.65869e+06	6.59662e+06	6.05469e+06	5.98849e+06	6.15816e+06	6.6232e+06	6.55533e+06	7.11435e+06	6.99709e+06	6.92664e+06	7.13533e+06	7.10739e+06	7.05337e+06	7.41564e+06	6.72981e+06	6.86123e+06	6.63179e+06	6.86201e+06	6.77511e+06	7.11848e+06	7.3607e+06	5.30399e+06	4.84164e+06	4.95505e+06	4.87442e+06	4.84218e+06	4.82102e+06	4.91853e+06
1/P11142	5.28445e+06	4.9551e+06	4.92977e+06	5.31354e+06	5.17525e+06	5.26671e+06	5.32081e+06	5.42057e+06	5.75406e+06	5.16122e+06	5.26303e+06	5.55482e+06	5.36871e+06	5.19733e+06	4.95555e+06	5.36993e+06	5.18324e+06	5.36504e+06	5.24953e+06	5.28748e+06	5.30637e+06	5.67685e+06	5.85911e+06	5.39859e+06	5.54336e+06	5.53974e+06	5.97506e+06	5.79979e+06	6.0633e+06	6.07123e+06	6.03037e+06	6.18558e+06	6.15731e+06	5.99341e+06	6.24068e+06	5.98952e+06	6.00581e+06	5.88998e+06	6.04095e+06	5.96201e+06	6.29565e+06	6.15715e+06	5.70675e+06	5.53006e+06	5.52354e+06	5.3649e+06	5.29752e+06	5.29969e+06	5.10373e+06
1/P60174	5.41585e+06	5.45276e+06	5.33801e+06	5.6457e+06	5.48215e+06	5.82686e+06	5.79909e+06	5.62194e+06	5.62276e+06	5.52481e+06	5.57935e+06	5.76577e+06	5.89694e+06	5.5886e+06	5.42517e+06	5.72524e+06	5.61861e+06	5.86276e+06	5.45064e+06	5.49084e+06	5.73032e+06	5.54877e+06	5.5671e+06	5.66997e+06	5.44649e+06	5.53546e+06	5.70487e+06	5.36389e+06	5.79928e+06	5.69454e+06	5.67078e+06	5.8387e+06	5.78509e+06	5.8194e+06	6.35635e+06	5.44398e+06	5.57647e+06	5.46607e+06	5.36176e+06	5.29828e+06	5.53666e+06	5.95575e+06	4.67659e+06	4.46695e+06	4.39843e+06	4.54047e+06	4.46679e+06	4.38302e+06	4.57636e+06
1/P04075	5.10224e+06	5.15397e+06	5.01299e+06	5.35293e+06	5.18471e+06	5.40533e+06	5.58175e+06	5.47462e+06	5.46383e+06	5.26578e+06	5.23906e+06	5.68168e+06	5.77765e+06	5.33086e+06	5.52922e+06	5.6754e+06	5.6407e+06	5.79288e+06	5.21783e+06	5.28304e+06	5.88718e+06	5.09998e+06	5.32108e+06	4.98615e+06	5.06597e+06	5.09223e+06	5.38516e+06	5.20187e+06	5.5467e+06	5.56033e+06	5.46497e+06	5.43602e+06	5.47244e+06	5.52974e+06	6.27401e+06	5.20839e+06	5.36361e+06	5.28922e+06	5.10022e+06	5.05477e+06	5.31596e+06	5.61e+06	4.35796e+06	4.34521e+06	4.40234e+06	4.52565e+06	4.52183e+06	4.40482e+06	4.69247e+06
1/P07437	5.13405e+06	5.24475e+06	4.79713e+06	5.37578e+06	5.25846e+06	5.46148e+06	5.64107e+06	4.98086e+06	5.03517e+06	5.15599e+06	5.30875e+06	5.10403e+06	5.25473e+06	5.52874e+06	4.87094e+06	5.21957e+06	5.10115e+06	5.35068e+06	5.14781e+06	5.07463e+06	5.4653e+06	4.65856e+06	4.65066e+06	4.56136e+06	4.57998e+06	4.69871e+06	4.55008e+06	4.75374e+06	4.73804e+06	4.65111e+06	4.4753e+06	4.65486e+06	4.83491e+06	4.71579e+06	4.35786e+06	4.79791e+06	4.87033e+06	4.73206e+06	4.82788e+06	4.76306e+06	4.49767e+06	4.69646e+06	4.31637e+06	3.10502e+06	4.29869e+06	3.09441e+06	4.35469e+06	3.41491e+06	4.42245e+06
1/P14625	4.31436e+06	4.1723e+06	3.47717e+06	4.23441e+06	4.2506e+06	4.24498e+06	4.10948e+06	4.88608e+06	4.62636e+06	4.23342e+06	4.2077e+06	4.63291e+06	4.45866e+06	3.80778e+06	4.78234e+06	4.69535e+06	4.44103e+06	4.55074e+06	4.26106e+06	4.32975e+06	4.16725e+06	4.95603e+06	5.0745e+06	4.67426e+06	4.6763e+06	4.9194e+06	3.9685e+06	4.95365e+06	5.18249e+06	5.1166e+06	5.11592e+06	5.19931e+06	5.25154e+06	5.21291e+06	5.24277e+06	4.93219e+06	5.01025e+06	4.93155e+06	5.06345e+06	4.93597e+06	5.30307e+06	4.27051e+06	4.71783e+06	4.6667e+06	4.5673e+06	4.25868e+06	4.43029e+06	4.25341e+06	4.25986e+06
1/P07900	4.7643e+06	4.71688e+06	4.49286e+06	4.76302e+06	4.65596e+06	4.82631e+06	4.96421e+06	5.03595e+06	5.40623e+06	4.63195e+06	4.65937e+06	4.89303e+06	4.94214e+06	4.782e+06	4.90858e+06	5.02308e+06	4.80174e+06	4.95582e+06	4.76825e+06	4.9082e+06	5.00012e+06	5.10434e+06	5.23611e+06	4.99876e+06	4.99518e+06	5.06508e+06	5.13134e+06	4.85473e+06	5.45017e+06	5.38525e+06	5.37954e+06	5.47445e+06	5.44481e+06	5.42826e+06	5.94977e+06	5.09345e+06	5.22664e+06	5.19796e+06	5.05568e+06	5.0179e+06	5.2437e+06	5.51756e+06	4.69816e+06	4.38159e+06	4.30905e+06	3.8071e+06	4.19519e+06	4.10027e+06	3.85382e+06
1/P40926	4.23737e+06	4.15078e+06	4.10645e+06	4.67169e+06	4.51883e+06	4.53781e+06	4.79106e+06	4.06577e+06	4.48471e+06	4.46143e+06	4.55827e+06	4.54819e+06	4.37598e+06	4.69895e+06	4.38441e+06	4.30087e+06	4.10273e+06	4.43882e+06	4.536e+06	4.48019e+06	4.37344e+06	4.60003e+06	4.65318e+06	4.5027e+06	4.52576e+06	4.63109e+06	4.63923e+06	4.69636e+06	4.42239e+06	4.37613e+06	4.473e+06	4.46311e+06	4.46788e+06	4.37414e+06	4.1986e+06	4.84289e+06	4.87298e+06	4.7478e+06	4.8622e+06	4.68642e+06	4.52844e+06	4.47948e+06	4.29554e+06	4.38968e+06	4.26046e+06	4.32515e+06	4.25902e+06	4.19957e+06	3.96089e+06
1/P25705	4.55119e+06	4.48629e+06	3.40644e+06	4.5577e+06	4.44663e+06	4.65013e+06	4.59781e+06	4.52229e+06	4.58771e+06	4.42532e+06	4.41833e+06	4.42758e+06	4.52885e+06	4.51621e+06	4.47484e+06	4.69794e+06	4.3897e+06	4.58047e+06	4.41288e+06	4.31357e+06	4.59052e+06	4.18199e+06	4.34151e+06	4.21291e+06	4.3065e+06	4.1654e+06	4.17305e+06	4.26482e+06	4.5919e+06	4.49902e+06	4.45931e+06	4.47376e+06	4.50423e+06	4.44774e+06	4.65191e+06	4.38788e+06	4.52504e+06	4.49146e+06	4.40122e+06	4.30147e+06	4.5491e+06	4.35294e+06	4.29833e+06	4.1735e+06	4.17245e+06	4.07148e+06	4.07323e+06	3.81763e+06	3.80635e+06
1/P07737	3.7285e+06	3.63456e+06	3.5279e+06	4.85768e+06	4.36826e+06	3.98459e+06	3.83712e+06	3.40334e+06	4.39679e+06	4.61792e+06	4.75454e+06	4.78562e+06	3.56906e+06	3.83152e+06	4.36088e+06	3.54562e+06	3.43872e+06	3.81294e+06	4.83581e+06	4.63438e+06	3.45115e+06	4.72153e+06	4.71373e+06	4.30178e+06	4.45337e+06	4.5716e+06	4.70345e+06	4.81618e+06	4.26483e+06	4.26028e+06	4.24467e+06	4.47341e+06	4.55506e+06	4.49194e+06	4.18666e+06	4.54804e+06	4.25305e+06	4.52597e+06	4.61798e+06	4.70726e+06	4.60958e+06	4.13675e+06	4.09982e+06	4.20764e+06	4.15076e+06	4.08848e+06	4.16017e+06	4.06635e+06	4.03099e+06
1/Q14103	4.30219e+06	4.2807e+06	4.07843e+06	4.53208e+06	4.38139e+06	4.56527e+06	4.44112e+06	4.2924e+06	4.26748e+06	4.33675e+06	4.46627e+06	4.32728e+06	4.47088e+06	4.45003e+06	4.13082e+06	4.37669e+06	4.22362e+06	4.4248e+06	4.29748e+06	4.1342e+06	4.29802e+06	4.82153e+06	4.88642e+06	4.43346e+06	4.42974e+06	4.50848e+06	4.70618e+06	4.83037e+06	5.19247e+06	4.97991e+06	4.86025e+06	5.13728e+06	5.2337e+06	5.13761e+06	5.11898e+06	4.87188e+06	4.78346e+06	4.6961e+06	4.80525e+06	4.68608e+06	4.90641e+06	4.57895e+06	3.84114e+06	3.74722e+06	3.83837e+06	3.78212e+06	3.79716e+06	3.7304e+06	3.70767e+06
1/P13639	4.47226e+06	4.50724e+06	4.11914e+06	4.50453e+06	4.36642e+06	4.6002e+06	4.4677e+06	4.72197e+06	4.83596e+06	4.46649e+06	4.4683e+06	4.6576e+06	4.82981e+06	4.42332e+06	4.68682e+06	4.97396e+06	4.76492e+06	4.82707e+06	4.40249e+06	4.48106e+06	4.71308e+06	4.45732e+06	4.57379e+06	4.21732e+06	4.24573e+06	4.28121e+06	4.5106e+06	4.52062e+06	4.81964e+06	4.77515e+06	4.80771e+06	4.83308e+06	4.78841e+06	4.76959e+06	5.14353e+06	4.72991e+06	4.74925e+06	4.73103e+06	4.75792e+06	4.71858e+06	4.96379e+06	4.96484e+06	4.1412e+06	3.92351e+06	3.9422e+06	3.82591e+06	3.82316e+06	3.75414e+06	3.91809e+06
1/P52272	4.02777e+06	4.03088e+06	3.97792e+06	4.27903e+06	4.20903e+06	4.36013e+06	4.51282e+06	4.28722e+06	4.20299e+06	4.07275e+06	4.25376e+06	4.23706e+06	4.18776e+06	4.37194e+06	4.06403e+06	4.25963e+06	4.11874e+06	4.27274e+06	4.07628e+06	4.0167e+06	4.38857e+06	4.12026e+06	4.74562e+06	4.51449e+06	4.42888e+06	4.54198e+06	4.53496e+06	4.5044e+06	4.67536e+06	4.67422e+06	4.69961e+06	4.66128e+06	4.65883e+06	4.61478e+06	5.15711e+06	4.56862e+06	4.65099e+06	4.57503e+06	4.47711e+06	4.38376e+06	4.50744e+06	4.5969e+06	4.35358e+06	4.10497e+06	4.10322e+06	4.16157e+06	4.00917e+06	3.90908e+06	4.01188e+06
1/P00338	4.31707e+06	4.32762e+06	4.03555e+06	4.2008e+06	4.14954e+06	4.18578e+06	4.26471e+06	4.34235e+06	4.23617e+06	4.22464e+06	4.25076e+06	4.2457e+06	4.29901e+06	4.2834e+06	4.21256e+06	4.20675e+06	4.29824e+06	4.25269e+06	4.0247e+06	4.07766e+06	4.19255e+06	4.21547e+06	4.18717e+06	4.02338e+06	4.07489e+06	4.0124e+06	4.26078e+06	4.28857e+06	4.34569e+06	4.27548e+06	4.20326e+06	4.40668e+06	4.3733e+06	4.26962e+06	4.49181e+06	4.42247e+06	4.46845e+06	4.38014e+06	4.51209e+06	4.38547e+06	4.33866e+06	4.47285e+06	4.13978e+06	3.93195e+06	3.89693e+06	3.95009e+06	3.84069e+06	3.77404e+06	3.93603e+06
1/P06576	4.05154e+06	4.03463e+06	3.84972e+06	4.26437e+06	4.16103e+06	4.27769e+06	4.24774e+06	4.44407e+06	4.51403e+06	4.0655e+06	4.21657e+06	4.45001e+06	4.45254e+06	4.04925e+06	4.3924e+06	4.53409e+06	4.38703e+06	4.52065e+06	4.17872e+06	4.2473e+06	4.30935e+06	4.16339e+06	4.17949e+06	3.95523e+06	3.89369e+06	3.99811e+06	4.12076e+06	4.27004e+06	4.60775e+06	4.41316e+06	4.28019e+06	4.22486e+06	4.27515e+06	4.2858e+06	4.75644e+06	4.33848e+06	4.38496e+06	4.20602e+06	4.09165e+06	4.04237e+06	4.26848e+06	4.44518e+06	3.82191e+06	3.74725e+06	3.74769e+06	3.75946e+06	3.61089e+06	3.63762e+06	3.65692e+06
1/P62258	3.30802e+06	3.3797e+06	3.39203e+06	3.66487e+06	3.44484e+06	3.73018e+06	3.69848e+06	3.28158e+06	3.38025e+06	3.3605e+06	3.4085e+06	3.58003e+06	3.65131e+06	3.77914e+06	3.18969e+06	3.37134e+06	3.41145e+06	3.62504e+06	3.41976e+06	3.3419e+06	3.73979e+06	4.22279e+06	4.24769e+06	3.6975e+06	3.8586e+06	4.67081e+06	4.29212e+06	4.35003e+06	4.71203e+06	4.63834e+06	4.55886e+06	4.77917e+06	4.81819e+06	4.70831e+06	4.69273e+06	4.35293e+06	4.37488e+06	4.21478e+06	4.42188e+06	4.37067e+06	4.5904e+06	4.28974e+06	3.52673e+06	3.44922e+06	3.50124e+06	3.4128e+06	3.3573e+06	3.47603e+06	3.5032e+06
1/P06744	3.48314e+06	4.05901e+06	3.7442e+06	4.10199e+06	3.55928e+06	4.20091e+06	4.26206e+06	3.56113e+06	3.94225e+06	3.97896e+06	3.69345e+06	4.00282e+06	4.09894e+06	4.10141e+06	3.54551e+06	4.03892e+06	3.40035e+06	4.04777e+06	3.49335e+06	2.84976e+06	4.06276e+06	4.05961e+06	4.18563e+06	4.22073e+06	4.12948e+06	4.20098e+06	4.23802e+06	4.01346e+06	4.25123e+06	4.24985e+06	4.19299e+06	4.36012e+06	4.38764e+06	4.25691e+06	4.46851e+06	4.15543e+06	4.17272e+06	4.11325e+06	4.11548e+06	3.9416e+06	4.05194e+06	4.23178e+06	3.40749e+06	3.26777e+06	3.31601e+06	3.36296e+06	3.33096e+06	3.24778e+06	3.39978e+06
1/P51991	3.30231e+06	3.35845e+06	3.40838e+06	3.8223e+06	3.75999e+06	3.90817e+06	3.38503e+06	3.48905e+06	3.677e+06	3.64912e+06	3.87253e+06	3.95232e+06	3.95967e+06	3.47746e+06	3.43953e+06	3.82381e+06	3.62283e+06	3.99096e+06	3.81567e+06	3.74333e+06	3.67349e+06	4.05567e+06	4.04948e+06	3.86657e+06	3.88408e+06	3.90496e+06	4.05295e+06	4.16304e+06	4.31549e+06	4.21701e+06	4.09803e+06	4.3264e+06	4.32733e+06	4.24893e+06	4.28379e+06	3.95031e+06	4.00202e+06	3.93985e+06	4.05032e+06	4.02293e+06	4.21861e+06	4.16122e+06	2.97238e+06	2.94481e+06	2.99759e+06	2.82885e+06	3.04575e+06	3.12444e+06	2.65953e+06
1/P05387	3.37086e+06	3.52079e+06	3.30975e+06	3.67266e+06	3.55464e+06	3.71842e+06	3.31124e+06	3.37593e+06	3.43883e+06	3.53011e+06	3.66695e+06	3.59432e+06	3.61723e+06	3.17291e+06	3.28601e+06	3.67742e+06	3.38623e+06	3.82077e+06	3.57293e+06	3.41774e+06	3.07933e+06	3.87678e+06	4.03583e+06	3.80563e+06	4.00656e+06	4.10166e+06	3.87145e+06	4.03112e+06	3.904e+06	3.79981e+06	3.77328e+06	4.03482e+06	3.91282e+06	3.92141e+06	3.64383e+06	3.7808e+06	3.87334e+06	3.7894e+06	3.83368e+06	3.74947e+06	3.72668e+06	3.29435e+06	3.08793e+06	3.14615e+06	3.21611e+06	2.92143e+06	2.96692e+06	2.80786e+06	2.69753e+06
1/Q15233	2.99866e+06	3.04292e+06	2.88399e+06	3.04247e+06	3.07286e+06	3.03512e+06	2.92463e+06	3.20898e+06	3.0883e+06	3.0586e+06	3.0346e+06	3.15766e+06	3.07886e+06	2.80269e+06	3.09634e+06	3.19729e+06	3.03337e+06	3.06308e+06	2.8079e+06	2.97312e+06	2.97297e+06	3.89527e+06	3.97998e+06	3.79688e+06	3.89909e+06	3.98451e+06	3.93913e+06	3.82258e+06	4.07139e+06	4.12313e+06	4.10639e+06	4.19379e+06	4.13001e+06	4.07812e+06	4.20427e+06	4.03736e+06	4.00169e+06	4.02787e+06	4.01425e+06	3.9389e+06	4.1954e+06	4.12014e+06	3.0176e+06	2.78323e+06	2.83863e+06	2.79435e+06	2.72645e+06	2.63486e+06	2.85257e+06
1/P38646	3.17538e+06	3.13819e+06	3.07125e+06	3.4704e+06	3.43435e+06	3.09708e+06	3.08712e+06	3.19719e+06	3.31341e+06	3.29536e+06	3.36002e+06	3.36533e+06	3.26201e+06	3.16655e+06	3.31138e+06	3.34378e+06	3.19019e+06	3.35534e+06	3.41951e+06	3.4305e+06	2.93737e+06	3.29911e+06	3.37565e+06	3.19312e+06	3.2722e+06	3.30039e+06	3.14678e+06	3.54157e+06	3.24746e+06	3.28209e+06	3.09945e+06	3.20942e+06	3.28355e+06	3.20411e+06	3.24602e+06	3.51158e+06	3.35809e+06	3.39887e+06	3.44612e+06	3.39395e+06	3.21185e+06	3.08201e+06	3.5228e+06	3.5145e+06	3.46427e+06	3.54299e+06	3.49484e+06	3.39314e+06	3.44258e+06
1/P20700	3.04983e+06	3.17664e+06	2.77088e+06	2.84389e+06	2.9653e+06	2.85272e+06	2.94056e+06	3.33406e+06	3.23213e+06	3.13938e+06	2.97214e+06	3.1254e+06	3.30533e+06	2.8684e+06	3.33237e+06	3.36737e+06	3.34516e+06	3.26265e+06	2.89366e+06	2.97661e+06	3.2135e+06	3.82689e+06	3.84551e+06	3.62818e+06	3.5878e+06	3.72971e+06	3.87358e+06	3.76134e+06	4.14289e+06	4.08244e+06	4.08374e+06	4.10823e+06	4.21367e+06	4.08108e+06	4.42905e+06	3.87735e+06	3.92476e+06	3.9074e+06	3.92037e+06	3.92257e+06	4.05859e+06	4.33327e+06	3.15524e+06	3.08724e+06	3.08735e+06	3.04369e+06	3.08448e+06	3.04257e+06	3.14791e+06
1/Q99729	3.32656e+06	3.23435e+06	2.9904e+06	3.6493e+06	3.57401e+06	3.70904e+06	3.38936e+06	2.76384e+06	3.04557e+06	3.17407e+06	3.60978e+06	3.04137e+06	3.15321e+06	3.50435e+06	2.59798e+06	2.98728e+06	2.66842e+06	3.22083e+06	3.52909e+06	3.06854e+06	2.80802e+06	3.54707e+06	3.47228e+06	3.07773e+06	3.23501e+06	3.45825e+06	3.01015e+06	3.71039e+06	3.30509e+06	3.23688e+06	3.09e+06	3.47076e+06	3.38383e+06	3.29774e+06	2.40679e+06	3.56252e+06	3.49577e+06	3.39497e+06	3.70228e+06	3.58241e+06	3.38948e+06	2.6532e+06	3.25669e+06	3.34055e+06	3.32739e+06	3.17106e+06	3.51824e+06	3.48341e+06	3.16531e+06
1/P26373	2.90571e+06	2.98281e+06	2.94004e+06	3.24596e+06	3.22979e+06	3.17482e+06	3.42106e+06	3.20921e+06	3.45213e+06	3.15978e+06	3.23788e+06	3.44863e+06	3.31306e+06	3.27722e+06	3.41643e+06	3.29403e+06	3.27576e+06	3.40836e+06	3.28287e+06	3.29685e+06	3.21005e+06	3.55844e+06	3.65022e+06	3.20952e+06	3.30947e+06	3.45922e+06	3.36121e+06	3.5973e+06	3.73435e+06	3.69389e+06	3.68582e+06	3.69882e+06	3.77025e+06	3.76837e+06	3.71543e+06	3.60148e+06	3.58788e+06	3.59321e+06	3.6082e+06	3.54247e+06	3.75601e+06	3.46123e+06	3.21121e+06	3.05896e+06	3.08683e+06	2.9544e+06	2.9662e+06	2.87137e+06	2.72707e+06
1/P09874	3.16835e+06	3.18742e+06	2.96741e+06	3.18879e+06	3.15451e+06	3.27321e+06	3.40187e+06	3.41576e+06	3.33246e+06	3.12979e+06	3.15909e+06	3.29444e+06	3.30973e+06	3.42956e+06	3.30283e+06	3.41859e+06	3.32833e+06	3.37748e+06	3.16608e+06	3.17044e+06	3.57438e+06	3.20694e+06	3.21867e+06	3.05673e+06	3.03594e+06	3.08893e+06	3.3136e+06	3.20483e+06	3.4561e+06	3.40321e+06	3.36259e+06	3.4192e+06	3.44531e+06	3.41633e+06	3.53506e+06	3.28239e+06	3.36959e+06	3.3256e+06	3.30359e+06	3.27594e+06	3.48121e+06	3.45362e+06	3.01306e+06	3.02776e+06	2.98689e+06	3.0757e+06	2.9981e+06	3.00755e+06	3.10989e+06
1/P30041	3.26371e+06	3.32061e+06	3.24652e+06	3.35588e+06	3.42496e+06	3.38287e+06	2.99296e+06	3.67495e+06	3.74217e+06	3.49369e+06	3.41448e+06	3.53962e+06	3.49362e+06	3.06369e+06	3.67726e+06	3.68986e+06	3.46e+06	3.55293e+06	3.42811e+06	3.57915e+06	3.14722e+06	3.28296e+06	3.35095e+06	3.0332e+06	3.06198e+06	3.0953e+06	3.11055e+06	3.30336e+06	3.46708e+06	3.40592e+06	3.33662e+06	3.3444e+06	3.3568e+06	3.31623e+06	3.39549e+06	3.45283e+06	3.42806e+06	3.44464e+06	3.4136e+06	3.33576e+06	3.46713e+06	3.29439e+06	3.42261e+06	3.27843e+06	3.23832e+06	3.20495e+06	3.02027e+06	2.97569e+06	3.05446e+06
1/P30101	3.07492e+06	3.04876e+06	2.95964e+06	3.12794e+06	3.02984e+06	3.20073e+06	3.3158e+06	3.24723e+06	3.26706e+06	3.05514e+06	3.10883e+06	3.42294e+06	3.40755e+06	3.17637e+06	3.27418e+06	3.44323e+06	3.30642e+06	3.46529e+06	3.08626e+06	3.18795e+06	3.51924e+06	3.03742e+06	3.02943e+06	3.06225e+06	2.97087e+06	2.97399e+06	3.10904e+06	2.98267e+06	3.25499e+06	3.22055e+06	3.17051e+06	3.20587e+06	3.26532e+06	3.30312e+06	3.59503e+06	3.11496e+06	3.11352e+06	3.09177e+06	3.15212e+06	3.06057e+06	3.24329e+06	3.44631e+06	2.89483e+06	2.84406e+06	2.83965e+06	3.01077e+06	2.84701e+06	2.93788e+06	2.90485e+06
1/P23284	2.87423e+06	2.81567e+06	2.67776e+06	2.95004e+06	2.95144e+06	2.93184e+06	3.08677e+06	3.04584e+06	3.09104e+06	2.86266e+06	2.89689e+06	3.06797e+06	3.0637e+06	3.04426e+06	2.93148e+06	3.06403e+06	2.96903e+06	3.1381e+06	2.91768e+06	2.94078e+06	3.04852e+06	3.18489e+06	3.24405e+06	2.92099e+06	2.81578e+06	2.92749e+06	3.1648e+06	3.39755e+06	3.45703e+06	3.35393e+06	3.30946e+06	3.38218e+06	3.3629e+06	3.3391e+06	3.44223e+06	3.32286e+06	3.33162e+06	3.23354e+06	3.29847e+06	3.26457e+06	3.39012e+06	3.25844e+06	3.04952e+06	2.92307e+06	2.89303e+06	2.87571e+06	2.91647e+06	2.90052e+06	3.11998e+06
1/Q99497	2.49295e+06	2.51921e+06	2.47003e+06	2.71545e+06	2.65663e+06	2.73123e+06	2.85682e+06	2.61945e+06	2.63231e+06	2.59576e+06	2.71244e+06	2.74037e+06	2.76307e+06	2.73718e+06	2.58105e+06	2.68973e+06	2.63542e+06	2.75741e+06	2.62198e+06	2.54575e+06	2.8003e+06	3.0833e+06	3.16457e+06	3.00269e+06	3.00657e+06	3.02926e+06	3.20983e+06	3.09038e+06	3.25416e+06	3.2007e+06	3.23528e+06	3.20993e+06	3.20436e+06	3.21147e+06	3.39847e+06	3.17584e+06	3.21246e+06	3.12771e+06	3.20703e+06	3.18045e+06	3.27104e+06	3.57584e+06	2.36524e+06	2.34457e+06	2.31013e+06	2.30751e+06	2.24963e+06	2.18837e+06	2.33757e+06
1/P62753	2.77317e+06	2.93496e+06	2.82015e+06	2.97591e+06	2.88556e+06	2.99744e+06	3.11837e+06	3.07291e+06	3.22676e+06	2.98164e+06	2.94453e+06	3.07524e+06	3.11772e+06	3.02863e+06	3.14979e+06	3.17553e+06	3.20548e+06	3.19188e+06	2.90371e+06	2.97723e+06	3.2399e+06	3.15013e+06	3.2661e+06	3.03404e+06	3.04366e+06	3.06939e+06	3.11411e+06	3.20104e+06	3.43607e+06	3.44517e+06	3.33336e+06	3.36755e+06	3.41627e+06	3.42215e+06	3.57558e+06	3.25681e+06	3.24508e+06	3.26559e+06	3.28267e+06	3.20489e+06	3.40764e+06	3.39138e+06	2.77479e+06	2.77631e+06	2.70226e+06	2.70838e+06	2.61952e+06	2.6346e+06	2.49356e+06
1/Q08211	2.69565e+06	2.73294e+06	2.5342e+06	2.85202e+06	2.74218e+06	2.87675e+06	2.89203e+06	2.63803e+06	2.84337e+06	2.73342e+06	2.7714e+06	2.74089e+06	2.7277e+06	2.87598e+06	2.60021e+06	2.73645e+06	2.64867e+06	2.83729e+06	2.76068e+06	2.70662e+06	2.7546e+06	2.98843e+06	3.05752e+06	3.02481e+06	3.05368e+06	3.03117e+06	3.13503e+06	3.0231e+06	3.25754e+06	3.27813e+06	3.2268e+06	3.26323e+06	3.21785e+06	3.27435e+06	3.59064e+06	3.10038e+06	3.1292e+06	3.18744e+06	3.18825e+06	3.12417e+06	3.31249e+06	3.62179e+06	2.96987e+06	2.83286e+06	2.96945e+06	3.09454e+06	2.97817e+06	2.87075e+06	2.97004e+06
1/P35268	2.62373e+06	2.72979e+06	2.70514e+06	2.95896e+06	2.65064e+06	2.99786e+06	3.02526e+06	2.8197e+06	2.92988e+06	2.83823e+06	2.67157e+06	3.0673e+06	3.15251e+06	2.89014e+06	2.77357e+06	3.00694e+06	2.80998e+06	3.20687e+06	2.6424e+06	2.64861e+06	3.16245e+06	2.97358e+06	2.97894e+06	2.88335e+06	2.88169e+06	2.90886e+06	3.03762e+06	2.98631e+06	3.00301e+06	3.06921e+06	3.06334e+06	2.97112e+06	3.01643e+06	2.96709e+06	3.19996e+06	2.85823e+06	2.87227e+06	2.91884e+06	2.85063e+06	2.81506e+06	2.89266e+06	3.12473e+06	2.53126e+06	2.62713e+06	2.5506e+06	2.44345e+06	2.52163e+06	2.53916e+06	2.428e+06
1/P08865	2.92003e+06	2.93986e+06	2.80997e+06	3.04327e+06	2.94386e+06	3.09723e+06	3.19599e+06	3.16014e+06	3.19468e+06	2.99166e+06	3.01296e+06	3.25119e+06	3.33811e+06	3.1612e+06	3.03064e+06	3.22277e+06	3.1965e+06	3.33018e+06	3.01562e+06	3.01113e+06	3.44866e+06	3.03177e+06	3.06182e+06	2.93868e+06	2.87069e+06	2.92461e+06	3.0722e+06	2.98746e+06	3.25255e+06	3.2496e+06	3.20146e+06	3.21911e+06	3.2512e+06	3.23346e+06	3.31521e+06	3.12068e+06	3.19576e+06	3.15381e+06	3.05653e+06	3.01801e+06	3.20109e+06	3.15862e+06	2.6939e+06	2.69001e+06	2.64794e+06	2.65432e+06	2.70537e+06	2.64128e+06	2.68185e+06
1/P36578	2.60875e+06	2.63725e+06	2.34817e+06	2.58543e+06	2.54701e+06	2.63503e+06	2.60001e+06	2.74572e+06	2.66044e+06	2.6046e+06	2.61337e+06	2.61592e+06	2.73945e+06	2.63216e+06	2.62543e+06	2.7501e+06	2.7246e+06	2.74355e+06	2.60891e+06	2.57232e+06	2.47229e+06	3.13814e+06	3.16215e+06	3.15084e+06	3.11147e+06	3.0794e+06	3.16023e+06	3.12975e+06	3.13554e+06	3.07579e+06	3.01682e+06	3.1026e+06	3.03318e+06	3.06797e+06	3.2077e+06	3.13547e+06	3.17201e+06	3.13537e+06	3.07605e+06	3.02493e+06	3.06567e+06	3.32894e+06	2.96504e+06	2.98431e+06	3.01278e+06	2.90697e+06	2.77341e+06	2.65743e+06	2.47157e+06
1/Q01105	2.83748e+06	2.83153e+06	2.7382e+06	2.93637e+06	2.90382e+06	2.89117e+06	3.02573e+06	3.21529e+06	3.14284e+06	3.01045e+06	2.91647e+06	3.11582e+06	3.10165e+06	2.87901e+06	3.19206e+06	3.31968e+06	3.19925e+06	3.13646e+06	2.86557e+06	2.92949e+06	3.18684e+06	3.13246e+06	3.13385e+06	2.80213e+06	2.87334e+06	2.99154e+06	2.99484e+06	3.21017e+06	3.3827e+06	3.30883e+06	3.17237e+06	3.28748e+06	3.25487e+06	3.29725e+06	3.47565e+06	3.08345e+06	3.04736e+06	3.03323e+06	3.1061e+06	2.99115e+06	3.17245e+06	3.26221e+06	2.361e+06	2.49568e+06	2.39435e+06	2.38362e+06	2.47377e+06	2.43454e+06	2.44917e+06
1/P00558	2.81616e+06	2.83678e+06	2.63418e+06	2.92451e+06	2.89731e+06	2.98147e+06	3.00482e+06	2.70641e+06	2.77281e+06	2.80858e+06	2.87858e+06	2.76959e+06	2.8703e+06	3.01465e+06	2.73756e+06	2.87101e+06	2.73555e+06	2.8914e+06	2.8106e+06	2.7322e+06	2.96707e+06	2.93932e+06	2.94476e+06	2.72019e+06	2.77825e+06	2.83445e+06	2.93293e+06	3.01905e+06	3.01108e+06	2.92253e+06	2.96127e+06	3.00393e+06	3.01093e+06	2.95693e+06	3.09058e+06	3.03146e+06	3.09796e+06	2.97957e+06	2.96881e+06	2.96132e+06	2.96998e+06	3.03026e+06	2.73751e+06	2.62831e+06	2.55797e+06	2.62196e+06	2.48832e+06	2.50773e+06	2.53575e+06
1/P62318	2.74357e+06	2.44081e+06	2.39475e+06	2.83594e+06	2.71971e+06	2.36851e+06	2.78756e+06	2.64168e+06	2.72711e+06	2.53985e+06	2.73596e+06	1.91417e+06	1.98498e+06	2.80622e+06	2.59252e+06	2.7621e+06	2.4861e+06	2.77496e+06	2.71228e+06	2.25652e+06	2.74006e+06	2.89375e+06	2.87079e+06	2.74724e+06	2.69937e+06	2.71349e+06	2.77931e+06	2.83513e+06	2.7035e+06	2.65507e+06	2.65745e+06	2.69719e+06	2.63966e+06	2.6485e+06	2.33078e+06	2.78746e+06	2.62278e+06	2.72058e+06	2.79117e+06	2.81011e+06	2.69068e+06	2.84844e+06	3.11447e+06	3.0888e+06	2.90006e+06	2.91693e+06	2.87633e+06	2.89817e+06	2.97841e+06
1/Q9UQ80	2.98518e+06	2.95278e+06	2.93648e+06	3.08147e+06	3.06837e+06	3.03733e+06	3.13367e+06	3.18808e+06	3.28307e+06	3.11192e+06	3.14246e+06	3.34847e+06	3.2456e+06	2.96595e+06	3.30786e+06	3.30564e+06	3.19581e+06	3.32424e+06	3.00661e+06	3.14898e+06	3.21007e+06	2.9511e+06	2.99225e+06	2.64091e+06	2.63081e+06	2.65384e+06	2.82816e+06	3.00244e+06	3.27445e+06	3.22374e+06	3.13643e+06	3.08487e+06	3.09765e+06	3.0961e+06	3.21459e+06	3.14028e+06	3.15476e+06	2.98875e+06	2.96717e+06	2.89499e+06	3.08023e+06	3.15803e+06	2.66478e+06	2.64488e+06	2.59939e+06	2.58699e+06	2.54229e+06	2.57869e+06	2.66095e+06
1/Q9HCE1	561781	160999	156208	457193	510440	213228	373637	184576	268364	368246	179726	372217	195787	316078	480264	386714	305788	288952	385408	181588	290879	203200	213468	220249	216674	181761	603345	223657	206847	559414	197481	204954	204668	196919	572583	554360	247805	234537	236596	299316	205168	592066	2.02507e+06	2.81113e+06	2.83581e+06	2.3087e+06	2.76098e+06	2.89989e+06	3.08099e+06
1/P46776	3.05779e+06	3.06544e+06	3.04278e+06	3.29763e+06	3.23665e+06	3.22366e+06	3.51926e+06	3.38771e+06	3.42575e+06	3.23911e+06	3.29844e+06	3.53033e+06	3.41206e+06	3.3891e+06	3.41023e+06	3.41921e+06	3.18922e+06	3.44477e+06	3.18309e+06	3.2589e+06	3.60654e+06	2.7259e+06	2.80141e+06	2.57462e+06	2.61416e+06	2.63797e+06	2.62335e+06	2.80486e+06	2.90748e+06	2.87157e+06	2.86261e+06	2.89351e+06	2.96129e+06	2.84967e+06	2.95032e+06	2.89353e+06	2.86571e+06	2.78804e+06	2.80819e+06	2.76684e+06	2.9808e+06	2.74307e+06	2.55522e+06	2.66765e+06	2.4734e+06	2.44928e+06	2.42185e+06	2.33686e+06	2.4197e+06
1/P63244	2.56116e+06	2.48412e+06	2.58484e+06	3.00034e+06	2.91466e+06	2.99723e+06	3.24317e+06	2.9082e+06	2.86125e+06	2.7434e+06	2.90287e+06	3.14598e+06	2.99725e+06	3.02237e+06	2.76302e+06	2.83227e+06	2.90791e+06	3.05973e+06	2.77911e+06	2.88428e+06	3.23744e+06	3.07868e+06	3.05464e+06	2.8658e+06	2.88296e+06	2.92953e+06	3.10145e+06	3.06661e+06	3.19836e+06	3.16996e+06	3.09981e+06	3.23437e+06	3.25006e+06	3.2954e+06	3.34168e+06	3.12505e+06	3.13665e+06	3.08797e+06	3.1361e+06	3.05277e+06	3.22212e+06	3.08147e+06	2.39704e+06	2.44565e+06	2.34836e+06	2.42258e+06	2.28519e+06	2.32392e+06	2.36359e+06
1/P35232	2.49839e+06	2.47361e+06	2.45327e+06	2.64547e+06	2.62971e+06	2.67943e+06	2.74288e+06	2.54872e+06	2.53824e+06	2.57785e+06	2.63857e+06	2.57659e+06	2.56551e+06	2.73191e+06	2.47188e+06	2.57697e+06	2.63202e+06	2.71315e+06	2.63826e+06	2.59597e+06	2.69472e+06	2.81177e+06	2.82897e+06	2.63361e+06	2.66435e+06	2.71235e+06	2.69986e+06	2.88519e+06	2.90859e+06	2.82688e+06	2.72964e+06	2.78841e+06	2.81494e+06	2.79011e+06	2.85224e+06	2.99589e+06	2.9594e+06	2.94922e+06	2.94982e+06	2.88663e+06	2.74508e+06	2.7519e+06	2.98565e+06	2.87843e+06	2.83804e+06	2.8035e+06	2.74841e+06	2.64589e+06	2.61135e+06
1/P62851	2.72891e+06	2.84454e+06	2.57557e+06	2.80638e+06	2.7683e+06	2.84357e+06	2.83065e+06	3.16057e+06	3.06609e+06	2.73022e+06	2.78126e+06	3.0304e+06	3.06699e+06	2.75491e+06	3.03772e+06	3.10412e+06	2.90026e+06	3.09178e+06	2.76528e+06	2.8554e+06	3.09591e+06	2.83155e+06	2.90458e+06	2.69979e+06	2.70952e+06	2.74938e+06	2.80043e+06	2.84575e+06	3.03716e+06	2.99446e+06	2.94864e+06	2.98838e+06	2.9469e+06	2.93105e+06	3.05561e+06	2.96036e+06	3.00514e+06	2.93405e+06	2.97103e+06	2.89378e+06	3.06544e+06	2.92897e+06	2.90347e+06	2.70616e+06	2.77783e+06	2.73612e+06	2.72479e+06	2.6603e+06	2.73325e+06
1/P23396	2.42231e+06	2.58659e+06	2.36817e+06	2.59333e+06	2.59617e+06	2.6355e+06	2.51302e+06	2.94001e+06	2.96973e+06	2.55532e+06	2.64015e+06	2.7987e+06	2.77199e+06	2.38753e+06	2.87836e+06	2.94225e+06	2.68859e+06	2.64966e+06	2.48924e+06	2.6055e+06	2.69884e+06	2.78079e+06	2.80806e+06	2.69869e+06	2.72173e+06	2.77582e+06	2.75335e+06	2.75649e+06	2.95736e+06	2.91206e+06	2.89828e+06	2.89969e+06	2.95193e+06	2.9053e+06	3.06994e+06	2.82832e+06	2.80055e+06	2.81218e+06	2.83846e+06	2.79011e+06	2.94869e+06	2.8791e+06	2.52709e+06	2.48067e+06	2.47796e+06	2.46353e+06	2.41726e+06	2.34536e+06	2.25317e+06
1/Q15185	2.70924e+06	2.7606e+06	2.61779e+06	2.83011e+06	2.75296e+06	2.87175e+06	2.87908e+06	3.05422e+06	2.96228e+06	2.77071e+06	2.7855e+06	3.05528e+06	3.06313e+06	2.79636e+06	2.95754e+06	3.08489e+06	2.95173e+06	3.08052e+06	2.78214e+06	2.87189e+06	3.0868e+06	2.91443e+06	3.01361e+06	2.63501e+06	2.7143e+06	2.81783e+06	2.86664e+06	2.95811e+06	3.16685e+06	3.11885e+06	3.20531e+06	3.16587e+06	3.22475e+06	3.21601e+06	3.27051e+06	3.0917e+06	3.16315e+06	3.07259e+06	3.16373e+06	3.08944e+06	3.27328e+06	3.04262e+06	2.32064e+06	2.34691e+06	2.31351e+06	2.27914e+06	2.32839e+06	2.27697e+06	2.42522e+06
1/Q07955	2.92407e+06	2.92892e+06	2.93164e+06	3.07468e+06	3.08501e+06	3.15369e+06	3.17321e+06	3.2317e+06	3.21838e+06	3.09281e+06	3.05915e+06	3.36289e+06	3.32755e+06	3.04803e+06	3.19415e+06	3.35488e+06	3.32385e+06	3.39343e+06	3.0503e+06	3.11778e+06	3.39674e+06	2.86168e+06	2.8933e+06	2.79725e+06	2.77238e+06	2.76167e+06	2.93917e+06	2.78746e+06	2.98583e+06	3.05491e+06	3.05073e+06	3.04905e+06	3.02303e+06	2.98269e+06	3.64991e+06	2.91795e+06	2.93866e+06	2.96619e+06	2.88543e+06	2.85177e+06	3.03983e+06	3.18159e+06	2.43361e+06	2.34471e+06	2.28844e+06	2.2535e+06	2.16353e+06	2.20244e+06	2.24745e+06
1/P30048	2.04586e+06	2.04616e+06	1.94881e+06	2.21972e+06	2.18156e+06	2.2354e+06	2.26661e+06	1.98089e+06	2.05491e+06	2.11647e+06	2.14202e+06	2.02697e+06	2.11407e+06	2.25913e+06	2.01821e+06	2.10377e+06	2.00235e+06	2.1186e+06	2.19499e+06	2.01402e+06	2.17594e+06	2.73128e+06	2.6961e+06	2.65118e+06	2.63254e+06	2.62903e+06	2.82894e+06	2.77327e+06	2.63474e+06	2.5534e+06	2.55667e+06	2.54621e+06	2.55806e+06	2.51841e+06	2.56885e+06	2.82017e+06	2.80727e+06	2.7349e+06	2.84563e+06	2.7689e+06	2.59846e+06	2.6728e+06	2.24655e+06	2.24374e+06	2.17549e+06	2.1775e+06	2.19102e+06	2.16076e+06	2.05659e+06
1/Q16629	2.69253e+06	2.76044e+06	2.69298e+06	2.76036e+06	2.76568e+06	2.76242e+06	2.59976e+06	2.96067e+06	2.98552e+06	2.78655e+06	2.77981e+06	2.98641e+06	3.01732e+06	2.38188e+06	2.87104e+06	3.05968e+06	2.96357e+06	3.03006e+06	2.77563e+06	2.7951e+06	2.4817e+06	2.77909e+06	2.77812e+06	2.59765e+06	2.57652e+06	2.63515e+06	2.71365e+06	2.71576e+06	2.95476e+06	2.93523e+06	2.94914e+06	2.93896e+06	2.95509e+06	2.94758e+06	3.04396e+06	2.90759e+06	2.91737e+06	2.89109e+06	2.90056e+06	2.85577e+06	3.02985e+06	3.04298e+06	2.37256e+06	2.22678e+06	2.23444e+06	2.35235e+06	2.29506e+06	2.27283e+06	2.43987e+06
1/P10599	1.91717e+06	2.00162e+06	1.8567e+06	2.08628e+06	2.04353e+06	1.99982e+06	2.07171e+06	2.08947e+06	2.08871e+06	2.01037e+06	2.02834e+06	2.0584e+06	2.03789e+06	1.97922e+06	2.0245e+06	2.13139e+06	2.04434e+06	1.99176e+06	1.95236e+06	1.94062e+06	1.86092e+06	3.04526e+06	3.18373e+06	2.91756e+06	2.8604e+06	2.88173e+06	3.07466e+06	3.04024e+06	3.26774e+06	3.28037e+06	3.12017e+06	3.08693e+06	3.12447e+06	3.13028e+06	3.64224e+06	3.04263e+06	3.05293e+06	2.98648e+06	2.89687e+06	2.80477e+06	2.9867e+06	3.19438e+06	2.61301e+06	2.38348e+06	2.35011e+06	2.48633e+06	2.38783e+06	2.33369e+06	2.45019e+06
1/P30086	1.96981e+06	1.83536e+06	1.7265e+06	2.00566e+06	1.96906e+06	1.93701e+06	1.75728e+06	1.71441e+06	2.1384e+06	1.90279e+06	1.97903e+06	1.73127e+06	1.8808e+06	1.90122e+06	1.65569e+06	1.78202e+06	1.66585e+06	1.83815e+06	1.92291e+06	1.81121e+06	1.62254e+06	2.61155e+06	2.65423e+06	2.51646e+06	2.49625e+06	2.53842e+06	2.69066e+06	2.65516e+06	2.66441e+06	2.65934e+06	2.62585e+06	2.70199e+06	2.69664e+06	2.69108e+06	2.71957e+06	2.56493e+06	2.61363e+06	2.55503e+06	2.5771e+06	2.56514e+06	2.66989e+06	2.65306e+06	2.52447e+06	2.30977e+06	2.30441e+06	2.38263e+06	2.23123e+06	2.09742e+06	2.1902e+06
1/P32119	2.62361e+06	2.57588e+06	2.40454e+06	2.59447e+06	2.5324e+06	2.57746e+06	2.45771e+06	2.58972e+06	2.6316e+06	2.60382e+06	2.56503e+06	2.47149e+06	2.63363e+06	2.37025e+06	2.48244e+06	2.64233e+06	2.58296e+06	2.62105e+06	2.51956e+06	2.4565e+06	2.24228e+06	2.61659e+06	2.64771e+06	2.43544e+06	2.66419e+06	2.51287e+06	2.67256e+06	2.59471e+06	2.87901e+06	2.83424e+06	2.78293e+06	2.8693e+06	2.87192e+06	2.81772e+06	3.01385e+06	2.83468e+06	2.7686e+06	2.78709e+06	2.84029e+06	2.7892e+06	2.82103e+06	2.90295e+06	2.52027e+06	2.44804e+06	2.43254e+06	2.5153e+06	2.51044e+06	2.49351e+06	2.51382e+06
1/P23246	2.26699e+06	2.38703e+06	2.31618e+06	2.46812e+06	2.42382e+06	2.57002e+06	2.63312e+06	2.41403e+06	2.46201e+06	2.39136e+06	2.41203e+06	2.57781e+06	2.53961e+06	2.60761e+06	2.33457e+06	2.4877e+06	2.43805e+06	2.56311e+06	2.33474e+06	2.3569e+06	2.65471e+06	2.69269e+06	2.7344e+06	3.04903e+06	2.92084e+06	2.85547e+06	2.81343e+06	2.64965e+06	2.82023e+06	2.82119e+06	2.79598e+06	2.83394e+06	2.81247e+06	2.80756e+06	2.93672e+06	2.68316e+06	2.74101e+06	2.74258e+06	2.66973e+06	2.63875e+06	2.64005e+06	2.99122e+06	2.14133e+06	2.08995e+06	2.06942e+06	2.09368e+06	1.96791e+06	1.95264e+06	1.97139e+06
1/Q15366	2.52209e+06	2.52231e+06	2.39363e+06	2.63804e+06	2.57421e+06	2.70353e+06	2.62997e+06	2.38137e+06	2.39377e+06	2.45959e+06	2.55061e+06	2.45282e+06	2.5266e+06	2.76893e+06	2.2901e+06	2.51155e+06	2.32506e+06	2.56977e+06	2.52316e+06	2.46025e+06	2.53552e+06	2.44793e+06	2.56656e+06	2.65543e+06	2.61082e+06	2.62523e+06	2.62284e+06	2.44588e+06	2.34603e+06	2.36575e+06	2.35896e+06	2.35502e+06	2.30652e+06	2.32768e+06	2.30993e+06	2.43185e+06	2.40234e+06	2.48051e+06	2.42487e+06	2.43776e+06	2.32634e+06	2.60731e+06	2.47912e+06	2.34279e+06	2.34596e+06	2.47901e+06	2.3875e+06	2.31228e+06	2.37315e+06
1/P62857	2.22884e+06	2.23728e+06	2.22244e+06	2.44993e+06	2.40061e+06	2.49568e+06	2.55354e+06	2.22395e+06	2.2937e+06	2.34172e+06	2.43367e+06	2.43627e+06	2.3971e+06	2.5707e+06	2.12096e+06	2.34995e+06	2.28298e+06	2.44633e+06	2.40596e+06	2.36272e+06	2.49989e+06	2.50038e+06	2.52804e+06	2.41213e+06	2.42345e+06	2.4797e+06	2.50071e+06	2.56068e+06	2.41502e+06	2.39042e+06	2.36329e+06	2.40446e+06	2.37591e+06	2.45714e+06	2.31834e+06	2.5928e+06	2.63817e+06	2.53627e+06	2.59256e+06	2.51325e+06	2.31136e+06	2.43057e+06	2.32222e+06	2.2246e+06	2.2124e+06	2.22469e+06	2.19774e+06	2.10786e+06	2.21106e+06
1/P62081	2.52958e+06	2.37906e+06	2.27527e+06	2.80119e+06	2.76525e+06	2.76489e+06	2.69542e+06	1.8891e+06	2.08361e+06	2.49983e+06	2.77403e+06	2.0647e+06	2.1806e+06	2.76797e+06	1.52037e+06	2.08062e+06	1.90568e+06	2.24789e+06	2.79689e+06	2.15576e+06	2.04571e+06	2.35747e+06	2.30418e+06	2.47306e+06	2.49049e+06	2.40551e+06	2.30474e+06	2.28234e+06	1.52281e+06	1.57899e+06	1.55414e+06	1.59345e+06	1.55804e+06	1.52751e+06	1.39543e+06	2.36844e+06	2.21042e+06	2.39472e+06	2.46075e+06	2.67084e+06	1.95774e+06	2.10433e+06	2.78647e+06	2.74921e+06	2.82135e+06	2.99132e+06	3.14043e+06	2.93842e+06	2.30359e+06
1/P60842	2.41641e+06	2.37352e+06	2.45146e+06	2.75007e+06	2.60672e+06	2.61944e+06	2.84934e+06	2.67624e+06	2.80559e+06	2.5769e+06	2.68284e+06	2.75723e+06	2.72894e+06	2.70251e+06	2.76018e+06	2.73014e+06	2.87025e+06	2.84539e+06	2.65114e+06	2.72484e+06	2.75608e+06	2.63845e+06	2.66363e+06	2.53988e+06	2.53685e+06	2.61047e+06	2.49082e+06	2.63687e+06	2.68568e+06	2.70795e+06	2.69547e+06	2.6778e+06	2.62081e+06	2.62091e+06	2.45697e+06	2.68113e+06	2.70646e+06	2.70254e+06	2.67422e+06	2.6112e+06	2.76181e+06	2.41001e+06	2.79673e+06	2.76091e+06	2.69104e+06	2.6558e+06	2.57941e+06	2.49873e+06	2.42743e+06
1/P61353	2.60518e+06	2.62652e+06	2.4323e+06	2.69481e+06	2.61918e+06	2.6817e+06	2.45427e+06	2.80253e+06	2.82704e+06	2.64897e+06	2.68728e+06	2.87902e+06	2.85442e+06	2.30827e+06	2.70669e+06	2.90333e+06	2.8385e+06	2.88402e+06	2.57108e+06	2.5786e+06	2.46898e+06	2.59657e+06	2.65083e+06	2.22488e+06	2.31774e+06	2.38748e+06	2.4404e+06	2.70288e+06	2.70688e+06	2.64976e+06	2.64589e+06	2.74037e+06	2.7204e+06	2.6865e+06	2.3913e+06	2.68964e+06	2.67073e+06	2.60185e+06	2.72421e+06	2.73337e+06	2.82063e+06	2.32459e+06	2.35501e+06	2.44431e+06	2.26774e+06	2.23966e+06	2.32247e+06	2.28989e+06	2.33186e+06
1/Q86V81	2.5569e+06	2.57886e+06	2.51117e+06	2.70832e+06	2.59157e+06	2.77346e+06	2.99219e+06	2.42759e+06	2.66751e+06	2.60026e+06	2.70565e+06	2.5983e+06	2.6649e+06	3.01581e+06	2.34461e+06	2.51406e+06	2.441e+06	2.60394e+06	2.63084e+06	2.60027e+06	2.86951e+06	2.29743e+06	2.30461e+06	2.21432e+06	2.26127e+06	2.27401e+06	2.347e+06	2.34565e+06	2.20174e+06	2.15886e+06	2.13273e+06	2.23172e+06	2.19868e+06	2.28094e+06	1.96747e+06	2.45402e+06	2.45547e+06	2.43338e+06	2.55263e+06	2.47868e+06	2.41315e+06	2.24264e+06	2.16845e+06	2.2161e+06	2.14746e+06	2.10401e+06	2.16e+06	2.18346e+06	2.11836e+06
1/P49327	2.18678e+06	2.15434e+06	2.06863e+06	2.35144e+06	2.26684e+06	2.31494e+06	2.30863e+06	2.4563e+06	2.4148e+06	2.21805e+06	2.24844e+06	2.38833e+06	2.28551e+06	2.18058e+06	2.21166e+06	2.27939e+06	2.19402e+06	2.35674e+06	2.20816e+06	2.28812e+06	2.26846e+06	2.51563e+06	2.66411e+06	2.66368e+06	2.63616e+06	2.68858e+06	2.63534e+06	2.53781e+06	2.61956e+06	2.61445e+06	2.62344e+06	2.6515e+06	2.68548e+06	2.72003e+06	3.00164e+06	2.53818e+06	2.5657e+06	2.55105e+06	2.51914e+06	2.4432e+06	2.55029e+06	2.70128e+06	2.42178e+06	2.2458e+06	2.32495e+06	2.36738e+06	2.133e+06	2.12487e+06	2.00064e+06
1/P09936	2.47963e+06	2.56094e+06	2.25541e+06	2.40269e+06	2.45234e+06	2.48932e+06	2.16694e+06	2.74729e+06	2.67418e+06	2.50802e+06	2.50501e+06	2.6555e+06	2.74927e+06	1.97704e+06	2.59376e+06	2.78625e+06	2.64484e+06	2.66218e+06	2.34095e+06	2.41129e+06	1.98575e+06	2.54168e+06	2.57415e+06	2.31073e+06	2.31011e+06	2.36045e+06	2.53024e+06	2.56506e+06	2.77611e+06	2.70277e+06	2.71441e+06	2.70726e+06	2.72265e+06	2.68723e+06	2.72979e+06	2.74726e+06	2.74017e+06	2.68809e+06	2.69021e+06	2.68186e+06	2.83321e+06	2.65274e+06	2.16974e+06	2.21428e+06	2.10303e+06	2.15602e+06	2.13224e+06	2.1146e+06	2.23525e+06
1/P62899	1.87648e+06	1.94435e+06	1.60333e+06	1.65437e+06	1.70813e+06	1.62335e+06	1.36577e+06	1.90426e+06	1.74872e+06	1.8718e+06	1.71141e+06	1.59101e+06	1.72326e+06	1.36986e+06	1.78178e+06	1.86477e+06	1.87627e+06	1.69626e+06	1.59064e+06	1.56542e+06	1.22089e+06	2.54055e+06	2.63306e+06	2.53844e+06	2.48902e+06	2.51695e+06	2.62198e+06	2.54347e+06	2.61587e+06	2.58435e+06	2.59599e+06	2.64657e+06	2.61054e+06	2.60183e+06	2.66768e+06	2.55584e+06	2.61499e+06	2.57511e+06	2.58978e+06	2.55004e+06	2.6201e+06	2.8433e+06	2.2232e+06	2.11097e+06	2.09548e+06	2.1983e+06	2.145e+06	2.04298e+06	2.26891e+06
1/P37802	2.21781e+06	2.29994e+06	2.09733e+06	2.44177e+06	2.31391e+06	2.51533e+06	2.5138e+06	2.26187e+06	2.53817e+06	2.27459e+06	2.31951e+06	2.29863e+06	2.3822e+06	2.53514e+06	2.11824e+06	2.25138e+06	2.23937e+06	2.37622e+06	2.20456e+06	2.26602e+06	2.3966e+06	2.42233e+06	2.58354e+06	2.49721e+06	2.44165e+06	2.43996e+06	2.524e+06	2.45272e+06	2.55127e+06	2.53859e+06	2.56945e+06	2.55759e+06	2.5261e+06	2.52538e+06	2.59035e+06	2.50046e+06	2.52283e+06	2.50895e+06	2.49608e+06	2.43626e+06	2.54629e+06	2.53795e+06	2.25563e+06	2.03651e+06	2.09895e+06	2.05244e+06	2.0073e+06	1.98844e+06	2.07283e+06
1/P62269	2.29359e+06	2.3947e+06	2.2455e+06	2.38437e+06	2.36296e+06	2.4928e+06	2.49251e+06	2.4003e+06	2.44776e+06	2.31986e+06	2.37862e+06	2.49208e+06	2.50816e+06	2.45819e+06	2.30571e+06	2.45185e+06	2.3926e+06	2.5267e+06	2.3772e+06	2.35136e+06	2.63792e+06	2.51402e+06	2.60912e+06	2.432e+06	2.4026e+06	2.46335e+06	2.58567e+06	2.54342e+06	2.71172e+06	2.70101e+06	2.71279e+06	2.69318e+06	2.71809e+06	2.69633e+06	2.83463e+06	2.62945e+06	2.70212e+06	2.72944e+06	2.64045e+06	2.62454e+06	2.7203e+06	2.75796e+06	2.26403e+06	2.10839e+06	2.1166e+06	2.25194e+06	2.10822e+06	2.10725e+06	2.25202e+06
1/P16949	2.29149e+06	1.52765e+06	2.08954e+06	2.29196e+06	1.2484e+06	2.09048e+06	1.92848e+06	2.3586e+06	2.28615e+06	1.54733e+06	1.99463e+06	2.17067e+06	2.08678e+06	2.10045e+06	1.79268e+06	2.22501e+06	2.13605e+06	2.10774e+06	2.18298e+06	2.10115e+06	1.99128e+06	1.75629e+06	2.71228e+06	2.54266e+06	2.55614e+06	2.63747e+06	2.39011e+06	2.7096e+06	2.61031e+06	2.62604e+06	2.56738e+06	2.34632e+06	2.58207e+06	2.59344e+06	2.36834e+06	2.05014e+06	2.765e+06	2.70677e+06	2.69644e+06	2.57477e+06	2.58172e+06	2.30961e+06	2.0629e+06	2.56007e+06	2.69495e+06	1.74467e+06	2.5928e+06	2.56998e+06	2.23566e+06
1/P50990	2.07895e+06	2.07288e+06	1.97228e+06	2.06411e+06	2.04607e+06	2.12536e+06	2.10624e+06	2.20162e+06	2.33989e+06	2.1745e+06	2.10704e+06	2.26286e+06	2.20824e+06	2.12588e+06	2.29627e+06	2.32246e+06	2.20704e+06	2.26747e+06	2.12571e+06	2.14142e+06	2.07896e+06	2.49695e+06	2.55663e+06	2.38747e+06	2.35539e+06	2.37772e+06	2.47434e+06	2.49171e+06	2.63031e+06	2.64952e+06	2.55754e+06	2.53835e+06	2.58946e+06	2.61774e+06	2.7806e+06	2.50771e+06	2.56861e+06	2.54861e+06	2.51674e+06	2.48996e+06	2.65313e+06	2.63579e+06	2.38961e+06	2.33137e+06	2.27451e+06	2.26241e+06	2.27183e+06	2.19649e+06	2.25382e+06
1/O43175	2.2512e+06	2.26401e+06	2.0433e+06	2.43313e+06	2.3343e+06	2.3961e+06	2.50668e+06	2.3237e+06	2.33818e+06	2.21675e+06	2.39399e+06	2.38107e+06	2.346e+06	2.50015e+06	2.31377e+06	2.42062e+06	2.23341e+06	2.42872e+06	2.34441e+06	2.29638e+06	2.12065e+06	2.31085e+06	2.34982e+06	2.22182e+06	2.25407e+06	2.22784e+06	2.26846e+06	2.29518e+06	2.29828e+06	2.28209e+06	2.31231e+06	2.29608e+06	2.25915e+06	2.22262e+06	2.18058e+06	2.36911e+06	2.31881e+06	2.40113e+06	2.32149e+06	2.29399e+06	2.25578e+06	2.34665e+06	2.60236e+06	2.45779e+06	2.45261e+06	2.53111e+06	2.50353e+06	2.40059e+06	2.50506e+06
1/O14979	2.21865e+06	2.26408e+06	2.2183e+06	2.5116e+06	2.45726e+06	2.45456e+06	2.55731e+06	2.26496e+06	2.43636e+06	2.39796e+06	2.47579e+06	2.43106e+06	2.33125e+06	2.43848e+06	2.35048e+06	2.3627e+06	2.32e+06	2.44024e+06	2.39866e+06	2.40388e+06	2.39572e+06	2.32626e+06	2.36361e+06	2.33067e+06	2.28288e+06	2.26412e+06	2.35156e+06	2.41065e+06	2.47171e+06	2.39059e+06	2.34731e+06	2.4411e+06	2.45228e+06	2.43746e+06	2.54492e+06	2.28804e+06	2.27981e+06	2.27931e+06	2.38646e+06	2.24964e+06	2.29588e+06	2.4021e+06	1.92634e+06	1.97309e+06	1.89379e+06	1.81881e+06	1.81877e+06	1.76375e+06	1.74411e+06
1/P08238	1.07398e+06	1.05683e+06	1.34632e+06	2.21809e+06	1.55962e+06	2.05604e+06	1.22381e+06	1.02373e+06	1.38736e+06	1.58844e+06	1.43124e+06	1.94405e+06	1.65781e+06	1.24631e+06	1.1303e+06	1.32146e+06	1.25408e+06	2.00235e+06	1.41681e+06	1.57613e+06	1.09114e+06	2.19356e+06	1.81693e+06	1.89684e+06	1.87361e+06	1.91225e+06	1.95898e+06	1.86138e+06	1.45613e+06	1.63886e+06	1.40369e+06	1.31995e+06	1.42807e+06	1.46675e+06	1.55234e+06	1.55055e+06	1.61045e+06	1.60854e+06	1.36163e+06	1.40752e+06	1.3403e+06	1.5004e+06	1.42986e+06	1.41621e+06	1.2812e+06	1.64028e+06	1.83255e+06	1.56954e+06	903558
1/Q04760	2.23112e+06	2.26558e+06	2.1715e+06	2.41458e+06	2.43345e+06	2.42432e+06	2.38252e+06	2.41009e+06	2.40501e+06	2.34239e+06	2.38723e+06	2.4335e+06	2.42274e+06	2.32538e+06	2.3528e+06	2.46339e+06	2.42367e+06	2.44933e+06	2.30888e+06	2.33471e+06	2.41906e+06	2.53786e+06	2.61928e+06	2.21763e+06	2.23591e+06	2.34074e+06	2.51474e+06	2.60278e+06	2.71512e+06	2.6512e+06	2.61707e+06	2.69783e+06	2.71182e+06	2.72958e+06	2.63716e+06	2.65072e+06	2.61925e+06	2.55005e+06	2.68621e+06	2.62174e+06	2.77839e+06	2.5808e+06	2.26636e+06	2.18844e+06	2.11238e+06	2.09715e+06	2.07727e+06	2.05566e+06	2.1652e+06
1/P49368	2.15994e+06	2.05723e+06	2.13834e+06	2.31913e+06	2.25607e+06	2.24499e+06	2.42552e+06	2.31581e+06	2.35337e+06	2.30479e+06	2.2209e+06	2.32777e+06	2.23495e+06	2.4483e+06	2.30327e+06	2.21446e+06	2.29785e+06	2.40498e+06	2.30955e+06	2.28254e+06	2.35286e+06	2.21369e+06	2.2147e+06	2.06225e+06	2.0791e+06	2.12879e+06	2.21987e+06	2.23764e+06	2.28266e+06	2.25154e+06	2.21911e+06	2.2853e+06	2.31324e+06	2.29049e+06	2.3455e+06	2.29925e+06	2.33115e+06	2.24614e+06	2.33506e+06	2.27696e+06	2.36716e+06	2.2952e+06	2.31047e+06	2.31297e+06	2.22496e+06	2.33433e+06	2.30197e+06	2.27663e+06	2.33791e+06
1/P23526	2.26903e+06	2.23146e+06	2.11375e+06	2.34505e+06	2.26666e+06	2.32785e+06	2.34656e+06	2.46374e+06	2.34574e+06	2.20659e+06	2.26511e+06	2.43605e+06	2.52881e+06	2.33528e+06	2.4585e+06	2.50868e+06	2.29034e+06	2.50475e+06	2.26424e+06	2.23694e+06	2.51503e+06	2.20741e+06	2.33447e+06	2.25569e+06	2.13403e+06	2.13902e+06	2.20152e+06	2.25625e+06	2.42925e+06	2.30323e+06	2.3012e+06	2.38258e+06	2.41286e+06	2.43116e+06	2.47769e+06	2.31508e+06	2.29101e+06	2.32431e+06	2.37332e+06	2.34977e+06	2.49633e+06	2.3416e+06	2.39536e+06	1.9164e+06	1.90496e+06	1.85946e+06	2.10254e+06	2.14306e+06	1.85194e+06
1/P62750	2.38738e+06	2.43541e+06	2.37118e+06	2.49441e+06	2.44931e+06	2.54899e+06	2.57152e+06	2.60954e+06	2.57029e+06	2.48001e+06	2.50548e+06	2.71771e+06	2.7305e+06	2.45796e+06	2.59212e+06	2.70966e+06	2.61879e+06	2.75771e+06	2.42092e+06	2.55588e+06	2.74963e+06	2.4848e+06	2.55057e+06	2.36264e+06	2.36516e+06	2.42427e+06	2.52548e+06	2.47118e+06	2.09035e+06	2.61202e+06	2.58802e+06	2.65672e+06	2.7323e+06	2.08912e+06	2.87431e+06	2.53856e+06	2.58068e+06	2.58232e+06	2.53093e+06	2.52094e+06	2.6879e+06	2.63067e+06	2.13605e+06	2.13909e+06	2.14274e+06	2.04749e+06	2.09654e+06	2.03169e+06	2.02858e+06
1/P84103	2.0365e+06	2.16637e+06	1.90524e+06	2.07119e+06	1.99172e+06	1.97816e+06	1.7819e+06	2.36073e+06	2.3352e+06	2.06483e+06	1.94702e+06	2.11145e+06	2.13689e+06	1.75526e+06	2.32306e+06	2.47066e+06	2.20706e+06	2.24986e+06	2.07108e+06	2.07795e+06	1.94771e+06	2.5955e+06	2.66169e+06	2.37902e+06	2.35756e+06	2.32582e+06	2.43475e+06	2.69547e+06	2.86257e+06	2.78166e+06	2.74606e+06	2.67178e+06	2.67297e+06	2.71178e+06	2.75931e+06	2.77169e+06	2.74619e+06	2.71974e+06	2.67722e+06	2.60086e+06	2.76711e+06	2.59683e+06	2.33672e+06	2.24015e+06	2.22334e+06	2.0756e+06	2.07328e+06	2.10525e+06	2.13733e+06
1/P11021	2.00363e+06	1.89444e+06	1.96488e+06	2.21318e+06	2.14203e+06	2.14432e+06	2.28083e+06	2.11923e+06	2.29161e+06	2.11085e+06	2.1409e+06	2.21659e+06	2.13001e+06	2.23543e+06	2.16258e+06	2.0965e+06	2.05948e+06	2.21183e+06	2.19446e+06	2.21021e+06	2.1418e+06	2.19007e+06	2.25073e+06	2.2329e+06	2.2368e+06	2.28541e+06	2.26711e+06	2.25288e+06	2.33013e+06	2.32558e+06	2.315e+06	2.29999e+06	2.29789e+06	2.27586e+06	2.36364e+06	2.25784e+06	2.32266e+06	2.29329e+06	2.28462e+06	2.20089e+06	2.31951e+06	2.30621e+06	2.17732e+06	2.16704e+06	2.16336e+06	2.0413e+06	1.99923e+06	1.93235e+06	1.80294e+06
1/P34897	2.16723e+06	2.02251e+06	2.00007e+06	2.3652e+06	2.03798e+06	1.97269e+06	2.00062e+06	2.59822e+06	2.12664e+06	1.874e+06	1.9715e+06	2.42685e+06	2.14356e+06	1.93128e+06	2.23317e+06	2.22632e+06	2.56716e+06	2.5951e+06	1.80684e+06	1.92706e+06	2.1981e+06	2.40782e+06	2.45961e+06	2.18475e+06	2.24132e+06	2.25601e+06	2.33692e+06	2.40691e+06	2.5844e+06	2.55687e+06	2.48015e+06	2.51735e+06	2.49402e+06	2.48126e+06	2.23681e+06	2.57952e+06	2.55087e+06	2.48212e+06	2.46675e+06	2.40606e+06	2.54453e+06	2.27503e+06	2.05952e+06	1.97624e+06	2.28993e+06	2.26532e+06	2.18718e+06	2.19486e+06	2.23144e+06
1/P26641	1.96053e+06	1.91368e+06	1.82107e+06	2.04266e+06	2.00421e+06	2.06296e+06	1.97692e+06	1.99491e+06	2.03365e+06	1.89339e+06	2.06746e+06	1.97452e+06	2.01544e+06	1.95256e+06	1.8969e+06	1.91854e+06	1.91465e+06	2.09199e+06	1.99841e+06	1.90167e+06	2.00375e+06	2.48544e+06	2.37715e+06	2.01712e+06	2.04489e+06	2.34057e+06	2.37682e+06	2.5002e+06	2.67e+06	2.64873e+06	2.64206e+06	2.62927e+06	2.60757e+06	2.66452e+06	2.55904e+06	2.53037e+06	2.33769e+06	2.29382e+06	2.54176e+06	2.30173e+06	2.431e+06	2.32009e+06	2.21269e+06	2.17035e+06	2.19838e+06	2.27101e+06	2.28684e+06	2.29431e+06	2.26705e+06
1/P23528	1.42808e+06	1.1227e+06	1.12342e+06	1.59989e+06	1.535e+06	1.42479e+06	1.34192e+06	1.48074e+06	1.15378e+06	1.4606e+06	1.36945e+06	1.33401e+06	1.20916e+06	1.28921e+06	1.10822e+06	1.17244e+06	1.11241e+06	1.17924e+06	1.32735e+06	1.34755e+06	1.18795e+06	2.56835e+06	2.54495e+06	2.35624e+06	2.49185e+06	2.53741e+06	2.59265e+06	2.61566e+06	2.52131e+06	2.47011e+06	2.46243e+06	2.56854e+06	2.59526e+06	2.56969e+06	2.28572e+06	2.67524e+06	2.6893e+06	2.62996e+06	2.70404e+06	2.66419e+06	2.70193e+06	2.50922e+06	1.95698e+06	2.03869e+06	2.03777e+06	1.984e+06	2.04204e+06	1.99859e+06	1.92916e+06
1/P39019	2.11808e+06	2.07818e+06	1.99152e+06	2.16212e+06	2.13618e+06	2.18279e+06	2.1284e+06	2.29971e+06	2.29001e+06	2.10647e+06	2.1187e+06	2.28195e+06	2.31057e+06	2.02244e+06	2.29951e+06	2.41865e+06	2.26731e+06	2.33968e+06	2.09249e+06	2.17198e+06	2.0078e+06	2.43647e+06	2.50679e+06	2.37312e+06	2.35081e+06	2.34851e+06	2.54574e+06	2.42273e+06	2.63406e+06	2.59782e+06	2.57424e+06	2.6488e+06	2.63269e+06	2.60691e+06	2.79499e+06	2.5246e+06	2.46709e+06	2.4571e+06	2.52064e+06	2.48105e+06	2.61666e+06	2.69194e+06	2.00893e+06	1.94586e+06	1.84673e+06	1.9193e+06	1.8054e+06	1.82578e+06	1.95498e+06
1/P78371	2.10732e+06	2.11382e+06	1.98757e+06	2.03797e+06	2.07822e+06	2.06392e+06	1.99825e+06	2.23803e+06	2.23358e+06	2.14925e+06	2.06546e+06	2.20779e+06	2.25495e+06	1.87082e+06	2.14709e+06	2.30452e+06	2.26817e+06	2.28462e+06	2.00167e+06	2.08483e+06	2.06342e+06	2.16933e+06	2.29335e+06	2.08097e+06	2.13872e+06	2.13893e+06	2.27246e+06	2.25884e+06	2.37472e+06	2.32303e+06	2.30098e+06	2.37637e+06	2.37505e+06	2.33546e+06	2.54131e+06	2.286e+06	2.28979e+06	2.32808e+06	2.31279e+06	2.30031e+06	2.41454e+06	2.39707e+06	1.8719e+06	1.94623e+06	1.93214e+06	1.87329e+06	1.93215e+06	1.87448e+06	1.88299e+06
1/P45880	1.9468e+06	2.07858e+06	1.95021e+06	1.94318e+06	1.8748e+06	1.9487e+06	1.69033e+06	2.41298e+06	2.23527e+06	2.059e+06	2.10986e+06	2.03312e+06	1.98737e+06	1.64146e+06	2.32998e+06	2.3042e+06	2.05828e+06	1.99483e+06	2.05742e+06	1.90756e+06	1.66524e+06	2.35119e+06	2.41986e+06	2.09668e+06	2.25863e+06	2.26967e+06	2.35442e+06	2.39609e+06	2.44644e+06	2.42168e+06	2.43523e+06	2.46617e+06	2.4491e+06	2.4288e+06	2.51813e+06	2.48653e+06	2.52207e+06	2.51768e+06	2.5737e+06	2.52299e+06	2.62587e+06	2.20699e+06	2.39026e+06	2.22318e+06	2.31378e+06	2.27011e+06	2.31535e+06	2.29354e+06	2.02756e+06
1/Q9NR30	2.0694e+06	2.05304e+06	2.02779e+06	2.28708e+06	2.24933e+06	2.3238e+06	2.46577e+06	2.23482e+06	2.25959e+06	2.18056e+06	2.23378e+06	2.30199e+06	2.27487e+06	2.44098e+06	2.22377e+06	2.24348e+06	2.28981e+06	2.39361e+06	2.23704e+06	2.26489e+06	2.44409e+06	2.2389e+06	2.32073e+06	2.2649e+06	2.26919e+06	2.26444e+06	2.30173e+06	2.22585e+06	2.31569e+06	2.29538e+06	2.27098e+06	2.29306e+06	2.29688e+06	2.29962e+06	2.46912e+06	2.31099e+06	2.3529e+06	2.33899e+06	2.30699e+06	2.26602e+06	2.30869e+06	2.40824e+06	2.25097e+06	2.17329e+06	2.1603e+06	2.18594e+06	2.19115e+06	2.12282e+06	2.30999e+06
1/Q07021	2.21911e+06	2.23247e+06	2.09435e+06	2.38216e+06	2.30524e+06	2.40979e+06	2.44351e+06	2.02908e+06	2.07436e+06	2.16962e+06	2.24321e+06	2.14531e+06	2.19754e+06	2.52494e+06	1.95547e+06	2.18324e+06	2.07203e+06	2.29631e+06	2.24766e+06	2.17223e+06	2.33354e+06	2.12344e+06	2.11879e+06	1.90257e+06	1.99708e+06	2.05615e+06	2.02686e+06	2.23506e+06	2.1617e+06	2.14873e+06	2.03092e+06	2.13266e+06	2.18064e+06	2.10581e+06	1.85109e+06	2.29595e+06	2.27696e+06	2.24425e+06	2.30047e+06	2.19429e+06	1.99511e+06	1.97683e+06	1.70943e+06	1.72253e+06	1.76411e+06	1.83024e+06	1.93462e+06	1.86315e+06	1.90205e+06
1/Q02878	2.075e+06	2.11818e+06	1.95569e+06	2.12043e+06	2.08605e+06	2.16864e+06	2.08223e+06	2.40333e+06	2.35049e+06	2.08835e+06	2.1268e+06	2.37257e+06	2.3101e+06	2.08072e+06	2.27469e+06	2.38107e+06	2.27137e+06	2.32898e+06	2.16013e+06	2.20448e+06	2.20312e+06	2.09124e+06	2.16639e+06	2.15834e+06	2.15298e+06	2.14759e+06	2.26953e+06	2.07918e+06	2.21906e+06	2.23693e+06	2.25154e+06	2.28896e+06	2.27215e+06	2.30992e+06	2.5092e+06	2.19004e+06	2.20929e+06	2.19771e+06	2.23976e+06	2.17065e+06	2.29227e+06	2.43392e+06	2.37798e+06	2.29949e+06	2.23557e+06	2.43401e+06	2.3439e+06	2.43368e+06	2.05459e+06
1/P14866	1.70389e+06	1.8059e+06	1.56363e+06	1.71608e+06	1.67651e+06	1.72358e+06	1.62366e+06	1.90033e+06	1.75824e+06	1.73156e+06	1.65701e+06	1.6788e+06	1.76143e+06	1.54054e+06	1.78699e+06	1.79609e+06	1.77829e+06	1.71347e+06	1.53127e+06	1.60923e+06	1.65523e+06	2.58928e+06	2.54157e+06	2.34296e+06	2.30994e+06	2.35746e+06	2.45069e+06	2.48154e+06	2.78925e+06	2.70778e+06	2.64749e+06	2.68415e+06	2.68364e+06	2.69189e+06	2.86912e+06	2.51756e+06	2.54443e+06	2.51232e+06	2.47937e+06	2.43214e+06	2.61378e+06	2.65012e+06	1.77648e+06	1.61792e+06	1.65829e+06	1.54454e+06	1.57818e+06	1.54712e+06	1.62935e+06
1/P43243	2.02642e+06	2.05833e+06	1.92343e+06	2.18385e+06	2.09408e+06	2.21098e+06	2.10298e+06	2.23381e+06	2.1935e+06	2.07497e+06	2.13705e+06	2.2366e+06	2.268e+06	2.076e+06	2.16541e+06	2.24995e+06	2.1677e+06	2.2365e+06	2.12522e+06	2.08864e+06	2.2061e+06	1.92709e+06	1.96142e+06	1.77144e+06	1.76182e+06	1.81426e+06	1.87598e+06	1.98272e+06	2.13866e+06	2.07469e+06	2.00678e+06	2.06107e+06	2.0779e+06	2.05915e+06	2.138e+06	2.11286e+06	2.12779e+06	2.03218e+06	2.09049e+06	2.06159e+06	2.15835e+06	2.09328e+06	1.98321e+06	1.85871e+06	1.90338e+06	1.98749e+06	1.91297e+06	1.91439e+06	1.81641e+06
1/P62917	486030	509427	501349	506608	517394	543227	527208	538528	519970	494468	473995	522609	500009	525462	489607	530080	529035	514464	504478	499263	550559	2.4254e+06	2.50511e+06	2.29765e+06	2.30809e+06	2.32849e+06	2.56667e+06	2.4885e+06	2.69945e+06	2.66381e+06	2.63156e+06	2.70623e+06	2.68531e+06	2.70384e+06	2.86498e+06	2.59195e+06	2.52786e+06	2.52073e+06	2.5734e+06	2.51971e+06	2.71348e+06	2.91446e+06	2.3027e+06	2.15342e+06	2.1659e+06	2.21254e+06	2.07413e+06	2.07763e+06	2.30163e+06
1/P62277	2.30789e+06	2.28152e+06	1.8592e+06	2.38583e+06	2.33939e+06	2.45469e+06	2.43896e+06	1.78583e+06	2.5123e+06	2.24017e+06	2.34336e+06	1.86791e+06	2.28162e+06	2.42562e+06	2.11074e+06	2.20225e+06	2.20778e+06	2.46354e+06	2.32552e+06	2.15811e+06	2.33823e+06	2.12058e+06	2.22471e+06	2.05009e+06	2.09385e+06	2.16114e+06	2.14235e+06	2.20947e+06	1.95502e+06	1.89697e+06	1.99979e+06	1.97426e+06	1.90785e+06	1.9733e+06	1.87874e+06	2.24995e+06	2.30448e+06	2.28348e+06	2.28945e+06	2.21743e+06	2.09627e+06	2.05684e+06	2.11795e+06	1.96813e+06	2.05622e+06	2.14346e+06	2.12425e+06	2.04152e+06	1.93007e+06
1/P07237	1.9791e+06	2.05919e+06	1.48756e+06	1.63852e+06	1.80642e+06	2.01587e+06	1.60249e+06	1.95426e+06	1.97088e+06	1.91389e+06	1.97415e+06	1.92911e+06	1.58628e+06	1.71841e+06	1.87958e+06	2.09686e+06	1.80911e+06	1.70563e+06	1.60649e+06	1.62901e+06	1.45204e+06	2.1237e+06	2.20404e+06	1.97425e+06	1.94633e+06	1.85571e+06	2.00872e+06	2.1838e+06	2.20933e+06	2.16879e+06	2.13763e+06	2.23761e+06	2.21527e+06	2.25892e+06	1.96017e+06	2.06398e+06	2.1033e+06	2.17336e+06	2.18333e+06	2.24117e+06	2.20547e+06	2.11527e+06	2.31449e+06	2.21926e+06	2.24662e+06	2.26133e+06	2.29043e+06	2.27e+06	2.10192e+06
1/Q15084	1.6623e+06	1.58251e+06	1.57274e+06	1.76205e+06	1.71519e+06	1.78751e+06	1.87034e+06	1.4164e+06	1.62978e+06	1.67302e+06	1.71804e+06	1.62675e+06	1.64068e+06	1.94768e+06	1.46964e+06	1.59455e+06	1.46254e+06	1.64201e+06	1.7717e+06	1.65253e+06	1.63825e+06	1.53525e+06	1.56232e+06	1.9078e+06	1.98382e+06	1.71771e+06	1.69868e+06	1.63635e+06	1.33002e+06	1.34286e+06	1.34517e+06	1.31304e+06	1.25287e+06	1.28938e+06	1.45343e+06	1.79152e+06	1.79308e+06	1.79611e+06	1.75412e+06	1.70432e+06	1.45779e+06	1.6239e+06	2.20135e+06	2.15039e+06	2.19807e+06	2.21251e+06	2.22357e+06	2.13296e+06	1.9703e+06
1/P17844	2.11193e+06	2.09839e+06	1.98177e+06	2.15863e+06	2.10119e+06	2.17587e+06	2.09236e+06	2.29229e+06	2.28002e+06	2.20652e+06	2.10142e+06	2.2907e+06	2.29046e+06	1.97973e+06	2.2894e+06	2.35531e+06	2.22565e+06	2.35314e+06	1.99977e+06	2.18594e+06	2.22068e+06	2.05535e+06	2.11685e+06	1.79618e+06	1.80242e+06	1.86189e+06	1.98896e+06	2.13714e+06	2.23834e+06	2.17519e+06	2.13373e+06	2.21027e+06	2.23843e+06	2.2251e+06	2.05082e+06	2.09706e+06	2.11213e+06	2.07238e+06	2.16167e+06	2.1208e+06	2.25114e+06	2.06025e+06	1.88837e+06	1.78389e+06	1.79084e+06	1.79361e+06	1.78277e+06	1.77272e+06	1.83113e+06
1/P62263	1.64331e+06	1.65794e+06	1.55474e+06	1.701e+06	1.66696e+06	1.7185e+06	1.7779e+06	1.77775e+06	1.75853e+06	1.67385e+06	1.67718e+06	1.78126e+06	1.81933e+06	1.70735e+06	1.76269e+06	1.81426e+06	1.81753e+06	1.81356e+06	1.64955e+06	1.67569e+06	1.92712e+06	2.22273e+06	2.27865e+06	2.37976e+06	2.32703e+06	2.32455e+06	2.34053e+06	2.21286e+06	2.41068e+06	2.47472e+06	2.4692e+06	2.48281e+06	2.43715e+06	2.43863e+06	2.74873e+06	2.27131e+06	2.2923e+06	2.26302e+06	2.28279e+06	2.18847e+06	2.30733e+06	2.52062e+06	1.92856e+06	1.83958e+06	1.76513e+06	1.95926e+06	1.73598e+06	1.63591e+06	1.7926e+06
1/P63104	1.59492e+06	1.69787e+06	1.76582e+06	1.91287e+06	1.68991e+06	1.90871e+06	1.87566e+06	1.75707e+06	1.82212e+06	1.75157e+06	1.68574e+06	1.9856e+06	1.965e+06	1.81693e+06	1.70804e+06	1.80986e+06	1.85317e+06	2.00296e+06	1.74095e+06	1.7378e+06	1.91805e+06	2.12877e+06	2.08442e+06	2.16963e+06	2.18949e+06	2.15712e+06	2.18488e+06	2.06453e+06	2.1656e+06	2.11345e+06	2.03732e+06	2.45501e+06	2.11499e+06	2.15735e+06	2.31503e+06	2.00894e+06	2.09928e+06	2.02682e+06	1.95899e+06	1.93779e+06	1.98978e+06	2.53876e+06	1.6294e+06	1.48776e+06	1.5576e+06	1.52535e+06	1.51027e+06	1.54053e+06	1.35754e+06
1/P60866	1.6149e+06	1.63876e+06	1.48964e+06	1.57195e+06	1.55058e+06	1.5978e+06	1.64455e+06	1.79196e+06	1.72504e+06	1.59255e+06	1.61805e+06	1.74054e+06	1.75034e+06	1.55914e+06	1.70395e+06	1.79506e+06	1.78745e+06	1.79014e+06	1.57878e+06	1.62058e+06	1.76621e+06	2.19341e+06	2.12343e+06	2.08572e+06	2.07024e+06	2.06512e+06	2.22459e+06	2.17959e+06	2.35444e+06	2.30408e+06	2.29833e+06	2.31578e+06	2.31427e+06	2.31528e+06	2.38877e+06	2.27817e+06	2.27967e+06	2.27133e+06	2.32872e+06	2.2938e+06	2.42512e+06	2.53651e+06	1.95554e+06	1.8608e+06	1.85639e+06	1.96125e+06	1.82176e+06	1.87341e+06	2.01143e+06
1/P62241	1.94088e+06	1.95808e+06	1.89088e+06	2.02376e+06	2.01284e+06	1.99921e+06	1.91315e+06	2.18216e+06	2.25799e+06	1.98098e+06	2.00973e+06	2.29412e+06	2.06609e+06	1.83464e+06	2.20878e+06	2.11863e+06	2.05499e+06	2.11961e+06	2.12969e+06	2.18843e+06	1.9837e+06	2.22707e+06	2.21341e+06	1.89902e+06	1.96506e+06	2.00606e+06	2.03151e+06	2.36645e+06	2.34363e+06	2.27015e+06	2.19988e+06	2.2815e+06	2.30176e+06	2.30404e+06	2.34867e+06	2.33828e+06	2.30992e+06	2.20941e+06	2.25515e+06	2.20252e+06	2.2978e+06	2.05552e+06	1.97289e+06	1.8856e+06	1.9042e+06	1.83926e+06	1.86276e+06	1.91642e+06	1.7844e+06
1/P30050	1.59889e+06	915081	914726	2.13028e+06	2.1704e+06	2.0733e+06	2.31915e+06	1.5328e+06	2.38815e+06	1.54767e+06	2.20081e+06	2.67869e+06	2.30523e+06	1.49933e+06	2.24998e+06	977438	2.23573e+06	2.34314e+06	2.28372e+06	1.5501e+06	2.30028e+06	2.13148e+06	2.2202e+06	1.92909e+06	2.04011e+06	2.05448e+06	2.73668e+06	2.21144e+06	2.30058e+06	2.10192e+06	2.29356e+06	2.50599e+06	2.47949e+06	2.2922e+06	2.65345e+06	2.4677e+06	2.56101e+06	2.72714e+06	2.55968e+06	2.91313e+06	3.06976e+06	2.43979e+06	1.79202e+06	1.72575e+06	1.74326e+06	1.76629e+06	1.70176e+06	1.70756e+06	1.86749e+06
1/P08621	2.06714e+06	2.09072e+06	1.96239e+06	2.2106e+06	2.1076e+06	2.18222e+06	2.14408e+06	2.15844e+06	2.19855e+06	2.10183e+06	2.15556e+06	2.20886e+06	2.24498e+06	2.15203e+06	2.10162e+06	2.2256e+06	2.11285e+06	1.96307e+06	2.11178e+06	2.16217e+06	2.18054e+06	2.06579e+06	2.14917e+06	2.11007e+06	2.0736e+06	2.07934e+06	2.14033e+06	2.12157e+06	2.22905e+06	2.20215e+06	2.22176e+06	2.21722e+06	2.22745e+06	2.17242e+06	2.318e+06	2.15581e+06	2.15441e+06	2.18461e+06	2.17455e+06	2.13603e+06	2.23049e+06	2.2618e+06	1.85616e+06	1.81982e+06	1.7743e+06	1.77613e+06	1.75879e+06	1.73016e+06	1.70429e+06
1/P61247	2.11085e+06	2.1462e+06	1.87045e+06	1.8718e+06	1.95771e+06	1.85782e+06	1.52281e+06	2.27265e+06	2.2019e+06	2.08163e+06	1.96474e+06	2.03968e+06	2.14108e+06	1.46064e+06	2.23421e+06	2.3263e+06	2.27205e+06	2.17922e+06	1.8787e+06	1.96857e+06	1.43351e+06	2.0719e+06	2.12717e+06	1.95813e+06	1.98079e+06	1.984e+06	2.12059e+06	2.1385e+06	2.30547e+06	2.26131e+06	2.2148e+06	2.28998e+06	2.29451e+06	2.27227e+06	2.39182e+06	2.23244e+06	2.17223e+06	2.13603e+06	2.23305e+06	2.17809e+06	2.27774e+06	2.36152e+06	1.92872e+06	1.83336e+06	1.85054e+06	1.79793e+06	1.7571e+06	1.76765e+06	1.91716e+06
1/P62244	1.73778e+06	1.74609e+06	1.7077e+06	1.97057e+06	1.96356e+06	1.91388e+06	1.92024e+06	1.94852e+06	1.92398e+06	1.76551e+06	1.96729e+06	2.12024e+06	1.97825e+06	1.74431e+06	1.92311e+06	1.9953e+06	1.93144e+06	2.10667e+06	1.89575e+06	1.94474e+06	1.89241e+06	1.88803e+06	1.88458e+06	1.73837e+06	1.70632e+06	1.71524e+06	1.8543e+06	1.89235e+06	1.97228e+06	1.94028e+06	1.92095e+06	1.90389e+06	1.91376e+06	1.88195e+06	1.84043e+06	1.91059e+06	1.93649e+06	1.92989e+06	1.91267e+06	1.88405e+06	1.97214e+06	1.80534e+06	1.80903e+06	1.80101e+06	1.75459e+06	1.68879e+06	1.67508e+06	1.70381e+06	1.66476e+06
1/Q92945	1.86245e+06	1.87935e+06	1.8308e+06	1.95024e+06	1.97365e+06	1.99522e+06	2.0149e+06	1.98855e+06	2.0708e+06	1.93251e+06	1.92482e+06	2.01739e+06	2.01256e+06	1.92255e+06	2.02806e+06	2.06361e+06	2.00143e+06	2.06951e+06	1.9579e+06	2.0066e+06	2.18864e+06	1.92861e+06	1.97593e+06	1.92142e+06	1.88497e+06	1.90679e+06	1.9416e+06	1.92782e+06	2.06261e+06	2.05065e+06	2.05526e+06	2.04262e+06	2.04731e+06	2.04239e+06	2.19706e+06	2.02534e+06	2.07586e+06	2.07917e+06	2.02428e+06	1.97111e+06	2.08346e+06	2.0633e+06	1.94092e+06	1.91363e+06	1.88545e+06	1.48105e+06	1.82483e+06	1.84522e+06	1.26845e+06
1/O75347	1.82901e+06	1.8525e+06	1.82212e+06	1.92838e+06	1.87657e+06	1.97315e+06	1.89469e+06	2.06457e+06	2.01261e+06	1.94103e+06	1.91007e+06	2.13441e+06	2.06099e+06	1.7238e+06	2.00541e+06	2.15346e+06	2.07395e+06	2.10953e+06	1.92101e+06	1.94726e+06	1.92548e+06	2.07871e+06	2.0976e+06	2.09073e+06	2.03445e+06	1.97548e+06	2.24656e+06	2.06114e+06	2.20768e+06	2.19301e+06	2.16286e+06	2.18118e+06	2.18051e+06	2.21881e+06	2.45648e+06	2.12082e+06	2.15629e+06	2.15037e+06	2.11868e+06	2.06181e+06	2.20743e+06	2.40944e+06	1.85692e+06	1.70118e+06	1.70342e+06	1.71485e+06	1.63732e+06	1.64267e+06	1.79e+06
1/P21796	1.91301e+06	1.96264e+06	1.8143e+06	2.1102e+06	2.0841e+06	1.84057e+06	2.16566e+06	2.03585e+06	2.16957e+06	1.95824e+06	2.05692e+06	1.99869e+06	2.1541e+06	2.0539e+06	2.11337e+06	2.13653e+06	1.98271e+06	1.95774e+06	2.01146e+06	2.01971e+06	2.19736e+06	2.04547e+06	2.04885e+06	1.80315e+06	1.80906e+06	1.87162e+06	1.87845e+06	2.05993e+06	2.21346e+06	2.14537e+06	2.09139e+06	2.29579e+06	2.20156e+06	2.1273e+06	2.13459e+06	2.16305e+06	2.07996e+06	2.04835e+06	2.0871e+06	1.9926e+06	2.1214e+06	1.92507e+06	1.85175e+06	1.82399e+06	1.80954e+06	1.71921e+06	1.63327e+06	1.66954e+06	1.66548e+06
1/Q14974	1.60675e+06	1.44058e+06	1.45196e+06	1.73311e+06	1.62288e+06	1.71782e+06	1.66885e+06	1.3651e+06	1.45341e+06	1.56413e+06	1.66761e+06	1.51828e+06	1.54349e+06	1.75281e+06	1.351e+06	1.53248e+06	1.38423e+06	1.58513e+06	1.64867e+06	1.45808e+06	1.47132e+06	1.59729e+06	1.6089e+06	1.74812e+06	1.74991e+06	1.57225e+06	1.64808e+06	1.58799e+06	1.70893e+06	1.69658e+06	1.65804e+06	1.73648e+06	1.71166e+06	1.74772e+06	1.88831e+06	1.62062e+06	1.62399e+06	1.62631e+06	1.62238e+06	1.58331e+06	1.69491e+06	1.8904e+06	1.95154e+06	1.83558e+06	1.95155e+06	2.13244e+06	2.12299e+06	2.09078e+06	1.63536e+06
1/P22314	1.83344e+06	1.83179e+06	1.70071e+06	1.8478e+06	1.84707e+06	1.9197e+06	2.01065e+06	1.8624e+06	1.87405e+06	1.83409e+06	1.86591e+06	1.83145e+06	1.91012e+06	1.99223e+06	1.85568e+06	1.9038e+06	1.68336e+06	1.77115e+06	1.81774e+06	1.81315e+06	1.9503e+06	1.81458e+06	1.9143e+06	1.59676e+06	1.57796e+06	1.55718e+06	1.5753e+06	1.72965e+06	1.817e+06	1.85478e+06	1.94475e+06	1.6021e+06	1.60114e+06	1.58396e+06	1.72706e+06	1.76062e+06	1.84489e+06	1.97071e+06	1.59505e+06	1.57174e+06	1.59923e+06	1.60602e+06	1.84599e+06	1.86292e+06	1.78623e+06	1.81157e+06	1.77723e+06	1.73701e+06	1.79989e+06
1/P12004	1.12215e+06	1.12699e+06	1.0418e+06	1.19e+06	1.17987e+06	1.18805e+06	1.14635e+06	1.2164e+06	1.21028e+06	1.11405e+06	1.1292e+06	1.18513e+06	1.17647e+06	1.11808e+06	1.19887e+06	1.15968e+06	1.11322e+06	1.1484e+06	1.17731e+06	1.1586e+06	1.0453e+06	2.2824e+06	2.30582e+06	2.02014e+06	2.0903e+06	2.14373e+06	2.32216e+06	2.27506e+06	2.5023e+06	2.44905e+06	2.43053e+06	2.43733e+06	2.45433e+06	2.54611e+06	2.67621e+06	2.32196e+06	2.33967e+06	2.34354e+06	2.36879e+06	2.34256e+06	2.47127e+06	2.55375e+06	1.80049e+06	1.77401e+06	1.78095e+06	1.81599e+06	1.82061e+06	1.77231e+06	1.88073e+06
1/P13010	1.72517e+06	1.74735e+06	1.51786e+06	1.74292e+06	1.6867e+06	1.74056e+06	1.6887e+06	1.68236e+06	1.68842e+06	1.63965e+06	1.68475e+06	1.61959e+06	1.63843e+06	1.62783e+06	1.62753e+06	1.77699e+06	1.57301e+06	1.70773e+06	1.62501e+06	1.59175e+06	1.50626e+06	1.93869e+06	1.99702e+06	1.97078e+06	1.99278e+06	1.9786e+06	2.0039e+06	1.97345e+06	2.03161e+06	1.99809e+06	2.01526e+06	2.03503e+06	1.98455e+06	1.98252e+06	2.03583e+06	2.00459e+06	2.03431e+06	2.06188e+06	2.01926e+06	2.03845e+06	1.95481e+06	1.98989e+06	1.93315e+06	1.812e+06	1.83065e+06	1.8279e+06	1.79331e+06	1.7486e+06	1.73237e+06
1/P15880	1.77867e+06	1.7587e+06	1.65619e+06	1.85839e+06	1.81691e+06	1.88068e+06	1.96226e+06	1.85054e+06	1.83827e+06	1.84249e+06	1.84316e+06	1.93397e+06	1.94239e+06	1.92705e+06	1.79822e+06	1.89364e+06	1.87042e+06	1.94871e+06	1.79153e+06	1.81461e+06	2.02114e+06	2.15257e+06	2.14493e+06	2.04852e+06	2.02536e+06	2.06334e+06	2.17695e+06	2.09655e+06	2.27519e+06	2.18803e+06	2.20431e+06	2.26121e+06	2.25937e+06	2.2227e+06	2.36049e+06	2.15879e+06	2.14817e+06	2.13297e+06	2.18976e+06	2.1636e+06	2.23397e+06	2.32937e+06	1.67185e+06	1.62904e+06	1.55542e+06	1.65956e+06	1.62803e+06	1.63521e+06	1.74393e+06
1/P53396	2.21477e+06	1.82608e+06	1.2798e+06	2.34475e+06	2.45814e+06	2.41704e+06	2.31544e+06	2.22347e+06	2.36883e+06	2.09047e+06	2.38435e+06	2.11884e+06	2.27819e+06	2.62007e+06	2.59576e+06	2.44125e+06	2.39498e+06	2.5114e+06	2.56234e+06	2.44775e+06	2.31825e+06	2.94812e+06	2.79781e+06	2.68658e+06	2.62896e+06	1.3135e+06	2.21847e+06	2.93799e+06	3.0351e+06	3.02613e+06	3.0234e+06	1.44047e+06	2.79227e+06	2.93412e+06	2.53728e+06	2.74335e+06	1.43016e+06	1.43293e+06	2.46232e+06	2.05236e+06	1.46017e+06	2.38572e+06	1.40791e+06	1.36599e+06	1.34849e+06	1.42677e+06	1.39177e+06	1.36565e+06	1.46687e+06
1/Q00325	1.88619e+06	1.82741e+06	1.74162e+06	1.97055e+06	1.97023e+06	2.01164e+06	2.08221e+06	2.07768e+06	2.06364e+06	1.8814e+06	1.99511e+06	2.10892e+06	2.07235e+06	1.9409e+06	2.00476e+06	2.09097e+06	1.9879e+06	2.10203e+06	1.9537e+06	1.94912e+06	2.14065e+06	2.05827e+06	2.02695e+06	1.99508e+06	1.97204e+06	1.9984e+06	2.0612e+06	2.03036e+06	2.18624e+06	2.14516e+06	2.13942e+06	2.16086e+06	2.14169e+06	2.14406e+06	2.29898e+06	2.1267e+06	2.12243e+06	2.1257e+06	2.13742e+06	2.09138e+06	2.21357e+06	2.14114e+06	1.83895e+06	1.72487e+06	1.73532e+06	1.86797e+06	1.77596e+06	1.71898e+06	1.778e+06
1/P27797	1.209e+06	1.22781e+06	1.28058e+06	1.4827e+06	1.43772e+06	1.46353e+06	1.44804e+06	1.20034e+06	1.3373e+06	1.37685e+06	1.49715e+06	1.50445e+06	1.38551e+06	1.34384e+06	1.21301e+06	1.20769e+06	1.21151e+06	1.35117e+06	1.3069e+06	1.27598e+06	1.31518e+06	1.83032e+06	1.96112e+06	1.92444e+06	1.8969e+06	1.92344e+06	1.8349e+06	1.82693e+06	1.8654e+06	1.94809e+06	1.89942e+06	1.93701e+06	1.91922e+06	1.93979e+06	2.08747e+06	1.64357e+06	1.69138e+06	1.61518e+06	1.66714e+06	1.62483e+06	1.72468e+06	1.63639e+06	1.44369e+06	1.28657e+06	1.22758e+06	1.30852e+06	1.11116e+06	1.08234e+06	1.12766e+06
1/P49411	1.59059e+06	1.57624e+06	1.4588e+06	1.65749e+06	1.61553e+06	1.70403e+06	1.72367e+06	1.56718e+06	1.6053e+06	1.56555e+06	1.60815e+06	1.60605e+06	1.68994e+06	1.71685e+06	1.54143e+06	1.63738e+06	1.61141e+06	1.69217e+06	1.55418e+06	1.55824e+06	1.70987e+06	1.88858e+06	1.92838e+06	1.88603e+06	1.88613e+06	1.93012e+06	1.8983e+06	1.88253e+06	2.00163e+06	1.91831e+06	1.95763e+06	1.94189e+06	1.92236e+06	1.94292e+06	1.93774e+06	1.91214e+06	1.96644e+06	1.94524e+06	1.90045e+06	1.88381e+06	1.91424e+06	1.97691e+06	1.80824e+06	1.70521e+06	1.70766e+06	1.76117e+06	1.65667e+06	1.66911e+06	1.67128e+06
1/Q12906	1.71627e+06	1.74044e+06	1.60572e+06	1.78112e+06	1.74889e+06	1.84208e+06	1.86618e+06	1.81177e+06	1.8935e+06	1.72765e+06	1.77793e+06	1.83885e+06	1.86301e+06	1.80038e+06	1.76751e+06	1.85156e+06	1.73645e+06	1.87035e+06	1.7256e+06	1.73292e+06	1.89453e+06	1.88137e+06	1.95372e+06	1.89718e+06	1.90349e+06	1.93434e+06	1.91634e+06	1.87282e+06	1.98493e+06	2.02217e+06	1.98064e+06	2.00869e+06	1.99362e+06	1.96517e+06	2.19836e+06	1.8853e+06	1.93612e+06	1.93125e+06	1.87787e+06	1.83725e+06	1.94374e+06	2.0077e+06	1.74302e+06	1.60605e+06	1.63696e+06	1.63924e+06	1.59496e+06	1.48838e+06	1.54612e+06
1/P55209	1.81805e+06	1.77908e+06	1.66308e+06	1.87527e+06	1.80037e+06	1.90742e+06	1.77974e+06	1.62445e+06	1.64355e+06	1.74809e+06	1.83559e+06	1.66645e+06	1.71107e+06	1.77417e+06	1.58347e+06	1.68857e+06	1.60689e+06	1.75266e+06	1.7893e+06	1.65984e+06	1.6577e+06	1.87301e+06	1.87965e+06	1.87773e+06	1.86868e+06	1.92368e+06	1.79967e+06	1.90713e+06	1.7406e+06	1.77082e+06	1.78132e+06	1.78914e+06	1.79461e+06	1.76651e+06	1.62076e+06	1.78809e+06	1.84492e+06	1.80479e+06	1.77983e+06	1.69435e+06	1.64171e+06	1.64265e+06	1.92548e+06	1.8057e+06	1.86923e+06	1.88658e+06	1.90663e+06	1.90297e+06	1.45597e+06
1/O43390	1.83543e+06	1.85081e+06	1.73498e+06	1.87164e+06	1.826e+06	1.94845e+06	1.76811e+06	1.86569e+06	1.87759e+06	1.81931e+06	1.859e+06	1.82622e+06	1.91213e+06	1.74421e+06	1.82156e+06	1.92597e+06	1.81407e+06	1.93999e+06	1.81633e+06	1.85872e+06	1.75961e+06	2.01217e+06	2.07203e+06	2.02984e+06	2.00875e+06	2.00334e+06	2.06618e+06	2.01813e+06	1.98646e+06	1.95034e+06	1.94946e+06	1.99559e+06	1.99464e+06	1.98501e+06	2.08882e+06	2.08223e+06	2.05737e+06	2.00865e+06	2.05842e+06	2.00887e+06	2.02738e+06	1.96259e+06	1.52183e+06	1.52653e+06	1.59509e+06	1.45819e+06	1.48159e+06	1.52065e+06	1.3934e+06
1/P27824	1.85253e+06	1.84125e+06	1.66664e+06	1.80458e+06	1.80161e+06	1.77786e+06	1.65608e+06	1.76519e+06	1.75562e+06	1.78294e+06	1.83981e+06	1.55288e+06	1.84219e+06	1.6487e+06	1.71301e+06	1.69854e+06	1.6445e+06	1.83101e+06	1.68633e+06	1.68964e+06	1.60369e+06	1.98048e+06	2.02419e+06	1.98387e+06	1.96573e+06	1.96781e+06	1.98823e+06	1.99284e+06	2.05215e+06	2.03549e+06	2.00011e+06	2.07921e+06	2.0538e+06	2.03408e+06	2.11952e+06	1.93647e+06	1.93044e+06	1.95559e+06	1.9447e+06	1.90716e+06	1.95013e+06	2.09236e+06	1.60473e+06	1.54597e+06	1.57901e+06	1.51549e+06	1.52053e+06	1.53698e+06	1.4694e+06
1/Q99623	1.65531e+06	1.70454e+06	1.51453e+06	1.70611e+06	1.60876e+06	1.73981e+06	1.72656e+06	1.55546e+06	1.56361e+06	1.629e+06	1.69723e+06	1.60343e+06	1.61566e+06	1.69833e+06	1.56066e+06	1.64849e+06	1.57128e+06	1.66606e+06	1.68849e+06	1.58688e+06	1.67684e+06	1.72936e+06	1.8432e+06	1.81037e+06	1.88592e+06	1.76201e+06	1.82965e+06	1.85104e+06	1.66691e+06	1.65935e+06	1.67479e+06	1.66788e+06	1.66501e+06	1.67217e+06	1.73692e+06	1.98298e+06	1.98311e+06	1.97884e+06	1.97237e+06	1.93881e+06	1.72066e+06	1.83758e+06	1.89261e+06	1.84283e+06	1.85505e+06	1.97265e+06	1.87931e+06	1.87702e+06	1.91367e+06
1/P31948	1.74654e+06	1.72827e+06	1.63731e+06	1.88651e+06	1.81963e+06	1.80492e+06	1.80436e+06	1.69483e+06	1.7262e+06	1.71816e+06	1.83932e+06	1.7095e+06	1.69383e+06	1.78875e+06	1.6916e+06	1.70663e+06	1.72812e+06	1.72518e+06	1.76093e+06	1.72166e+06	1.60998e+06	1.65141e+06	1.61351e+06	1.61132e+06	1.60947e+06	1.58589e+06	1.67966e+06	1.68933e+06	1.5672e+06	1.54677e+06	1.55743e+06	1.56214e+06	1.56345e+06	1.577e+06	1.64584e+06	1.74626e+06	1.74339e+06	1.76403e+06	1.77406e+06	1.72693e+06	1.56808e+06	1.6108e+06	1.89286e+06	1.84237e+06	1.80287e+06	1.88386e+06	1.76733e+06	1.80526e+06	1.62584e+06
1/P62906	1.5796e+06	1.52534e+06	1.50053e+06	1.59942e+06	1.60345e+06	1.70813e+06	1.56149e+06	1.64096e+06	1.79123e+06	1.61206e+06	1.57602e+06	1.58413e+06	1.60419e+06	1.67269e+06	1.48662e+06	1.57606e+06	1.59772e+06	1.62335e+06	1.56388e+06	1.61788e+06	1.62542e+06	2.02933e+06	2.02543e+06	2.02672e+06	1.98968e+06	1.97682e+06	2.06798e+06	2.05494e+06	2.0654e+06	2.01108e+06	2.03853e+06	2.0865e+06	2.03695e+06	2.03703e+06	2.10097e+06	2.15906e+06	2.15918e+06	2.17828e+06	2.18061e+06	2.14479e+06	2.26991e+06	2.29263e+06	1.82668e+06	1.792e+06	1.73624e+06	1.7698e+06	1.78638e+06	1.77282e+06	1.76281e+06
1/P50991	1.82539e+06	1.83574e+06	1.84613e+06	1.84109e+06	1.82814e+06	1.93989e+06	2.14456e+06	1.91264e+06	1.91466e+06	1.83368e+06	2.03882e+06	1.95489e+06	1.96677e+06	1.76201e+06	1.89514e+06	2.00714e+06	1.94739e+06	2.02417e+06	1.77214e+06	1.7877e+06	2.04866e+06	1.78415e+06	1.84701e+06	1.72781e+06	1.74963e+06	1.78372e+06	1.87658e+06	1.82131e+06	1.95697e+06	1.93759e+06	1.89887e+06	1.93873e+06	1.92284e+06	1.91926e+06	2.05882e+06	1.80603e+06	1.82167e+06	1.77745e+06	1.82984e+06	1.8139e+06	1.87396e+06	1.97525e+06	1.57684e+06	1.48718e+06	1.51225e+06	1.60136e+06	1.58057e+06	1.51452e+06	1.56738e+06
1/P12956	1.66926e+06	1.73142e+06	1.61987e+06	1.77175e+06	1.80752e+06	1.70072e+06	1.67367e+06	1.86588e+06	1.98356e+06	1.84219e+06	1.83114e+06	1.90616e+06	1.81214e+06	1.60742e+06	1.94675e+06	1.92149e+06	1.81557e+06	1.90138e+06	1.79285e+06	1.80686e+06	1.89662e+06	1.94557e+06	1.94447e+06	1.84353e+06	1.83227e+06	1.86192e+06	1.86017e+06	1.9386e+06	2.07927e+06	2.06636e+06	2.05723e+06	2.06856e+06	2.06459e+06	2.02244e+06	2.09884e+06	1.97803e+06	2.0073e+06	2.00286e+06	2.02613e+06	1.97084e+06	2.09317e+06	2.00273e+06	1.8311e+06	1.70942e+06	1.69693e+06	1.7187e+06	1.69022e+06	1.66754e+06	1.65057e+06
1/P55072	1.63821e+06	1.60128e+06	1.64411e+06	1.8853e+06	1.83307e+06	1.83721e+06	1.93207e+06	1.71745e+06	1.82713e+06	1.70993e+06	1.80918e+06	1.83124e+06	1.77442e+06	1.9324e+06	1.7939e+06	1.87113e+06	1.89903e+06	1.86465e+06	1.83888e+06	1.79279e+06	1.92353e+06	1.71691e+06	1.7809e+06	1.79463e+06	1.76982e+06	1.73037e+06	1.76766e+06	1.73431e+06	1.70635e+06	1.71311e+06	1.71156e+06	1.71637e+06	1.75649e+06	1.70206e+06	1.83355e+06	1.81906e+06	1.80756e+06	1.852e+06	1.81739e+06	1.80398e+06	1.78512e+06	1.78211e+06	1.51376e+06	1.69179e+06	1.7051e+06	1.74342e+06	1.71377e+06	1.6411e+06	1.51691e+06
1/Q9Y3U8	1.9576e+06	1.94026e+06	1.85117e+06	2.0109e+06	2.00229e+06	2.10421e+06	2.07958e+06	2.0201e+06	1.99357e+06	1.96278e+06	2.00562e+06	2.05412e+06	2.07012e+06	2.07328e+06	1.9487e+06	2.04276e+06	1.95633e+06	2.10477e+06	2.00162e+06	2.01259e+06	2.11563e+06	1.98872e+06	2.06255e+06	1.8848e+06	1.85505e+06	1.91378e+06	1.83291e+06	1.93165e+06	2.05851e+06	2.07413e+06	2.00176e+06	2.0128e+06	2.00249e+06	1.99996e+06	2.04476e+06	2.07091e+06	2.05297e+06	2.00926e+06	1.99351e+06	1.9652e+06	1.93569e+06	1.91632e+06	1.75866e+06	1.75992e+06	1.76976e+06	1.79636e+06	1.70883e+06	1.63672e+06	1.76497e+06
1/P09651	1.11462e+06	1.02869e+06	1.04626e+06	1.21242e+06	1.23656e+06	1.29902e+06	1.22202e+06	502770	1.04148e+06	1.13185e+06	1.08108e+06	1.18657e+06	1.15728e+06	1.24366e+06	966968	994462	912308	1.18893e+06	1.25375e+06	1.16307e+06	913442	1.77215e+06	1.68786e+06	1.78428e+06	1.80186e+06	1.724e+06	1.73118e+06	1.76099e+06	1.56977e+06	1.58234e+06	1.54229e+06	1.66289e+06	1.57875e+06	1.55253e+06	1.39398e+06	1.58629e+06	1.50451e+06	1.55923e+06	1.5398e+06	1.49166e+06	1.37352e+06	1.52751e+06	1.45319e+06	1.49513e+06	1.4891e+06	1.48e+06	1.58903e+06	1.57663e+06	1.32812e+06
1/Q14697	1.75481e+06	1.73874e+06	1.65654e+06	1.7676e+06	1.80378e+06	1.78444e+06	1.73863e+06	1.93243e+06	2.0051e+06	1.74108e+06	1.7125e+06	2.01459e+06	1.87695e+06	1.71611e+06	1.99052e+06	1.94686e+06	1.87175e+06	1.96069e+06	1.73744e+06	1.85484e+06	1.86408e+06	1.72448e+06	1.94439e+06	1.7458e+06	1.90844e+06	1.92031e+06	1.64097e+06	1.74667e+06	1.80809e+06	1.83981e+06	1.78719e+06	1.92489e+06	1.99584e+06	1.97052e+06	1.87203e+06	1.76415e+06	1.79822e+06	1.75445e+06	1.88107e+06	1.86831e+06	2.00554e+06	1.73855e+06	1.78296e+06	1.76152e+06	1.79582e+06	1.78951e+06	1.76798e+06	1.69194e+06	1.71335e+06
1/P62829	1.50274e+06	1.56661e+06	1.47802e+06	1.7206e+06	1.69905e+06	1.72691e+06	1.76172e+06	1.58857e+06	1.61162e+06	1.58774e+06	1.69433e+06	1.69217e+06	1.6958e+06	1.58866e+06	1.55024e+06	1.6435e+06	1.60311e+06	1.69132e+06	1.63296e+06	1.66132e+06	1.65805e+06	2.14926e+06	2.12879e+06	2.04074e+06	2.03134e+06	2.09974e+06	2.08712e+06	2.16993e+06	2.27177e+06	2.2292e+06	2.24455e+06	2.24884e+06	2.22367e+06	2.22547e+06	2.20534e+06	2.17634e+06	2.22073e+06	2.17253e+06	2.27211e+06	2.24707e+06	2.2626e+06	2.24825e+06	1.55345e+06	1.6861e+06	1.64536e+06	1.44815e+06	1.44088e+06	1.56882e+06	1.49868e+06
1/P55060	1.79907e+06	1.7775e+06	1.48929e+06	1.8258e+06	1.85521e+06	1.88706e+06	1.96783e+06	1.89888e+06	1.9554e+06	1.75245e+06	1.77663e+06	1.98587e+06	1.98748e+06	5.70947e+06	1.82614e+06	1.99518e+06	1.90707e+06	1.99425e+06	6.48683e+06	1.82755e+06	2.03036e+06	1.95281e+06	1.96839e+06	1.88757e+06	1.89048e+06	1.88671e+06	1.97577e+06	1.95915e+06	2.04902e+06	2.04044e+06	2.03415e+06	2.0564e+06	2.06868e+06	2.07678e+06	2.18824e+06	2.03623e+06	2.01562e+06	1.99626e+06	2.03007e+06	1.96464e+06	2.06986e+06	2.11634e+06	1.70023e+06	1.55904e+06	1.58466e+06	1.5821e+06	1.54983e+06	1.56003e+06	1.70471e+06
1/P46783	2.19573e+06	1.23417e+06	1.8878e+06	2.44947e+06	2.29974e+06	2.44832e+06	2.56886e+06	1.85209e+06	1.92799e+06	1.5402e+06	2.37988e+06	1.44874e+06	1.03825e+06	2.64929e+06	1.94209e+06	2.15318e+06	2.07816e+06	1.65308e+06	2.2698e+06	1.16137e+06	2.20533e+06	1.15186e+06	1.07214e+06	2.21261e+06	2.18164e+06	2.14112e+06	2.06235e+06	2.05634e+06	1.42327e+06	954151	857870	611406	882047	829474	726756	2.06813e+06	2.11967e+06	2.05693e+06	2.09132e+06	1.914e+06	893810	1.92155e+06	1.52833e+06	1.34234e+06	2.21301e+06	1.60705e+06	1.66796e+06	1.76429e+06	1.44186e+06
1/P63220	1.9385e+06	1.98571e+06	1.91881e+06	2.02511e+06	2.00239e+06	2.0589e+06	2.13392e+06	2.12451e+06	2.10306e+06	2.06621e+06	2.03298e+06	2.19739e+06	2.22532e+06	1.98846e+06	2.04868e+06	2.1795e+06	2.10385e+06	2.20027e+06	1.98248e+06	2.0346e+06	2.3127e+06	1.89684e+06	1.88683e+06	1.77235e+06	1.81539e+06	1.85307e+06	1.93629e+06	1.90973e+06	2.06752e+06	2.04468e+06	2.02878e+06	2.06037e+06	2.07651e+06	2.07039e+06	2.14499e+06	2.01157e+06	2.05361e+06	1.9748e+06	1.98475e+06	2.01866e+06	2.14848e+06	2.18478e+06	1.52159e+06	1.46904e+06	1.43049e+06	1.45715e+06	1.40756e+06	1.51464e+06	1.55891e+06
1/P00441	1.39796e+06	1.42577e+06	1.27202e+06	1.42407e+06	1.34433e+06	1.31851e+06	1.37273e+06	1.54372e+06	1.35254e+06	1.48158e+06	1.38884e+06	1.46016e+06	1.41546e+06	1.35016e+06	1.48197e+06	1.43975e+06	1.49642e+06	1.44796e+06	1.27747e+06	1.38956e+06	1.37697e+06	1.78665e+06	1.84252e+06	1.85886e+06	1.83478e+06	1.85143e+06	1.86229e+06	1.85091e+06	1.90464e+06	1.86525e+06	1.89585e+06	1.96666e+06	1.96272e+06	1.89994e+06	1.97529e+06	1.83875e+06	1.83216e+06	1.85021e+06	1.87141e+06	1.80524e+06	1.87332e+06	1.96001e+06	1.53428e+06	1.56107e+06	1.47464e+06	1.35444e+06	1.35577e+06	1.30402e+06	1.23732e+06
1/P29401	1.59623e+06	1.58963e+06	1.52028e+06	1.70528e+06	1.61525e+06	1.75644e+06	1.7691e+06	1.75228e+06	1.79125e+06	1.64532e+06	1.63524e+06	1.89715e+06	1.82307e+06	1.6705e+06	1.68628e+06	1.83311e+06	1.72564e+06	1.89357e+06	1.52391e+06	1.68094e+06	1.83839e+06	2.04493e+06	2.03747e+06	1.93035e+06	1.91105e+06	1.99672e+06	2.00865e+06	2.04197e+06	2.25411e+06	2.24595e+06	2.20623e+06	2.19992e+06	2.18937e+06	2.27195e+06	2.30021e+06	2.15886e+06	2.19154e+06	2.0829e+06	2.16337e+06	2.07743e+06	2.11946e+06	2.27244e+06	1.35729e+06	1.30961e+06	1.31009e+06	1.31991e+06	1.28107e+06	1.29663e+06	1.35746e+06
1/Q02790	1.33455e+06	1.33094e+06	1.32156e+06	1.5138e+06	1.4638e+06	1.55873e+06	1.54532e+06	1.33973e+06	1.49498e+06	1.38925e+06	1.49076e+06	1.48422e+06	1.53852e+06	1.44885e+06	1.27082e+06	1.41521e+06	1.38158e+06	1.54688e+06	1.41155e+06	1.41493e+06	1.5235e+06	1.73953e+06	1.78928e+06	1.79855e+06	1.74978e+06	1.78791e+06	1.78124e+06	1.72371e+06	1.96097e+06	1.99468e+06	1.9896e+06	1.9916e+06	1.90524e+06	1.94117e+06	2.05049e+06	1.87717e+06	1.89062e+06	1.7684e+06	1.85526e+06	1.81033e+06	1.91442e+06	1.97413e+06	1.39345e+06	1.3087e+06	1.32706e+06	1.28599e+06	1.26256e+06	1.21648e+06	1.24186e+06
1/Q92841	1.51845e+06	1.72128e+06	1.599e+06	1.79478e+06	1.77551e+06	1.84786e+06	1.80325e+06	1.82774e+06	1.85782e+06	1.72172e+06	1.77671e+06	1.84546e+06	1.86697e+06	1.73193e+06	1.88462e+06	1.78074e+06	1.76025e+06	1.89917e+06	1.74271e+06	1.77211e+06	1.81421e+06	1.82062e+06	1.85339e+06	1.71759e+06	1.7167e+06	1.7909e+06	1.86663e+06	1.85157e+06	1.91001e+06	1.88514e+06	1.8801e+06	1.93423e+06	1.94402e+06	1.9572e+06	1.99215e+06	1.85059e+06	1.84469e+06	1.85972e+06	1.92893e+06	1.89745e+06	1.99406e+06	1.92555e+06	1.65192e+06	1.58575e+06	1.596e+06	1.60317e+06	1.57583e+06	1.52627e+06	1.55453e+06
1/P05141	1.58572e+06	1.5565e+06	1.50563e+06	1.6899e+06	1.66421e+06	1.7625e+06	1.75464e+06	1.61536e+06	1.66332e+06	1.63656e+06	1.71394e+06	1.62128e+06	1.68738e+06	1.73101e+06	1.56586e+06	1.5844e+06	1.59495e+06	1.74823e+06	1.68522e+06	1.59051e+06	1.73718e+06	1.78482e+06	1.8076e+06	1.56098e+06	1.64415e+06	1.75282e+06	1.7092e+06	1.82588e+06	1.86472e+06	1.79249e+06	1.72557e+06	1.87429e+06	1.84956e+06	1.8736e+06	1.82035e+06	1.78591e+06	1.76143e+06	1.70833e+06	1.77664e+06	1.738e+06	1.81602e+06	1.74228e+06	1.48043e+06	1.61707e+06	1.5974e+06	1.55418e+06	1.56073e+06	1.59975e+06	1.57691e+06
1/P18124	2.03453e+06	1.92421e+06	1.87687e+06	2.23129e+06	2.14991e+06	2.25343e+06	2.35304e+06	2.19663e+06	2.32665e+06	2.02068e+06	1.92484e+06	2.26838e+06	2.22166e+06	2.3334e+06	2.31792e+06	2.15381e+06	2.28391e+06	2.35187e+06	2.20985e+06	2.1313e+06	2.44079e+06	1.70404e+06	1.72764e+06	1.66877e+06	1.6805e+06	1.67947e+06	1.74815e+06	1.71236e+06	1.80196e+06	1.81498e+06	1.82748e+06	1.82595e+06	1.82835e+06	1.79199e+06	1.94833e+06	1.78679e+06	1.78018e+06	1.78103e+06	1.77015e+06	1.73676e+06	1.83259e+06	1.84429e+06	1.77044e+06	1.63481e+06	1.68245e+06	1.68792e+06	1.62089e+06	1.5519e+06	1.61901e+06
1/P25398	1.68187e+06	1.5968e+06	1.66628e+06	1.70118e+06	1.6863e+06	1.76568e+06	1.63052e+06	1.91254e+06	1.96468e+06	1.77935e+06	1.79031e+06	1.863e+06	1.71446e+06	1.52258e+06	1.74549e+06	1.81583e+06	1.77347e+06	1.8304e+06	1.7642e+06	1.74653e+06	1.64907e+06	1.85854e+06	1.85702e+06	1.57084e+06	1.61745e+06	1.69452e+06	1.74319e+06	1.93862e+06	2.00886e+06	1.94356e+06	1.89454e+06	1.91256e+06	1.95216e+06	1.8964e+06	1.93696e+06	1.9588e+06	1.99074e+06	1.93611e+06	1.95231e+06	1.8963e+06	2.02806e+06	1.86981e+06	1.74208e+06	1.66041e+06	1.6807e+06	1.63842e+06	1.60039e+06	1.59173e+06	1.5313e+06
1/P38159	1.1103e+06	1.12071e+06	129872	1.09712e+06	1.07085e+06	1.10968e+06	1.1853e+06	1.18203e+06	1.15252e+06	1.12379e+06	1.15339e+06	1.21235e+06	1.23646e+06	1.11014e+06	1.18457e+06	1.24093e+06	1.2437e+06	1.21765e+06	1.08208e+06	1.1299e+06	1.22404e+06	1.86952e+06	1.87533e+06	1.70731e+06	1.70991e+06	1.7507e+06	1.9205e+06	1.86859e+06	2.03619e+06	1.98355e+06	1.96748e+06	2.04395e+06	2.01394e+06	2.00694e+06	2.19131e+06	1.91657e+06	1.91264e+06	1.90667e+06	1.94214e+06	1.93017e+06	2.03881e+06	2.04053e+06	1.45149e+06	1.38706e+06	1.30288e+06	1.30059e+06	1.2834e+06	1.28412e+06	1.38517e+06
1/P07602	1.55987e+06	1.67419e+06	1.53228e+06	1.67839e+06	1.67671e+06	1.74078e+06	1.61716e+06	1.8265e+06	1.60242e+06	1.65919e+06	1.70076e+06	1.85077e+06	1.54008e+06	1.55387e+06	1.80564e+06	1.88681e+06	1.51682e+06	1.88489e+06	1.69648e+06	1.42187e+06	1.26334e+06	1.8157e+06	1.8743e+06	1.65048e+06	1.64989e+06	1.6768e+06	1.77593e+06	1.87459e+06	2.04297e+06	1.96507e+06	1.95134e+06	1.83504e+06	1.95291e+06	1.96029e+06	2.0184e+06	1.97406e+06	1.94636e+06	1.89928e+06	1.92356e+06	1.90802e+06	2.03825e+06	2.03876e+06	1.597e+06	1.6001e+06	1.56125e+06	1.5884e+06	1.56323e+06	1.54564e+06	1.56705e+06
1/O75390	1.60558e+06	1.62335e+06	1.46761e+06	1.74229e+06	1.71903e+06	1.76866e+06	1.76802e+06	1.52773e+06	1.6984e+06	1.60209e+06	1.72711e+06	1.77161e+06	1.69979e+06	1.74175e+06	1.66238e+06	1.76676e+06	1.62342e+06	1.78631e+06	1.70494e+06	1.69314e+06	1.68858e+06	1.62841e+06	1.6329e+06	1.78877e+06	1.86567e+06	1.8413e+06	1.92442e+06	1.66273e+06	1.54443e+06	1.55312e+06	1.56475e+06	1.56911e+06	1.57725e+06	1.57214e+06	2.04708e+06	1.74937e+06	1.65427e+06	1.9176e+06	1.75785e+06	1.74376e+06	1.63996e+06	1.88222e+06	1.7118e+06	1.58964e+06	1.63551e+06	1.68111e+06	1.59544e+06	1.60694e+06	1.61468e+06
1/Q13242	1.74588e+06	1.81524e+06	1.8151e+06	1.87619e+06	1.87479e+06	1.87477e+06	1.77065e+06	2.03325e+06	2.10127e+06	1.85347e+06	1.87959e+06	2.01298e+06	1.99496e+06	1.71369e+06	2.04688e+06	2.02648e+06	1.95807e+06	2.05425e+06	1.88874e+06	1.93317e+06	1.94718e+06	1.87403e+06	1.92318e+06	1.78406e+06	1.77027e+06	1.79813e+06	1.87569e+06	1.89664e+06	2.01215e+06	2.01644e+06	1.94625e+06	2.02997e+06	2.06539e+06	2.03923e+06	2.1421e+06	1.91173e+06	1.92492e+06	1.89258e+06	1.93938e+06	1.89172e+06	2.02947e+06	2.03311e+06	1.60036e+06	1.54917e+06	1.48348e+06	1.53519e+06	1.47458e+06	1.42447e+06	1.48675e+06
1/P62913	1.58681e+06	1.25103e+06	1.46058e+06	1.46218e+06	1.48962e+06	1.44477e+06	1.39726e+06	1.82733e+06	1.74298e+06	1.58964e+06	1.44392e+06	1.61661e+06	1.58336e+06	1.33285e+06	1.81794e+06	1.74119e+06	1.74068e+06	1.65074e+06	1.47041e+06	1.36005e+06	1.49896e+06	1.89019e+06	2.26753e+06	1.45233e+06	1.50244e+06	1.54255e+06	2.07819e+06	2.01534e+06	1.56795e+06	2.15884e+06	2.05717e+06	1.57294e+06	2.14298e+06	1.57448e+06	2.38129e+06	2.16296e+06	1.54888e+06	1.53306e+06	1.52378e+06	1.50154e+06	1.57592e+06	2.19676e+06	1.67154e+06	1.57712e+06	1.52459e+06	1.53119e+06	1.48437e+06	1.40554e+06	1.38954e+06
1/P43487	973860	1.05423e+06	1.15115e+06	1.30006e+06	1.32739e+06	1.29084e+06	1.2899e+06	1.17801e+06	1.24535e+06	1.21624e+06	1.32231e+06	1.32818e+06	1.28496e+06	1.19951e+06	1.19952e+06	1.14455e+06	1.14528e+06	1.24057e+06	1.12564e+06	1.20763e+06	1.26886e+06	2.03407e+06	2.1201e+06	1.97144e+06	1.97227e+06	1.99942e+06	2.04751e+06	2.12235e+06	2.19044e+06	2.17283e+06	2.13957e+06	2.19723e+06	2.20136e+06	2.15405e+06	2.22621e+06	2.11858e+06	2.12754e+06	2.09613e+06	2.11117e+06	2.05652e+06	2.19404e+06	2.1457e+06	1.59555e+06	1.45269e+06	1.51097e+06	1.40611e+06	1.37786e+06	1.32325e+06	1.31218e+06
1/P26599	1.61207e+06	1.47611e+06	1.41512e+06	1.70836e+06	1.62743e+06	1.68632e+06	1.67172e+06	1.18095e+06	1.29544e+06	1.4895e+06	1.65007e+06	1.34594e+06	1.40992e+06	1.70657e+06	1.13043e+06	1.3345e+06	1.25545e+06	1.42822e+06	1.62153e+06	1.38633e+06	1.32315e+06	1.35094e+06	1.38482e+06	1.75553e+06	1.7082e+06	1.5802e+06	1.49667e+06	1.47039e+06	1.00973e+06	1.02158e+06	1.01062e+06	1.00827e+06	984350	995045	862919	1.46449e+06	1.45906e+06	1.52773e+06	1.60812e+06	1.55566e+06	1.09268e+06	1.38889e+06	1.80996e+06	1.84648e+06	1.77997e+06	1.85842e+06	1.94984e+06	1.86746e+06	1.53861e+06
1/P62701	1.43153e+06	1.35287e+06	1.27156e+06	1.53004e+06	1.46226e+06	1.54352e+06	1.37868e+06	1.33302e+06	1.43744e+06	1.35714e+06	1.43326e+06	1.3707e+06	1.34481e+06	1.44527e+06	1.26444e+06	1.32112e+06	1.24878e+06	1.37959e+06	1.48405e+06	1.39898e+06	1.18859e+06	1.53089e+06	1.49078e+06	1.40657e+06	1.51143e+06	1.48452e+06	1.38304e+06	1.50015e+06	1.39272e+06	1.38974e+06	1.38543e+06	1.43307e+06	1.41462e+06	1.38809e+06	1.2436e+06	1.54562e+06	1.57925e+06	1.54683e+06	1.53879e+06	1.48924e+06	1.44253e+06	1.26764e+06	1.78828e+06	1.71676e+06	1.74821e+06	1.71417e+06	1.75978e+06	1.7548e+06	1.33636e+06
1/P48643	1.50959e+06	1.51608e+06	1.43354e+06	1.68969e+06	1.61877e+06	1.61834e+06	1.54383e+06	1.74269e+06	1.75912e+06	1.58381e+06	1.66126e+06	1.80045e+06	1.74367e+06	1.4985e+06	1.73092e+06	1.79691e+06	1.6428e+06	1.72783e+06	1.61298e+06	1.63599e+06	1.50399e+06	1.76114e+06	1.71558e+06	1.56805e+06	1.53816e+06	1.68449e+06	1.59946e+06	1.82508e+06	1.87631e+06	1.85975e+06	1.79541e+06	1.84211e+06	1.88799e+06	1.81501e+06	1.72817e+06	1.83346e+06	1.86574e+06	1.75442e+06	1.82703e+06	1.84319e+06	1.95363e+06	1.72828e+06	1.5311e+06	1.47034e+06	1.51019e+06	1.4398e+06	1.37673e+06	1.33435e+06	1.34488e+06
1/Q12905	1.43754e+06	1.44615e+06	1.30902e+06	1.44384e+06	1.44187e+06	1.53248e+06	1.46672e+06	1.41467e+06	1.48432e+06	1.43843e+06	1.41443e+06	1.39322e+06	1.42543e+06	1.43533e+06	1.48127e+06	1.52352e+06	1.44847e+06	1.49613e+06	1.50644e+06	1.51976e+06	1.48888e+06	1.65435e+06	1.82062e+06	1.56456e+06	1.5864e+06	1.64617e+06	1.67631e+06	1.57839e+06	1.62133e+06	1.57438e+06	1.56255e+06	1.56633e+06	1.55915e+06	1.51892e+06	1.55153e+06	1.6681e+06	1.64583e+06	1.66692e+06	1.61412e+06	1.58182e+06	1.6221e+06	1.6481e+06	1.67953e+06	1.68049e+06	1.89963e+06	1.8149e+06	1.8169e+06	1.76715e+06	1.54094e+06
1/P46782	1.1819e+06	1.16389e+06	1.10784e+06	1.25477e+06	1.19179e+06	1.26391e+06	1.31274e+06	1.16881e+06	1.22159e+06	1.17878e+06	1.24474e+06	1.24233e+06	1.2478e+06	1.26829e+06	1.11906e+06	1.23291e+06	1.1652e+06	1.26391e+06	1.23869e+06	1.19338e+06	1.32486e+06	1.72161e+06	1.69692e+06	1.77217e+06	1.71996e+06	1.70792e+06	1.78883e+06	1.64795e+06	1.68262e+06	1.69649e+06	1.71837e+06	1.68987e+06	1.63318e+06	1.69397e+06	1.81637e+06	1.67164e+06	1.65486e+06	1.7553e+06	1.65445e+06	1.64275e+06	1.66603e+06	2.02893e+06	1.62586e+06	1.51562e+06	1.50511e+06	1.57505e+06	1.50102e+06	1.4979e+06	1.51941e+06
1/P15531	1.67867e+06	1.73442e+06	1.65416e+06	1.79057e+06	1.74103e+06	1.85069e+06	1.73134e+06	1.93139e+06	1.91296e+06	1.77217e+06	1.76579e+06	1.90668e+06	1.92893e+06	1.58242e+06	1.88309e+06	1.93503e+06	1.90516e+06	1.97831e+06	1.79526e+06	1.82244e+06	1.68029e+06	1.68173e+06	1.78345e+06	1.68481e+06	1.65054e+06	1.65966e+06	1.69389e+06	1.7101e+06	1.83651e+06	1.79182e+06	1.78937e+06	1.85761e+06	1.86102e+06	1.84221e+06	1.90883e+06	1.76698e+06	1.71058e+06	1.71606e+06	1.76459e+06	1.73476e+06	1.85123e+06	1.79361e+06	1.6327e+06	1.47432e+06	1.54984e+06	1.55123e+06	1.53164e+06	1.42987e+06	1.49254e+06
1/P17987	1.55603e+06	1.53808e+06	1.50245e+06	1.62995e+06	1.64629e+06	1.6291e+06	1.724e+06	1.65011e+06	1.71418e+06	1.62157e+06	1.63666e+06	1.81752e+06	1.71974e+06	1.69526e+06	1.72172e+06	1.68426e+06	1.64675e+06	1.74441e+06	1.66198e+06	1.67777e+06	1.86533e+06	1.68672e+06	1.88931e+06	3.25496e+06	1.61026e+06	1.62071e+06	1.62762e+06	2.10464e+06	2.23523e+06	1.87372e+06	1.77939e+06	2.15294e+06	2.03653e+06	2.40351e+06	1.8314e+06	1.75668e+06	1.75803e+06	1.65764e+06	1.75568e+06	1.71192e+06	1.77962e+06	3.07547e+06	1.55963e+06	1.50181e+06	1.49293e+06	1.56982e+06	1.52337e+06	1.49211e+06	1.64466e+06
1/P26368	1.57279e+06	1.50283e+06	1.41474e+06	1.62396e+06	1.56435e+06	1.65273e+06	1.63317e+06	1.43074e+06	1.6209e+06	1.54311e+06	1.60243e+06	1.50697e+06	1.53915e+06	1.68755e+06	1.40724e+06	1.50709e+06	1.41122e+06	1.55142e+06	1.57563e+06	1.58197e+06	1.50269e+06	1.60538e+06	1.61839e+06	1.54472e+06	1.55797e+06	1.57572e+06	1.51193e+06	1.63602e+06	1.64423e+06	1.63899e+06	1.58542e+06	1.63757e+06	1.63123e+06	1.62209e+06	1.48547e+06	1.62912e+06	1.64367e+06	1.61417e+06	1.64686e+06	1.62954e+06	1.59892e+06	1.50136e+06	1.71114e+06	1.65661e+06	1.65469e+06	1.61196e+06	1.61204e+06	1.60017e+06	1.57102e+06
1/Q07020	1.6077e+06	1.63742e+06	1.50311e+06	1.7029e+06	1.66932e+06	1.74104e+06	1.77152e+06	1.67485e+06	1.65538e+06	1.58411e+06	1.66266e+06	1.71288e+06	1.76469e+06	1.75759e+06	1.63683e+06	1.72174e+06	1.63597e+06	1.81733e+06	1.6555e+06	1.36224e+06	1.80545e+06	1.58767e+06	1.63577e+06	1.59855e+06	1.57069e+06	1.59939e+06	1.67537e+06	1.64053e+06	1.64617e+06	1.60778e+06	1.59449e+06	1.62061e+06	1.64843e+06	1.64511e+06	1.68705e+06	1.59386e+06	1.64616e+06	1.58042e+06	1.60198e+06	1.55643e+06	1.59751e+06	1.5781e+06	1.60835e+06	1.60339e+06	1.64667e+06	1.55269e+06	1.64486e+06	1.63493e+06	1.64184e+06
1/P62316	1.74638e+06	1.70711e+06	1.62278e+06	1.79655e+06	1.72568e+06	1.82432e+06	1.71284e+06	1.8499e+06	1.29956e+06	1.72869e+06	1.75989e+06	1.92801e+06	1.95975e+06	1.66629e+06	1.74684e+06	1.87369e+06	1.81965e+06	1.92754e+06	1.71514e+06	1.76551e+06	1.81e+06	1.87933e+06	1.8334e+06	1.71032e+06	1.77012e+06	1.76187e+06	1.79402e+06	1.90555e+06	1.88261e+06	1.83138e+06	1.78372e+06	1.88201e+06	1.88599e+06	1.89504e+06	1.84284e+06	1.92791e+06	1.93326e+06	1.92466e+06	2.00966e+06	1.95354e+06	2.04864e+06	1.8712e+06	1.28112e+06	1.44763e+06	1.46572e+06	1.50297e+06	1.44734e+06	1.5025e+06	1.4675e+06
1/P18621	1.85173e+06	1.87898e+06	1.8539e+06	1.96221e+06	1.90295e+06	1.98139e+06	2.06538e+06	2.02598e+06	2.01515e+06	1.88935e+06	1.93789e+06	2.07268e+06	2.09379e+06	1.93441e+06	1.99268e+06	2.04561e+06	2.01689e+06	2.13023e+06	1.90516e+06	1.93919e+06	2.19818e+06	1.70744e+06	1.7254e+06	1.71913e+06	1.70341e+06	1.71893e+06	1.75458e+06	1.6884e+06	1.89312e+06	1.85895e+06	1.83518e+06	1.87843e+06	1.88748e+06	1.87723e+06	2.02737e+06	1.76136e+06	1.80134e+06	1.78849e+06	1.77487e+06	1.74355e+06	1.8463e+06	1.94548e+06	1.45692e+06	1.523e+06	1.46564e+06	1.50377e+06	1.51077e+06	1.46185e+06	1.57384e+06
1/P62249	1.61883e+06	1.62444e+06	1.43127e+06	1.60366e+06	1.5975e+06	1.65152e+06	1.61884e+06	1.64993e+06	1.65243e+06	1.54268e+06	1.59478e+06	1.64702e+06	1.63428e+06	1.64213e+06	1.62052e+06	1.70359e+06	1.55852e+06	1.66083e+06	1.56772e+06	1.56774e+06	1.69323e+06	1.70996e+06	1.73776e+06	1.50313e+06	1.55053e+06	1.61483e+06	1.66446e+06	1.73396e+06	1.72333e+06	1.65701e+06	1.63881e+06	1.69237e+06	1.72589e+06	1.65717e+06	1.61382e+06	1.68901e+06	1.67388e+06	1.69714e+06	1.70915e+06	1.73083e+06	1.6931e+06	1.65079e+06	1.70645e+06	1.58742e+06	1.57819e+06	1.66374e+06	1.64968e+06	1.62191e+06	1.72333e+06
1/O60506	1.47892e+06	1.48243e+06	1.37416e+06	1.5529e+06	1.51307e+06	1.58497e+06	1.50297e+06	1.50474e+06	1.57194e+06	1.43037e+06	1.52875e+06	1.45838e+06	1.49649e+06	1.5214e+06	1.37989e+06	1.46772e+06	1.3911e+06	1.50152e+06	1.45164e+06	1.44187e+06	1.42915e+06	1.60522e+06	1.5453e+06	1.54519e+06	1.54864e+06	1.56168e+06	1.48119e+06	1.56581e+06	1.50458e+06	1.46458e+06	1.45191e+06	1.46737e+06	1.47639e+06	1.45443e+06	1.44034e+06	1.57417e+06	1.58698e+06	1.559e+06	1.55352e+06	1.48661e+06	1.53791e+06	1.55104e+06	1.56606e+06	1.4849e+06	1.53862e+06	1.50102e+06	1.46823e+06	1.45118e+06	1.21122e+06
1/P53999	1.39063e+06	1.43916e+06	1.40911e+06	1.59046e+06	1.54717e+06	1.59657e+06	1.6106e+06	1.48906e+06	1.55324e+06	1.49729e+06	1.5601e+06	1.57097e+06	1.56588e+06	1.51844e+06	1.42292e+06	1.47231e+06	1.44683e+06	1.54058e+06	1.43643e+06	1.42099e+06	1.55385e+06	1.68605e+06	1.71668e+06	1.66722e+06	1.66385e+06	1.70364e+06	1.68555e+06	1.66104e+06	1.75825e+06	1.74133e+06	1.75628e+06	1.77471e+06	1.77947e+06	1.76556e+06	1.91294e+06	1.68612e+06	1.67983e+06	1.63714e+06	1.66919e+06	1.62467e+06	1.6697e+06	1.70533e+06	1.18312e+06	1.12896e+06	1.10178e+06	1.03122e+06	993474	991700	962005
1/Q13263	1.33123e+06	1.277e+06	1.30926e+06	1.36088e+06	1.31839e+06	1.3277e+06	1.38526e+06	1.40731e+06	1.37801e+06	1.28058e+06	1.41695e+06	1.80553e+06	1.395e+06	1.34639e+06	1.35994e+06	1.34585e+06	1.32827e+06	1.39777e+06	1.27263e+06	1.33309e+06	1.32212e+06	1.36737e+06	1.3802e+06	1.328e+06	1.3018e+06	1.31213e+06	1.41492e+06	1.34436e+06	1.4452e+06	1.44556e+06	1.40264e+06	1.44431e+06	1.43133e+06	1.44172e+06	1.48084e+06	1.35886e+06	1.34431e+06	1.3552e+06	1.36636e+06	1.33399e+06	1.39368e+06	1.44983e+06	1.50418e+06	1.43931e+06	1.42308e+06	1.37019e+06	1.36959e+06	1.35144e+06	1.41421e+06
1/P05787	1.26774e+06	1.26655e+06	1.2647e+06	1.37648e+06	1.37862e+06	1.41226e+06	1.49421e+06	1.34065e+06	1.36325e+06	1.35742e+06	1.3436e+06	1.45543e+06	1.37563e+06	1.5034e+06	1.34356e+06	1.38835e+06	1.44402e+06	1.42846e+06	1.40573e+06	1.38521e+06	1.53544e+06	1.3979e+06	1.46744e+06	1.36512e+06	1.35387e+06	1.3834e+06	1.45405e+06	1.42201e+06	1.46571e+06	1.45287e+06	1.44017e+06	1.46411e+06	1.53569e+06	1.48282e+06	1.52887e+06	1.44347e+06	1.45533e+06	1.43951e+06	1.43076e+06	1.44347e+06	1.49954e+06	1.46191e+06	1.49384e+06	1.36803e+06	1.43713e+06	1.49231e+06	1.37784e+06	1.39804e+06	1.44296e+06
1/Q15365	1.39881e+06	1.3984e+06	1.40476e+06	1.49328e+06	1.42962e+06	1.50518e+06	1.2171e+06	1.4699e+06	1.44369e+06	1.45236e+06	1.4177e+06	1.42365e+06	1.44721e+06	1.30124e+06	1.43855e+06	1.49156e+06	1.41307e+06	1.50234e+06	1.34995e+06	1.43058e+06	1.06774e+06	1.55602e+06	1.61163e+06	1.60943e+06	1.57768e+06	1.60384e+06	1.6319e+06	1.58451e+06	1.63094e+06	1.61889e+06	1.62638e+06	1.64497e+06	1.62008e+06	1.62996e+06	1.70186e+06	1.58198e+06	1.6373e+06	1.6261e+06	1.59155e+06	1.54517e+06	1.55757e+06	1.74714e+06	1.46949e+06	1.36171e+06	1.42334e+06	1.39266e+06	1.35311e+06	1.33433e+06	1.41062e+06
1/A5A3E0	795943	642684	739745	1.30021e+06	635795	656229	1.54405e+06	515973	574759	733607	1.39182e+06	920386	779138	1.50584e+06	590524	604868	1.06507e+06	723773	727264	1.30655e+06	1.36193e+06	1.65452e+06	1.65459e+06	1.63385e+06	1.65459e+06	1.63188e+06	1.71291e+06	1.70626e+06	1.73532e+06	1.72768e+06	1.70333e+06	1.76348e+06	1.74344e+06	1.73071e+06	1.74561e+06	1.61237e+06	1.56563e+06	1.58705e+06	1.64559e+06	1.55565e+06	1.64342e+06	1.70431e+06	1.5629e+06	971992	1.59189e+06	1.55906e+06	1.67287e+06	1.61444e+06	1.55413e+06
1/P24534	1.53364e+06	1.55756e+06	1.42314e+06	1.6078e+06	1.5852e+06	1.64876e+06	1.67938e+06	1.56026e+06	1.63685e+06	1.49005e+06	1.60367e+06	1.61831e+06	1.61446e+06	1.66318e+06	1.56979e+06	1.64661e+06	1.54202e+06	1.67964e+06	1.5861e+06	1.5847e+06	1.6877e+06	1.57785e+06	1.61876e+06	1.53716e+06	1.5521e+06	1.56597e+06	1.62212e+06	1.60311e+06	1.6726e+06	1.59442e+06	1.65821e+06	1.65331e+06	1.67562e+06	1.6581e+06	1.74823e+06	1.64984e+06	1.66246e+06	1.6197e+06	1.67429e+06	1.63837e+06	1.63757e+06	1.66761e+06	1.27625e+06	1.26634e+06	1.25968e+06	1.27092e+06	1.20808e+06	1.19231e+06	1.23366e+06
1/P31942	1.86466e+06	1.89692e+06	1.01997e+06	1.66926e+06	1.85542e+06	1.55501e+06	1.09513e+06	2.00533e+06	1.84181e+06	1.80231e+06	1.892e+06	1.62069e+06	2.09389e+06	952740	1.79118e+06	1.84099e+06	1.91835e+06	1.90602e+06	1.58678e+06	1.72088e+06	1.25744e+06	1.7276e+06	1.68818e+06	1.71253e+06	1.67652e+06	1.63086e+06	1.75438e+06	1.67526e+06	1.77877e+06	1.78978e+06	1.75808e+06	1.76787e+06	1.7688e+06	1.74379e+06	1.88854e+06	1.71888e+06	1.76151e+06	1.73487e+06	1.72157e+06	1.68844e+06	1.44041e+06	1.91402e+06	1.15843e+06	1.2606e+06	1.17011e+06	1.17198e+06	1.05045e+06	1.37812e+06	1.31893e+06
1/Q00610	1.33045e+06	1.33439e+06	1.1867e+06	1.38221e+06	1.38961e+06	1.40958e+06	1.41013e+06	1.27665e+06	1.34191e+06	1.27484e+06	1.35324e+06	1.32938e+06	1.34465e+06	1.4042e+06	1.28195e+06	1.2939e+06	1.1845e+06	1.32782e+06	1.32556e+06	1.27543e+06	1.41528e+06	1.42202e+06	1.42356e+06	1.46274e+06	1.45846e+06	1.39353e+06	1.40677e+06	1.42416e+06	1.37856e+06	1.41794e+06	1.38901e+06	1.39015e+06	1.36255e+06	1.34548e+06	1.32748e+06	1.40551e+06	1.4237e+06	1.45841e+06	1.4192e+06	1.43681e+06	1.3842e+06	1.52647e+06	1.62605e+06	1.46821e+06	1.46005e+06	1.45313e+06	1.44477e+06	1.37104e+06	1.43647e+06
1/P04181	1.4506e+06	1.47724e+06	1.41544e+06	1.512e+06	1.4798e+06	1.52161e+06	1.52926e+06	1.52981e+06	1.50528e+06	1.46425e+06	1.48629e+06	1.50469e+06	1.53733e+06	1.48136e+06	1.48378e+06	1.54051e+06	1.49628e+06	1.55215e+06	1.43941e+06	1.39407e+06	1.56712e+06	1.4747e+06	1.49097e+06	1.42887e+06	1.43575e+06	1.46634e+06	1.43392e+06	1.49128e+06	1.56805e+06	1.55975e+06	1.56112e+06	1.58669e+06	1.56335e+06	1.54551e+06	1.60882e+06	1.52625e+06	1.56695e+06	1.5338e+06	1.5453e+06	1.51152e+06	1.53932e+06	1.48384e+06	1.37076e+06	1.35127e+06	1.31638e+06	1.34732e+06	1.28989e+06	1.28204e+06	1.3201e+06
1/Q9ULC6	71360.1	1.63756e+06	1.62445e+06	1.63743e+06	1.69608e+06	1.7621e+06	1.74655e+06	1.8138e+06	1.76501e+06	1.73606e+06	1.73285e+06	1.84409e+06	1.90148e+06	1.66548e+06	1.72937e+06	1.8488e+06	1.81652e+06	1.79892e+06	1.69447e+06	1.73086e+06	1.80902e+06	1.65881e+06	1.66485e+06	1.4092e+06	1.48323e+06	1.54964e+06	1.69118e+06	1.74753e+06	1.79401e+06	1.78643e+06	1.74262e+06	1.79095e+06	1.79611e+06	1.81919e+06	1.90802e+06	1.71231e+06	1.64777e+06	1.65722e+06	1.69016e+06	1.71976e+06	1.77306e+06	1.69977e+06	1.33763e+06	1.4167e+06	1.35393e+06	1.26537e+06	1.39721e+06	1.46535e+06	1.36123e+06
1/P31943	1.47804e+06	1.41764e+06	613204	1.69535e+06	1.75116e+06	1.766e+06	1.56275e+06	646087	718339	667102	1.70882e+06	1.70966e+06	1.75343e+06	1.53063e+06	599509	608887	655055	1.74418e+06	1.6063e+06	1.49069e+06	1.74067e+06	1.60426e+06	1.63378e+06	1.52516e+06	1.54218e+06	1.55781e+06	1.60694e+06	1.66989e+06	1.71527e+06	1.67025e+06	1.65329e+06	1.67605e+06	1.74494e+06	1.71918e+06	1.8734e+06	1.5969e+06	1.63509e+06	1.60015e+06	1.60781e+06	1.56114e+06	1.65723e+06	1.62107e+06	1.24102e+06	1.24203e+06	1.22824e+06	1.27173e+06	1.2126e+06	1.14984e+06	1.20433e+06
1/Q9UMS4	1.28995e+06	1.25671e+06	1.23187e+06	1.30551e+06	1.32562e+06	1.34283e+06	1.28435e+06	1.35673e+06	1.36651e+06	1.29939e+06	1.33315e+06	1.43049e+06	1.37528e+06	1.22755e+06	1.34093e+06	1.39655e+06	1.34325e+06	1.42018e+06	1.28614e+06	1.31919e+06	1.27788e+06	1.61215e+06	1.64413e+06	1.57103e+06	1.56244e+06	1.5826e+06	1.63626e+06	1.62699e+06	1.78469e+06	1.75114e+06	1.74262e+06	1.78625e+06	1.76175e+06	1.76621e+06	1.85276e+06	1.65202e+06	1.71357e+06	1.67188e+06	1.69361e+06	1.66153e+06	1.75535e+06	1.85282e+06	1.23035e+06	1.24506e+06	1.21734e+06	1.23076e+06	1.21534e+06	1.17819e+06	1.29515e+06
1/P62158	1.03752e+06	473288	461873	1.16327e+06	1.76981e+06	1.18914e+06	1.10061e+06	1.78638e+06	519604	317339	1.17624e+06	1.86476e+06	1.2246e+06	501001	1.77246e+06	535960	1.20207e+06	1.24271e+06	1.16552e+06	1.18156e+06	528488	2.2867e+06	2.39723e+06	584757	1.61551e+06	2.32989e+06	1.5957e+06	2.32222e+06	2.49661e+06	1.68046e+06	1.65037e+06	2.45494e+06	2.48834e+06	2.4004e+06	1.85716e+06	2.3268e+06	2.34763e+06	2.18779e+06	2.31341e+06	1.54087e+06	2.41595e+06	1.67036e+06	944852	1.89224e+06	1.90768e+06	1.67602e+06	1.69791e+06	1.64844e+06	1.54883e+06
1/P18077	902702	1.02137e+06	679061	653263	709041	649764	513468	991025	894432	900217	701844	715019	778180	481604	915486	964129	982567	783480	671190	720011	503602	1.61862e+06	1.63749e+06	1.51347e+06	1.5208e+06	1.49544e+06	1.65061e+06	1.61514e+06	1.75352e+06	1.71128e+06	1.67037e+06	1.76317e+06	1.73678e+06	1.77129e+06	1.84934e+06	1.72635e+06	1.69834e+06	1.69119e+06	1.71824e+06	1.71149e+06	1.77909e+06	1.81714e+06	1.38397e+06	1.32769e+06	1.27961e+06	1.27078e+06	1.26982e+06	1.22224e+06	1.30461e+06
1/P00505	1.38553e+06	1.41489e+06	1.29247e+06	1.4678e+06	1.43913e+06	1.48384e+06	1.55317e+06	1.4648e+06	1.55318e+06	1.40801e+06	1.43811e+06	1.67028e+06	1.60752e+06	1.49136e+06	1.4993e+06	1.51383e+06	1.51567e+06	1.57488e+06	1.52778e+06	1.53352e+06	1.6193e+06	1.55855e+06	1.58122e+06	1.44155e+06	1.42766e+06	1.48379e+06	1.49171e+06	1.57717e+06	1.61318e+06	1.57654e+06	1.58918e+06	1.58328e+06	1.61733e+06	1.59771e+06	1.57991e+06	1.62865e+06	1.66797e+06	1.59331e+06	1.58877e+06	1.58081e+06	1.67195e+06	1.51114e+06	1.44194e+06	1.34506e+06	1.2947e+06	1.27859e+06	1.27384e+06	1.21633e+06	1.2809e+06
1/Q8NC51	1.14867e+06	1.20362e+06	1.18555e+06	1.37168e+06	1.18005e+06	1.40879e+06	1.43796e+06	1.24797e+06	1.29144e+06	1.27804e+06	1.14091e+06	1.43784e+06	1.44125e+06	1.41107e+06	1.25018e+06	1.35376e+06	1.26888e+06	1.41115e+06	1.20517e+06	1.2007e+06	1.50536e+06	1.42795e+06	1.45643e+06	1.53135e+06	1.50695e+06	1.50296e+06	1.48309e+06	1.44214e+06	1.45508e+06	1.46905e+06	1.45628e+06	1.46431e+06	1.45053e+06	1.52146e+06	1.64564e+06	1.42763e+06	1.44866e+06	1.42853e+06	1.42893e+06	1.41633e+06	1.4245e+06	1.61415e+06	1.1442e+06	1.14652e+06	1.10989e+06	1.1343e+06	1.10446e+06	1.13401e+06	1.1933e+06
1/O43707	1.4539e+06	1.41982e+06	1.35392e+06	1.50582e+06	1.47295e+06	1.56336e+06	1.54777e+06	1.55047e+06	1.5275e+06	1.42868e+06	1.48326e+06	1.5988e+06	1.60571e+06	1.47028e+06	1.52878e+06	1.61075e+06	1.5102e+06	1.63923e+06	1.46032e+06	1.4998e+06	1.68006e+06	1.4638e+06	1.47481e+06	1.3908e+06	1.35694e+06	1.36334e+06	1.41942e+06	1.48305e+06	1.56745e+06	1.55461e+06	1.52087e+06	1.54741e+06	1.56801e+06	1.57554e+06	1.66016e+06	1.52311e+06	1.51705e+06	1.47713e+06	1.50786e+06	1.48922e+06	1.56442e+06	1.50337e+06	1.35458e+06	1.35662e+06	1.31215e+06	1.29678e+06	1.28964e+06	1.30251e+06	1.29728e+06
1/P52597	921799	1.02325e+06	921764	953580	1.01151e+06	951461	887929	1.05838e+06	1.03526e+06	941843	943019	961338	938030	889260	1.04889e+06	991433	967446	952812	919590	966086	895248	1.63269e+06	1.66176e+06	1.51451e+06	1.51448e+06	1.53379e+06	1.70019e+06	1.64039e+06	1.78126e+06	1.74241e+06	1.74864e+06	1.73109e+06	1.74023e+06	1.73601e+06	1.84882e+06	1.73186e+06	1.72991e+06	1.67376e+06	1.73344e+06	1.68243e+06	1.79414e+06	1.83571e+06	1.29329e+06	1.23021e+06	1.2527e+06	1.1944e+06	1.19517e+06	1.22296e+06	1.27594e+06
1/Q9Y266	1.42483e+06	1.40884e+06	1.4055e+06	1.49176e+06	1.44513e+06	1.50005e+06	1.57034e+06	1.48301e+06	1.52234e+06	1.45645e+06	1.48418e+06	1.62802e+06	1.55958e+06	1.45754e+06	1.45563e+06	1.52304e+06	1.5317e+06	1.62559e+06	1.46974e+06	1.42525e+06	1.51446e+06	1.60908e+06	1.64643e+06	1.52761e+06	1.54026e+06	1.55292e+06	1.66327e+06	1.64906e+06	1.77685e+06	1.76412e+06	1.73581e+06	1.77228e+06	1.77285e+06	1.76813e+06	1.81666e+06	1.62784e+06	1.63611e+06	1.61088e+06	1.63554e+06	1.6416e+06	1.69256e+06	1.77772e+06	1.16952e+06	1.17933e+06	1.12009e+06	1.18629e+06	1.12128e+06	1.14836e+06	1.17651e+06
1/P49207	1.1345e+06	1.15154e+06	1.00406e+06	999195	1.05327e+06	1.01565e+06	859787	1.20354e+06	1.14309e+06	1.1481e+06	1.08066e+06	1.10065e+06	1.16666e+06	798970	1.21108e+06	1.24225e+06	1.2302e+06	1.14903e+06	1.02403e+06	1.05902e+06	828809	1.62639e+06	1.65399e+06	1.24763e+06	1.23568e+06	1.47968e+06	1.61947e+06	1.65059e+06	1.79141e+06	1.73131e+06	1.71917e+06	1.75825e+06	1.7522e+06	1.74279e+06	1.56528e+06	1.67042e+06	1.65982e+06	1.60759e+06	1.6743e+06	1.65435e+06	1.73817e+06	1.47751e+06	1.26754e+06	1.23847e+06	1.15505e+06	1.10773e+06	1.17288e+06	1.19893e+06	1.2461e+06
1/P40227	1.39676e+06	1.45039e+06	1.28708e+06	1.32545e+06	1.31886e+06	1.32355e+06	1.23124e+06	1.56413e+06	1.46595e+06	1.431e+06	1.33793e+06	1.412e+06	1.44389e+06	1.18568e+06	1.54853e+06	1.56068e+06	1.5444e+06	1.53813e+06	1.30045e+06	1.36992e+06	1.31303e+06	1.53905e+06	1.58359e+06	1.47244e+06	1.46288e+06	1.50029e+06	1.59632e+06	1.57211e+06	1.68615e+06	1.67306e+06	1.63911e+06	1.65905e+06	1.68448e+06	1.68976e+06	1.73105e+06	1.61181e+06	1.60391e+06	1.61317e+06	1.67028e+06	1.63413e+06	1.68561e+06	1.67689e+06	1.37191e+06	1.36131e+06	1.34971e+06	1.34814e+06	1.36683e+06	1.35145e+06	1.42037e+06
1/P49321	1.31815e+06	1.26935e+06	872122	1.31223e+06	1.31177e+06	1.32605e+06	1.30214e+06	1.39872e+06	1.38431e+06	1.28841e+06	1.34198e+06	1.06034e+06	1.40239e+06	1.23861e+06	1.40924e+06	1.46594e+06	1.4161e+06	1.44992e+06	1.30915e+06	1.34855e+06	1.34928e+06	1.37091e+06	1.39308e+06	1.27317e+06	1.26398e+06	1.27124e+06	1.40011e+06	1.40011e+06	1.50368e+06	1.44527e+06	1.46276e+06	1.4768e+06	1.49391e+06	1.4744e+06	1.53825e+06	1.46891e+06	1.44941e+06	1.45843e+06	1.49018e+06	1.4771e+06	1.54987e+06	1.59143e+06	1.39346e+06	1.31084e+06	1.36133e+06	1.40809e+06	1.36587e+06	1.38307e+06	1.17701e+06
1/P62424	1.30501e+06	1.24084e+06	1.15806e+06	1.32556e+06	1.30453e+06	1.36733e+06	1.2533e+06	1.3488e+06	1.35172e+06	1.23649e+06	1.27729e+06	1.33898e+06	1.38318e+06	1.31046e+06	1.34763e+06	1.42961e+06	1.30876e+06	1.40717e+06	1.27885e+06	1.29966e+06	1.38466e+06	1.41281e+06	1.44036e+06	1.34143e+06	1.3391e+06	1.36684e+06	1.3212e+06	1.43177e+06	1.52916e+06	1.52055e+06	1.53319e+06	1.49694e+06	1.48155e+06	1.49209e+06	1.49044e+06	1.48971e+06	1.48572e+06	1.48566e+06	1.44935e+06	1.39833e+06	1.47367e+06	1.43799e+06	1.45983e+06	1.33296e+06	1.34436e+06	1.35821e+06	1.28736e+06	1.25788e+06	1.32053e+06
1/P78527	1.14364e+06	1.20993e+06	1.00829e+06	1.18271e+06	1.14683e+06	1.22852e+06	1.17596e+06	1.35268e+06	1.34745e+06	1.13339e+06	1.18365e+06	1.2772e+06	1.2585e+06	1.15463e+06	1.28693e+06	1.41399e+06	1.24053e+06	1.28078e+06	1.20712e+06	1.16772e+06	1.2667e+06	1.41755e+06	1.43766e+06	1.41522e+06	1.33045e+06	1.39116e+06	1.90987e+06	1.4101e+06	1.50068e+06	1.48578e+06	1.48958e+06	1.48836e+06	1.75354e+06	1.94863e+06	1.81967e+06	1.49114e+06	1.50918e+06	1.48499e+06	1.7766e+06	1.82214e+06	1.53214e+06	1.49582e+06	1.57165e+06	1.28965e+06	1.74889e+06	1.66876e+06	1.89201e+06	1.25802e+06	2.06135e+06
1/Q04837	1.10025e+06	1.13311e+06	1.13843e+06	1.17603e+06	1.16645e+06	1.16356e+06	1.11113e+06	1.19722e+06	1.20187e+06	1.18325e+06	1.15571e+06	1.24907e+06	1.23209e+06	1.04133e+06	1.18688e+06	1.26999e+06	1.19138e+06	1.22861e+06	1.1321e+06	1.15601e+06	1.09776e+06	1.56763e+06	1.57555e+06	1.3984e+06	1.43024e+06	1.46358e+06	1.57884e+06	1.56574e+06	1.7175e+06	1.68569e+06	1.6598e+06	1.71192e+06	1.71112e+06	1.67183e+06	1.7459e+06	1.59926e+06	1.59764e+06	1.55909e+06	1.59679e+06	1.57151e+06	1.65657e+06	1.6916e+06	1.44448e+06	1.3259e+06	1.37691e+06	1.36869e+06	1.29808e+06	1.28637e+06	1.36158e+06
1/P46777	1.39194e+06	1.3811e+06	1.36321e+06	1.4598e+06	1.44661e+06	1.46922e+06	1.44185e+06	1.49121e+06	1.52991e+06	1.46267e+06	1.46867e+06	1.5898e+06	1.57969e+06	1.35729e+06	1.51031e+06	1.52539e+06	1.49651e+06	1.53771e+06	1.44165e+06	1.46424e+06	1.52698e+06	1.53217e+06	1.53606e+06	1.46936e+06	1.44127e+06	1.47235e+06	1.45488e+06	1.5345e+06	1.65706e+06	1.63291e+06	1.62596e+06	1.62113e+06	1.65785e+06	1.64076e+06	1.66068e+06	1.57741e+06	1.60077e+06	1.5651e+06	1.57259e+06	1.54521e+06	1.64352e+06	1.57312e+06	1.256e+06	1.2304e+06	1.17515e+06	1.20735e+06	1.14822e+06	1.15477e+06	1.18748e+06
1/P14314	1.1368e+06	1.16429e+06	1.17332e+06	1.26065e+06	1.23e+06	1.22016e+06	1.26399e+06	1.23879e+06	1.28153e+06	1.22537e+06	1.20429e+06	1.37482e+06	1.29115e+06	1.1859e+06	1.26078e+06	1.24714e+06	1.21903e+06	1.28985e+06	1.20126e+06	1.24073e+06	1.2361e+06	1.43231e+06	1.42663e+06	1.45547e+06	1.44643e+06	1.44808e+06	1.67838e+06	1.39219e+06	1.503e+06	1.49369e+06	1.48933e+06	1.66557e+06	1.66792e+06	1.64693e+06	1.79613e+06	1.38807e+06	1.48739e+06	1.43193e+06	1.60306e+06	1.32803e+06	1.70291e+06	1.72012e+06	1.09359e+06	1.0784e+06	1.04374e+06	997035	1.0059e+06	1.03774e+06	996438
1/P05386	1.2764e+06	1.19655e+06	1.1809e+06	1.36504e+06	1.30479e+06	1.38213e+06	1.39745e+06	991584	1.03248e+06	1.19825e+06	1.31122e+06	1.13765e+06	1.13991e+06	1.38308e+06	919596	1.06582e+06	971827	1.11348e+06	1.26585e+06	1.03152e+06	1.10791e+06	1.10228e+06	1.07275e+06	1.28708e+06	1.50647e+06	1.14894e+06	1.10372e+06	1.01588e+06	947694	948731	965643	929847	957241	915524	917941	996256	979158	1.0667e+06	1.00735e+06	951614	883990	1.18165e+06	1.40737e+06	1.28684e+06	1.41167e+06	1.46259e+06	1.4259e+06	1.40206e+06	1.29775e+06
1/P63173	1.46525e+06	1.40795e+06	1.15535e+06	1.58446e+06	1.50624e+06	1.52395e+06	527692	1.33993e+06	1.55831e+06	1.43158e+06	1.42826e+06	1.2501e+06	1.30751e+06	1.65623e+06	1.11774e+06	1.28666e+06	1.23895e+06	1.27354e+06	1.55885e+06	1.22022e+06	1.44891e+06	1.39946e+06	1.45478e+06	1.23386e+06	1.14124e+06	1.27781e+06	1.23117e+06	1.43937e+06	1.34886e+06	1.30918e+06	1.29489e+06	1.3271e+06	1.31431e+06	1.48967e+06	1.08299e+06	1.42292e+06	1.42674e+06	1.50079e+06	1.50261e+06	1.48303e+06	1.5805e+06	1.31204e+06	1.35124e+06	1.51979e+06	1.41188e+06	1.25604e+06	1.44785e+06	1.45405e+06	1.26682e+06
1/P07741	1.14158e+06	816936	1.07504e+06	1.22637e+06	875306	1.2466e+06	1.21874e+06	821937	895999	826056	1.20524e+06	1.17292e+06	1.20622e+06	1.18747e+06	869471	1.18085e+06	1.12223e+06	1.21033e+06	1.17073e+06	1.14427e+06	785460	1.44339e+06	1.51482e+06	1.46997e+06	1.43482e+06	1.45034e+06	1.48908e+06	1.41617e+06	1.51399e+06	1.51093e+06	1.49884e+06	1.47958e+06	1.4885e+06	1.44646e+06	1.60128e+06	1.45037e+06	1.43661e+06	1.43184e+06	1.42866e+06	1.40014e+06	1.40686e+06	1.49006e+06	1.32337e+06	929352	1.24246e+06	1.26919e+06	1.25155e+06	1.20859e+06	1.23989e+06
1/Q99832	1.30642e+06	1.32466e+06	1.3166e+06	1.41294e+06	1.37672e+06	1.4645e+06	1.50953e+06	1.31402e+06	1.35931e+06	1.36366e+06	1.38842e+06	1.40389e+06	1.44081e+06	1.45928e+06	1.30538e+06	1.39287e+06	1.3857e+06	1.46815e+06	1.34225e+06	1.36291e+06	1.54637e+06	1.30157e+06	1.37464e+06	1.29448e+06	1.27766e+06	1.32024e+06	1.37574e+06	1.31285e+06	1.39774e+06	1.39536e+06	1.38529e+06	1.39863e+06	1.4047e+06	1.37933e+06	1.58851e+06	1.32376e+06	1.3533e+06	1.32488e+06	1.32125e+06	1.28864e+06	1.32411e+06	1.38764e+06	1.20875e+06	1.1531e+06	1.14023e+06	1.17375e+06	1.13576e+06	1.13479e+06	1.17699e+06
1/Q15717	1.34261e+06	1.32684e+06	1.26648e+06	1.39799e+06	1.37037e+06	1.40409e+06	1.42751e+06	1.4744e+06	1.49352e+06	1.37567e+06	1.38301e+06	1.56041e+06	1.49552e+06	1.43011e+06	1.44401e+06	1.48642e+06	1.45299e+06	1.52398e+06	1.40186e+06	1.45006e+06	1.52993e+06	1.44943e+06	1.48918e+06	1.40091e+06	1.41442e+06	1.44431e+06	1.51715e+06	1.44721e+06	1.47612e+06	1.44498e+06	1.44179e+06	1.46722e+06	1.48463e+06	1.47117e+06	1.59109e+06	1.48223e+06	1.49373e+06	1.46569e+06	1.49576e+06	1.45538e+06	1.52418e+06	1.50229e+06	1.29468e+06	1.27901e+06	1.26301e+06	1.24501e+06	1.24616e+06	1.20793e+06	1.24016e+06
1/P50914	1.49373e+06	1.46542e+06	1.42304e+06	1.50193e+06	1.45076e+06	1.52527e+06	1.511e+06	1.40516e+06	1.40683e+06	1.53634e+06	1.53237e+06	1.41187e+06	1.46383e+06	1.52621e+06	1.34417e+06	1.42832e+06	1.42158e+06	1.48804e+06	1.53172e+06	1.35272e+06	1.49713e+06	1.47366e+06	1.48852e+06	1.44206e+06	1.43031e+06	1.45323e+06	1.43213e+06	1.44218e+06	1.36667e+06	1.34954e+06	1.34283e+06	1.39077e+06	1.4161e+06	1.39762e+06	1.411e+06	1.55719e+06	1.58249e+06	1.55297e+06	1.57407e+06	1.50595e+06	1.431e+06	1.44778e+06	1.25294e+06	1.23747e+06	1.2881e+06	1.32036e+06	1.28948e+06	1.26606e+06	1.1878e+06
1/P52209	1.47895e+06	1.52221e+06	1.43819e+06	1.54015e+06	1.56546e+06	1.56116e+06	1.66947e+06	1.58789e+06	1.6453e+06	1.4845e+06	1.577e+06	1.64209e+06	1.6741e+06	1.62117e+06	1.64952e+06	1.69252e+06	1.6125e+06	1.72537e+06	1.55078e+06	1.5746e+06	1.74622e+06	1.3224e+06	1.34536e+06	1.23374e+06	1.2657e+06	1.28611e+06	1.32598e+06	1.30333e+06	1.41668e+06	1.39992e+06	1.41981e+06	1.40542e+06	1.40115e+06	1.41093e+06	1.48295e+06	1.3911e+06	1.4285e+06	1.39404e+06	1.38795e+06	1.35587e+06	1.42541e+06	1.37766e+06	1.20214e+06	1.18492e+06	1.13227e+06	1.12196e+06	1.12478e+06	1.13927e+06	1.15404e+06
1/O75367	1.25435e+06	1.0885e+06	1.19278e+06	1.38383e+06	1.37256e+06	1.42494e+06	967106	1.43599e+06	1.47787e+06	1.12825e+06	1.37865e+06	1.45558e+06	1.41206e+06	1.14046e+06	1.4396e+06	1.22155e+06	1.44721e+06	1.21045e+06	1.34122e+06	1.39184e+06	1.17262e+06	1.77181e+06	1.88728e+06	1.29099e+06	1.56948e+06	1.72252e+06	1.56533e+06	1.83832e+06	1.93126e+06	1.89522e+06	1.76868e+06	1.66486e+06	1.54638e+06	1.92941e+06	1.98336e+06	1.80023e+06	1.88041e+06	1.72921e+06	1.80444e+06	1.72362e+06	1.82891e+06	1.47679e+06	1.11674e+06	1.07477e+06	1.15017e+06	1.15606e+06	1.13943e+06	1.0953e+06	1.0666e+06
1/O75531	1.30738e+06	1.2351e+06	1.22351e+06	1.40394e+06	1.34622e+06	1.37384e+06	1.42253e+06	1.16e+06	1.24114e+06	1.2948e+06	1.37591e+06	1.24112e+06	1.3256e+06	1.427e+06	1.12898e+06	1.28753e+06	1.20333e+06	1.24515e+06	1.36218e+06	1.20542e+06	1.33889e+06	1.25722e+06	1.29735e+06	1.34741e+06	1.34442e+06	1.33122e+06	1.28961e+06	1.2786e+06	1.25065e+06	1.24778e+06	1.23589e+06	1.25161e+06	1.23834e+06	1.2431e+06	1.22532e+06	1.36473e+06	1.36459e+06	1.30797e+06	1.33361e+06	1.32758e+06	1.20262e+06	1.29984e+06	1.19133e+06	1.1536e+06	1.16359e+06	1.19784e+06	1.20331e+06	1.18063e+06	1.09282e+06
1/Q9Y230	1.26742e+06	1.30221e+06	1.18686e+06	1.26173e+06	1.29354e+06	1.23715e+06	1.20529e+06	1.46177e+06	1.42223e+06	1.33068e+06	1.27018e+06	1.28943e+06	1.38972e+06	1.1793e+06	1.41124e+06	1.45868e+06	1.43761e+06	1.40982e+06	1.21733e+06	1.28439e+06	1.25615e+06	1.36293e+06	1.39075e+06	1.30554e+06	1.28609e+06	1.30649e+06	1.42098e+06	1.41113e+06	1.46342e+06	1.43639e+06	1.44668e+06	1.50908e+06	1.5004e+06	1.4813e+06	1.51375e+06	1.39624e+06	1.41597e+06	1.40065e+06	1.44408e+06	1.40962e+06	1.48961e+06	1.49107e+06	1.23986e+06	1.22865e+06	1.15943e+06	1.21803e+06	1.21592e+06	1.22724e+06	1.22139e+06
1/P51572	1.1157e+06	1.22653e+06	1.02894e+06	1.00681e+06	1.06588e+06	987097	848790	1.27904e+06	1.18718e+06	1.16829e+06	1.03142e+06	1.12355e+06	1.18929e+06	773050	1.1929e+06	1.26456e+06	1.28063e+06	1.18314e+06	1.02051e+06	1.05075e+06	821902	1.44194e+06	1.45743e+06	1.43238e+06	1.40496e+06	1.40747e+06	1.49143e+06	1.45398e+06	1.57185e+06	1.5596e+06	1.53411e+06	1.58245e+06	1.56637e+06	1.57929e+06	1.63652e+06	1.47844e+06	1.51362e+06	1.50019e+06	1.48452e+06	1.48253e+06	1.59286e+06	1.70786e+06	1.07993e+06	1.06519e+06	1.04779e+06	1.1665e+06	1.06228e+06	1.05757e+06	1.1536e+06
1/P42167	1.18586e+06	1.30005e+06	1.15691e+06	1.23078e+06	1.26336e+06	1.26401e+06	1.34924e+06	1.23814e+06	1.3071e+06	1.32572e+06	1.27917e+06	1.29316e+06	1.31422e+06	1.35968e+06	1.27575e+06	1.32674e+06	1.28339e+06	1.2971e+06	1.31276e+06	1.24761e+06	1.36142e+06	1.35828e+06	1.37687e+06	1.33169e+06	1.31109e+06	1.32996e+06	1.38646e+06	1.33003e+06	1.42999e+06	1.41768e+06	1.43517e+06	1.44714e+06	1.4186e+06	1.40341e+06	1.4717e+06	1.40692e+06	1.41429e+06	1.42263e+06	1.42086e+06	1.40263e+06	1.44853e+06	1.45984e+06	1.35259e+06	1.31533e+06	1.30148e+06	1.31247e+06	1.31505e+06	1.28686e+06	1.32436e+06
1/P54819	1.31533e+06	1.34118e+06	1.29124e+06	1.40449e+06	1.41569e+06	1.41871e+06	1.36894e+06	1.44166e+06	1.46632e+06	1.39353e+06	1.40653e+06	1.49999e+06	1.50781e+06	1.24185e+06	1.41762e+06	1.50837e+06	1.42958e+06	1.50824e+06	1.38502e+06	1.41018e+06	1.1622e+06	1.60031e+06	1.60475e+06	1.56028e+06	1.53828e+06	1.54502e+06	1.66229e+06	1.59964e+06	1.77031e+06	1.741e+06	1.70902e+06	1.76332e+06	1.75798e+06	1.76715e+06	1.87043e+06	1.69463e+06	1.70713e+06	1.67106e+06	1.71419e+06	1.6993e+06	1.78306e+06	1.8602e+06	1.20501e+06	1.17839e+06	1.1027e+06	1.14912e+06	1.10733e+06	1.1262e+06	1.19015e+06
1/P62304	1.17118e+06	1.18945e+06	1.0349e+06	1.25934e+06	1.28119e+06	1.27871e+06	1.32059e+06	1.01951e+06	1.06144e+06	1.16717e+06	1.25471e+06	1.11247e+06	1.09874e+06	1.38121e+06	1.00456e+06	1.11304e+06	1.01064e+06	1.12514e+06	1.25209e+06	1.11716e+06	1.13742e+06	1.22288e+06	1.26497e+06	1.26114e+06	1.25592e+06	1.24224e+06	1.23995e+06	1.25927e+06	1.07854e+06	1.04454e+06	1.05118e+06	1.03229e+06	1.06706e+06	1.01554e+06	869994	1.07154e+06	1.04443e+06	1.16754e+06	1.21771e+06	1.19228e+06	1.07157e+06	1.19123e+06	1.55481e+06	1.43701e+06	1.41696e+06	1.49646e+06	1.541e+06	1.47245e+06	1.44018e+06
1/P35613	1.0932e+06	1.24051e+06	938336	949973	1.03592e+06	926938	926063	1.18272e+06	1.19633e+06	1.17639e+06	1.0625e+06	1.06328e+06	1.15738e+06	884656	1.236e+06	1.16539e+06	1.19673e+06	1.1037e+06	929795	993994	882576	1.42169e+06	1.41694e+06	1.32494e+06	1.35804e+06	1.36669e+06	1.43279e+06	1.42456e+06	1.42154e+06	1.42752e+06	1.41223e+06	1.44146e+06	1.49387e+06	1.4744e+06	1.45367e+06	1.39908e+06	1.42505e+06	1.43e+06	1.43591e+06	1.4347e+06	1.49122e+06	1.50183e+06	1.12369e+06	1.20772e+06	1.16657e+06	1.14098e+06	1.16535e+06	1.07347e+06	1.12693e+06
1/Q9P035	1.22947e+06	1.24903e+06	1.21926e+06	1.3524e+06	1.29985e+06	1.3416e+06	939971	1.41236e+06	1.38739e+06	1.26361e+06	1.3256e+06	1.44397e+06	1.3557e+06	1.03745e+06	1.44257e+06	1.33741e+06	1.32627e+06	1.38207e+06	839793	1.3408e+06	1.07223e+06	1.30618e+06	1.2996e+06	1.23993e+06	1.25164e+06	1.27713e+06	1.25153e+06	1.29423e+06	1.38341e+06	1.3765e+06	1.38785e+06	1.35438e+06	1.38409e+06	1.35977e+06	1.40564e+06	1.33537e+06	1.33479e+06	1.33812e+06	1.36009e+06	1.30986e+06	1.39248e+06	1.35054e+06	1.39738e+06	1.36615e+06	1.41317e+06	1.46848e+06	1.39621e+06	1.35413e+06	1.40162e+06
1/P46781	1.13902e+06	1.14219e+06	1.08784e+06	1.20692e+06	1.16528e+06	1.21522e+06	1.22905e+06	1.23281e+06	1.26185e+06	1.13411e+06	1.23534e+06	1.29682e+06	1.27198e+06	1.30626e+06	1.25952e+06	1.27416e+06	1.24862e+06	1.25226e+06	1.18504e+06	1.19824e+06	1.26121e+06	1.26174e+06	1.32248e+06	1.22061e+06	1.1743e+06	1.18465e+06	1.30291e+06	1.29456e+06	1.39554e+06	1.35162e+06	1.3487e+06	1.4029e+06	1.44149e+06	1.41974e+06	1.42385e+06	1.36674e+06	1.37811e+06	1.38903e+06	1.38569e+06	1.39117e+06	1.45634e+06	1.44165e+06	1.21532e+06	1.07652e+06	1.13736e+06	1.20134e+06	1.17007e+06	1.1236e+06	1.22495e+06
1/P22102	1.37603e+06	1.31152e+06	1.2514e+06	1.3531e+06	1.35881e+06	1.35776e+06	1.12505e+06	1.42618e+06	1.34234e+06	1.3921e+06	1.36951e+06	1.37692e+06	1.40787e+06	1.09147e+06	1.41281e+06	1.47963e+06	1.41525e+06	1.45812e+06	1.32158e+06	1.34403e+06	1.02279e+06	1.34407e+06	1.28713e+06	1.23511e+06	1.18683e+06	1.21224e+06	1.29301e+06	1.30262e+06	1.35705e+06	1.33521e+06	1.37635e+06	1.36442e+06	1.35535e+06	1.3724e+06	1.44253e+06	1.36869e+06	1.35973e+06	1.3467e+06	1.36688e+06	1.36047e+06	1.3949e+06	1.42808e+06	1.18008e+06	1.12604e+06	1.12246e+06	1.1087e+06	1.11271e+06	1.12019e+06	1.17261e+06
1/P22234	1.31799e+06	1.33293e+06	1.27662e+06	1.31902e+06	1.31135e+06	1.28518e+06	1.21805e+06	1.44182e+06	1.42668e+06	1.36136e+06	1.30897e+06	1.40979e+06	1.45009e+06	1.1384e+06	1.43624e+06	1.45712e+06	1.41705e+06	1.45e+06	1.2764e+06	1.32913e+06	1.26756e+06	1.48689e+06	1.48885e+06	1.28348e+06	1.3387e+06	1.38839e+06	1.4552e+06	1.47808e+06	1.59337e+06	1.54063e+06	1.51866e+06	1.60076e+06	1.56194e+06	1.56104e+06	1.61529e+06	1.54172e+06	1.52121e+06	1.52652e+06	1.54015e+06	1.54175e+06	1.62718e+06	1.49174e+06	1.06603e+06	1.02308e+06	1.02338e+06	1.06352e+06	1.00257e+06	1.02959e+06	1.07845e+06
1/P25789	1.3487e+06	1.32153e+06	1.28497e+06	1.34455e+06	1.34907e+06	1.37813e+06	1.29305e+06	1.36327e+06	1.36316e+06	1.36956e+06	1.32074e+06	1.42691e+06	1.40468e+06	1.21025e+06	1.36566e+06	1.44814e+06	1.36224e+06	1.44369e+06	1.34556e+06	1.26741e+06	1.15649e+06	1.32417e+06	1.34763e+06	1.2558e+06	1.27102e+06	1.28483e+06	1.35103e+06	1.36621e+06	1.40613e+06	1.38108e+06	1.40506e+06	1.4213e+06	1.41465e+06	1.41365e+06	1.35946e+06	1.4336e+06	1.44156e+06	1.4083e+06	1.44011e+06	1.4204e+06	1.43045e+06	1.43087e+06	1.18871e+06	1.2089e+06	1.15662e+06	1.14403e+06	1.19477e+06	1.19781e+06	1.21989e+06
1/P17096	612782	632726	540685	530262	600310	627776	613487	644682	653953	557669	498967	635879	556636	652540	635357	631372	650865	661043	567708	495391	721547	1.72856e+06	1.62393e+06	1.69006e+06	1.59578e+06	1.61934e+06	1.80299e+06	1.70908e+06	1.83819e+06	1.84781e+06	1.88113e+06	1.8857e+06	1.85719e+06	1.83879e+06	1.96118e+06	1.7541e+06	1.75464e+06	1.64129e+06	1.73277e+06	1.70116e+06	1.82304e+06	1.90503e+06	1.18602e+06	1.13018e+06	1.18575e+06	1.10579e+06	1.03775e+06	1.06717e+06	1.12994e+06
1/P49773	934794	974183	909261	983406	953477	1.0199e+06	1.02551e+06	1.08892e+06	1.03619e+06	999499	985512	1.07585e+06	1.09223e+06	992714	1.00792e+06	1.1182e+06	1.05112e+06	1.13481e+06	978038	1.00636e+06	1.09309e+06	1.41961e+06	1.46832e+06	1.28138e+06	1.29879e+06	1.3288e+06	1.50253e+06	1.43208e+06	1.5687e+06	1.51988e+06	1.54292e+06	1.56097e+06	1.56006e+06	1.54854e+06	1.61307e+06	1.51523e+06	1.53099e+06	1.51952e+06	1.51556e+06	1.51068e+06	1.56187e+06	1.59876e+06	1.18647e+06	1.1315e+06	1.09903e+06	1.13907e+06	1.13089e+06	1.13151e+06	1.2713e+06
1/P82979	1.40718e+06	1.35673e+06	1.30562e+06	1.53806e+06	1.50922e+06	1.55661e+06	1.56301e+06	1.63935e+06	1.5516e+06	1.44115e+06	1.54197e+06	1.6186e+06	1.64921e+06	1.48317e+06	1.62364e+06	1.67148e+06	1.58402e+06	1.68618e+06	1.47605e+06	1.51456e+06	1.50937e+06	1.26145e+06	1.27373e+06	1.21442e+06	1.21148e+06	1.20348e+06	1.2595e+06	1.27264e+06	1.31855e+06	1.31439e+06	1.29493e+06	1.30169e+06	1.29918e+06	1.28465e+06	1.40134e+06	1.27151e+06	1.2797e+06	1.29428e+06	1.2782e+06	1.2489e+06	1.31307e+06	1.39754e+06	1.1694e+06	1.16863e+06	1.16657e+06	1.19639e+06	1.14879e+06	1.12941e+06	1.17985e+06
1/P38919	1.28682e+06	1.28267e+06	1.23571e+06	1.37241e+06	1.35123e+06	1.30966e+06	1.26378e+06	1.3883e+06	1.36915e+06	1.32233e+06	1.29778e+06	1.42934e+06	1.3665e+06	1.33168e+06	1.36817e+06	1.40273e+06	1.31379e+06	1.44257e+06	1.22969e+06	1.32869e+06	1.37165e+06	1.31282e+06	1.29689e+06	1.18353e+06	1.20508e+06	1.19358e+06	1.23233e+06	1.35304e+06	1.32935e+06	1.31417e+06	1.29353e+06	1.29303e+06	1.28951e+06	1.26785e+06	1.2862e+06	1.35168e+06	1.33796e+06	1.31078e+06	1.28382e+06	1.2902e+06	1.34579e+06	1.25317e+06	1.2429e+06	1.24356e+06	1.23455e+06	1.17601e+06	1.17195e+06	1.18277e+06	1.11322e+06
1/P18669	1.21443e+06	1.23198e+06	1.20186e+06	1.33094e+06	1.31143e+06	1.28267e+06	1.28684e+06	1.30166e+06	1.37513e+06	1.32677e+06	1.29075e+06	1.43336e+06	1.37532e+06	1.2264e+06	1.32121e+06	1.29045e+06	1.21386e+06	1.3342e+06	1.25275e+06	1.28114e+06	1.30769e+06	1.29352e+06	1.31727e+06	1.34251e+06	1.34174e+06	1.3416e+06	1.27877e+06	1.26889e+06	1.37968e+06	1.40283e+06	1.37044e+06	1.36353e+06	1.38093e+06	1.36372e+06	1.54155e+06	1.25127e+06	1.31283e+06	1.31102e+06	1.27403e+06	1.25758e+06	1.35431e+06	1.33782e+06	978762	976382	999078	956111	916975	880611	834476
1/Q14739	1.14531e+06	1.13807e+06	1.07642e+06	1.1613e+06	1.16907e+06	1.18361e+06	1.23009e+06	1.21099e+06	1.19883e+06	1.16018e+06	1.16468e+06	1.24958e+06	1.27287e+06	1.14206e+06	1.22217e+06	1.25586e+06	1.24744e+06	1.30583e+06	1.17378e+06	1.17857e+06	1.33022e+06	1.29095e+06	1.34223e+06	1.24178e+06	1.24397e+06	1.26931e+06	1.32944e+06	1.30709e+06	1.39874e+06	1.37279e+06	1.3921e+06	1.39919e+06	1.38257e+06	1.39586e+06	1.52174e+06	1.36036e+06	1.3985e+06	1.40078e+06	1.3644e+06	1.36012e+06	1.43425e+06	1.47956e+06	1.27984e+06	1.18766e+06	1.22868e+06	1.22675e+06	1.16063e+06	1.14707e+06	1.26641e+06
1/P11586	1.12991e+06	1.16791e+06	1.0138e+06	1.10419e+06	1.15099e+06	1.17807e+06	1.16953e+06	1.16222e+06	1.24831e+06	1.08134e+06	1.17949e+06	1.22814e+06	1.23195e+06	1.11279e+06	1.23126e+06	1.2135e+06	1.2196e+06	1.26169e+06	1.10699e+06	1.15753e+06	1.2688e+06	1.44325e+06	1.27612e+06	1.10481e+06	1.41429e+06	1.45039e+06	1.55606e+06	1.4848e+06	1.54427e+06	1.54341e+06	1.57816e+06	1.52438e+06	1.54699e+06	1.59328e+06	1.36492e+06	1.58335e+06	1.59455e+06	1.59907e+06	1.60466e+06	1.63072e+06	1.71274e+06	1.30473e+06	1.59971e+06	1.52358e+06	1.52622e+06	1.50013e+06	1.48607e+06	1.52648e+06	1.5724e+06
1/P31946	1.0661e+06	1.19128e+06	1.07726e+06	1.18923e+06	900358	1.20069e+06	993000	1.18291e+06	1.19922e+06	1.24786e+06	937837	1.20856e+06	1.24116e+06	921222	1.14528e+06	1.23053e+06	1.1911e+06	1.24985e+06	833360	900169	887398	1.25285e+06	1.25988e+06	1.35132e+06	1.32136e+06	1.32823e+06	1.31237e+06	1.28281e+06	1.25858e+06	1.27262e+06	1.24944e+06	1.28936e+06	1.30102e+06	1.28216e+06	1.39352e+06	1.24115e+06	1.27614e+06	1.26156e+06	1.24099e+06	1.20027e+06	1.24249e+06	1.39864e+06	1.00881e+06	993923	1.01887e+06	953410	961779	987041	915867
1/Q96AE4	1.25278e+06	1.24918e+06	1.20984e+06	1.31301e+06	1.26297e+06	1.29637e+06	1.35933e+06	1.3318e+06	1.29405e+06	1.2625e+06	1.23699e+06	1.37244e+06	1.38043e+06	1.28111e+06	1.29088e+06	1.3947e+06	1.35388e+06	1.35115e+06	1.24908e+06	1.24958e+06	1.43938e+06	1.22117e+06	1.24748e+06	1.2576e+06	1.23218e+06	1.24559e+06	1.24963e+06	1.22456e+06	1.31029e+06	1.31871e+06	1.29321e+06	1.31013e+06	1.33751e+06	1.3189e+06	1.4411e+06	1.2569e+06	1.27393e+06	1.2664e+06	1.23974e+06	1.21721e+06	1.2884e+06	1.3558e+06	1.13179e+06	1.12277e+06	1.07808e+06	1.12326e+06	1.10813e+06	1.08715e+06	1.06589e+06
1/P62888	798548	756143	760167	865801	808750	831782	829074	736528	770680	802854	807213	772118	750932	866088	725364	752329	698674	787023	784754	785469	750779	1.29268e+06	1.28917e+06	1.21582e+06	1.21119e+06	1.23338e+06	1.30997e+06	1.27499e+06	1.24899e+06	1.2293e+06	1.22053e+06	1.26896e+06	1.25629e+06	1.23843e+06	1.22607e+06	1.27843e+06	1.27527e+06	1.25774e+06	1.27947e+06	1.24176e+06	1.22718e+06	1.2593e+06	1.05462e+06	1.03605e+06	981222	966341	977820	947067	936135
1/P34932	1.20022e+06	1.17947e+06	1.2297e+06	1.3197e+06	1.27932e+06	1.27513e+06	1.31447e+06	1.2593e+06	1.33763e+06	1.28457e+06	1.29724e+06	1.36499e+06	1.30033e+06	1.26221e+06	1.3341e+06	1.29767e+06	1.19392e+06	1.3255e+06	1.25941e+06	1.26465e+06	1.45647e+06	1.13338e+06	1.20146e+06	1.12568e+06	1.14422e+06	1.15274e+06	1.12635e+06	1.17934e+06	1.19845e+06	1.20499e+06	1.17586e+06	1.19575e+06	1.20298e+06	1.19765e+06	1.29405e+06	1.13611e+06	1.17031e+06	1.13546e+06	1.12327e+06	1.10768e+06	1.17312e+06	1.16739e+06	1.17604e+06	1.15502e+06	1.144e+06	1.12566e+06	1.15934e+06	1.11901e+06	986730
1/P52565	1.17934e+06	1.1687e+06	1.19047e+06	1.44079e+06	1.43116e+06	1.48259e+06	1.41383e+06	1.20527e+06	1.32365e+06	1.25035e+06	1.32711e+06	1.36452e+06	1.4656e+06	1.35892e+06	1.20973e+06	1.30067e+06	1.30325e+06	1.47539e+06	1.30677e+06	1.35617e+06	1.22672e+06	1.22303e+06	1.26825e+06	1.30233e+06	1.27965e+06	1.25683e+06	1.35929e+06	1.20154e+06	1.2729e+06	1.28068e+06	1.28301e+06	1.31298e+06	1.32113e+06	1.30416e+06	1.48297e+06	1.21024e+06	1.23269e+06	1.19318e+06	1.2356e+06	1.20658e+06	1.24162e+06	1.32712e+06	1.03163e+06	1.01281e+06	1.01825e+06	999665	962536	904008	1.01972e+06
1/Q15758	1.10608e+06	1.07955e+06	1.03063e+06	1.20229e+06	1.13625e+06	1.2035e+06	1.20852e+06	982819	1.03005e+06	1.10628e+06	1.14385e+06	1.07112e+06	1.0785e+06	1.24071e+06	946098	1.05105e+06	988989	1.09744e+06	1.14133e+06	1.0512e+06	1.11188e+06	1.13724e+06	1.16184e+06	1.14485e+06	1.11425e+06	1.17932e+06	1.17558e+06	1.16242e+06	1.06148e+06	1.05444e+06	1.01671e+06	1.09123e+06	1.06268e+06	1.05796e+06	922508	1.17896e+06	1.12876e+06	1.13317e+06	1.16466e+06	1.12739e+06	1.03075e+06	1.13119e+06	1.28775e+06	1.21532e+06	1.27252e+06	1.29711e+06	1.30229e+06	1.25159e+06	1.18547e+06
1/P08758	932286	945744	896331	963467	1.25664e+06	986060	991343	1.25574e+06	1.0469e+06	961638	997707	1.01488e+06	1.31991e+06	1.02655e+06	986548	991973	927791	1.024e+06	963946	997675	1.03527e+06	963811	995923	1.25825e+06	1.22919e+06	1.28757e+06	1.45816e+06	982890	1.05072e+06	1.03278e+06	1.0078e+06	1.39584e+06	1.01863e+06	1.00998e+06	1.00677e+06	1.00852e+06	1.01636e+06	1.45685e+06	1.01555e+06	981801	1.03017e+06	1.3973e+06	1.18771e+06	1.18856e+06	1.14902e+06	1.13666e+06	1.13835e+06	1.12244e+06	1.21357e+06
1/P55769	1.30682e+06	1.34823e+06	1.25056e+06	1.34273e+06	1.32807e+06	1.37742e+06	1.37674e+06	1.48727e+06	1.4542e+06	1.34369e+06	1.35223e+06	1.46317e+06	1.47203e+06	1.30966e+06	1.43142e+06	1.50062e+06	1.44092e+06	1.4841e+06	1.32053e+06	1.34524e+06	1.54183e+06	1.26887e+06	1.27334e+06	1.18541e+06	1.18267e+06	1.20225e+06	1.18653e+06	1.274e+06	1.35531e+06	1.36281e+06	1.31842e+06	1.29207e+06	1.30869e+06	1.30808e+06	1.35756e+06	1.01939e+06	1.36978e+06	1.34545e+06	1.31875e+06	1.27821e+06	1.36545e+06	1.331e+06	1.20669e+06	1.16115e+06	1.15645e+06	1.18807e+06	990784	1.07834e+06	1.03184e+06
1/P62280	797401	796915	783549	855131	859152	861841	898363	889099	893279	856339	855480	949449	942779	890160	886160	925241	914573	990330	865813	903476	978837	1.31813e+06	1.34081e+06	1.25068e+06	1.29936e+06	1.26612e+06	1.39049e+06	1.33144e+06	1.41398e+06	1.41465e+06	1.40794e+06	1.46222e+06	1.44827e+06	1.42594e+06	1.51696e+06	1.38552e+06	1.40391e+06	1.3897e+06	1.38852e+06	1.39098e+06	1.45225e+06	1.56952e+06	1.06347e+06	962018	951477	1.01813e+06	1.02352e+06	1.03059e+06	1.0918e+06
1/Q9Y265	1.1765e+06	1.20981e+06	1.11572e+06	1.19382e+06	1.16489e+06	1.22803e+06	1.21811e+06	1.24278e+06	1.2469e+06	1.17343e+06	1.16937e+06	1.27123e+06	1.27785e+06	1.17895e+06	1.22737e+06	1.29019e+06	1.24589e+06	1.28919e+06	1.16666e+06	1.17851e+06	1.32792e+06	1.2671e+06	1.33136e+06	1.22132e+06	1.22433e+06	1.26539e+06	1.24536e+06	1.26693e+06	1.35787e+06	1.34077e+06	1.34622e+06	1.2924e+06	1.32406e+06	1.31487e+06	1.41683e+06	1.30819e+06	1.33761e+06	1.3332e+06	1.29167e+06	1.26677e+06	1.35091e+06	1.34372e+06	1.19523e+06	1.18672e+06	1.17859e+06	1.16396e+06	1.2186e+06	1.13478e+06	1.11581e+06
1/P18754	1.02903e+06	998821	907862	1.09269e+06	1.05732e+06	1.09203e+06	1.07028e+06	981678	1.02435e+06	972275	1.05045e+06	1.03913e+06	1.02156e+06	1.09021e+06	974639	1.02773e+06	957586	1.02374e+06	1.03835e+06	991127	1.04663e+06	1.29029e+06	1.3228e+06	1.12606e+06	1.14828e+06	1.19128e+06	1.24294e+06	1.3335e+06	1.40019e+06	1.35583e+06	1.36035e+06	1.37284e+06	1.35414e+06	1.33642e+06	1.30559e+06	1.36277e+06	1.36222e+06	1.37064e+06	1.32418e+06	1.33601e+06	1.36618e+06	1.26265e+06	1.15575e+06	1.057e+06	1.08655e+06	1.10183e+06	1.05822e+06	1.03027e+06	1.12308e+06
1/Q96AG4	1.23661e+06	1.27031e+06	1.17414e+06	1.23674e+06	1.1926e+06	1.23003e+06	1.19037e+06	1.27208e+06	1.28074e+06	1.24135e+06	1.22791e+06	1.22153e+06	1.27808e+06	1.19919e+06	1.23842e+06	1.3231e+06	1.22038e+06	1.30312e+06	1.20876e+06	1.23466e+06	1.26635e+06	1.21154e+06	1.24145e+06	1.17559e+06	1.1966e+06	1.20388e+06	1.1631e+06	1.25639e+06	1.25494e+06	1.24146e+06	1.24787e+06	1.22285e+06	1.24049e+06	1.23528e+06	1.20715e+06	1.26789e+06	1.30369e+06	1.32316e+06	1.25543e+06	1.24425e+06	1.24915e+06	1.2088e+06	1.17226e+06	1.13735e+06	1.13247e+06	1.17425e+06	1.17162e+06	1.12133e+06	1.14435e+06
1/P40925	1.22068e+06	1.21293e+06	1.18845e+06	1.24567e+06	1.25188e+06	1.33345e+06	1.21734e+06	1.2805e+06	1.28716e+06	1.2239e+06	1.27532e+06	1.27116e+06	1.32691e+06	1.19383e+06	1.20927e+06	1.28919e+06	1.25047e+06	1.32434e+06	1.26278e+06	1.24948e+06	1.16903e+06	1.1795e+06	1.22153e+06	1.17434e+06	1.15195e+06	1.17758e+06	1.21783e+06	1.17391e+06	1.26489e+06	1.27601e+06	1.2506e+06	1.27667e+06	1.26473e+06	1.25721e+06	1.40465e+06	1.21686e+06	1.22261e+06	1.23082e+06	1.20317e+06	1.19646e+06	1.24756e+06	1.38641e+06	1.16682e+06	1.10943e+06	1.09341e+06	1.08048e+06	1.06907e+06	1.06256e+06	1.10541e+06
1/Q13435	1.02115e+06	1.01357e+06	985136	1.05812e+06	1.03011e+06	1.09666e+06	1.15069e+06	1.09e+06	1.07091e+06	1.03712e+06	1.07427e+06	1.1101e+06	1.12485e+06	1.12163e+06	1.05033e+06	1.113e+06	1.08522e+06	1.13762e+06	1.05634e+06	1.04692e+06	1.14314e+06	1.17908e+06	1.21751e+06	1.16163e+06	1.15633e+06	1.174e+06	1.21425e+06	1.19057e+06	1.31974e+06	1.28634e+06	1.27314e+06	1.29983e+06	1.29349e+06	1.31139e+06	1.3898e+06	1.24341e+06	1.25251e+06	1.24815e+06	1.25274e+06	1.20429e+06	1.27446e+06	1.32073e+06	1.06935e+06	1.03045e+06	1.0394e+06	1.0904e+06	1.06868e+06	1.07681e+06	1.14159e+06
1/P52292	1.03642e+06	993678	923280	1.09056e+06	1.02903e+06	1.11069e+06	1.12964e+06	945353	975977	978157	1.03432e+06	973984	1.01522e+06	1.14923e+06	905595	993058	920295	1.03392e+06	1.03271e+06	999661	1.05775e+06	1.07925e+06	1.10794e+06	1.19765e+06	1.18726e+06	1.17674e+06	1.1341e+06	1.06384e+06	1.06616e+06	1.04484e+06	1.07577e+06	950951	1.06849e+06	1.0412e+06	1.00852e+06	1.09668e+06	1.12963e+06	1.12058e+06	1.09497e+06	1.06015e+06	1.0449e+06	1.12148e+06	1.42042e+06	1.12106e+06	1.13757e+06	1.22468e+06	1.36265e+06	1.09934e+06	1.07007e+06
1/Q9Y2Z9	491124	593432	94955.9	554290	7.12222e+06	612089	269856	555658	648641	575483	5.57668e+06	116949	5.8268e+06	4.11534e+06	579887	646743	626340	2.72246e+06	3.2278e+06	4.89673e+06	3.39331e+06	557344	581733	532568	541143	550764	574519	591754	6.27832e+06	608581	605471	605735	619198	592668	631378	591967	578932	599454	596431	590302	643642	603987	354476	344155	350873	344526	361256	361957	371704
1/P62861	1.21884e+06	1.17361e+06	1.0214e+06	1.08597e+06	1.07614e+06	1.12428e+06	888955	1.49061e+06	1.43488e+06	1.15037e+06	1.08232e+06	1.22193e+06	1.19197e+06	856103	1.42562e+06	1.34181e+06	1.24262e+06	1.19337e+06	1.19534e+06	1.21382e+06	893893	1.34066e+06	1.43329e+06	1.23395e+06	1.27404e+06	1.30777e+06	1.13411e+06	1.37302e+06	1.41784e+06	1.41208e+06	1.40484e+06	1.31833e+06	1.38856e+06	1.36778e+06	1.27518e+06	1.41297e+06	1.45392e+06	1.40598e+06	1.3936e+06	1.34422e+06	1.47057e+06	1.24268e+06	1.33246e+06	1.25409e+06	1.09409e+06	1.00352e+06	1.03734e+06	963971	925176
1/P05455	1.04058e+06	1.09645e+06	1.06903e+06	1.11462e+06	1.08884e+06	1.1148e+06	1.15302e+06	1.07611e+06	1.13019e+06	1.12173e+06	1.1057e+06	1.1654e+06	1.17529e+06	1.11754e+06	1.08218e+06	1.14513e+06	1.1169e+06	1.19477e+06	1.08563e+06	1.07939e+06	1.19691e+06	1.17409e+06	1.17476e+06	1.03629e+06	1.06388e+06	1.08441e+06	1.13411e+06	1.19411e+06	1.27317e+06	1.23224e+06	1.20852e+06	1.25952e+06	1.27537e+06	1.24955e+06	1.26003e+06	1.20033e+06	1.19053e+06	1.17519e+06	1.20312e+06	1.21251e+06	1.27407e+06	1.20372e+06	876679	930274	908772	908248	930870	968526	844366
1/O14818	1.04695e+06	949460	854521	1.20035e+06	1.03046e+06	1.11973e+06	1.15869e+06	1.17062e+06	1.15738e+06	970948	1.17433e+06	1.18659e+06	1.29816e+06	1.16151e+06	1.03232e+06	1.25462e+06	1.26196e+06	1.17293e+06	1.14656e+06	1.03577e+06	1.21512e+06	1.15315e+06	1.14645e+06	1.08764e+06	1.13713e+06	1.16164e+06	1.18654e+06	1.20599e+06	1.1867e+06	1.1711e+06	1.14282e+06	1.18391e+06	1.18463e+06	1.15969e+06	1.24364e+06	1.24083e+06	1.21221e+06	1.28322e+06	1.22783e+06	1.21075e+06	1.2677e+06	1.1815e+06	1.02122e+06	1.01501e+06	998815	954417	962955	939225	1.00223e+06
1/P50395	1.09917e+06	1.1267e+06	1.01309e+06	1.16526e+06	1.13965e+06	1.20088e+06	1.21002e+06	1.02936e+06	1.07024e+06	1.09603e+06	1.11164e+06	1.08305e+06	1.10519e+06	1.27199e+06	1.02308e+06	1.07898e+06	1.04092e+06	1.1265e+06	1.14105e+06	1.09623e+06	1.18959e+06	1.13705e+06	1.13199e+06	1.15189e+06	1.16384e+06	1.17022e+06	1.19778e+06	1.15668e+06	1.08547e+06	1.07031e+06	1.06645e+06	1.10425e+06	1.0916e+06	1.04971e+06	972481	1.19851e+06	1.18366e+06	1.18206e+06	1.20968e+06	1.14543e+06	1.0779e+06	1.22103e+06	1.20772e+06	1.11741e+06	1.12782e+06	1.14251e+06	1.15095e+06	1.13404e+06	1.19027e+06
1/P49458	654785	933931	891039	963164	941937	963299	904322	869558	1.03974e+06	951855	970105	925856	918813	683365	918745	946900	747313	936263	930398	883879	807864	1.35953e+06	1.38803e+06	1.28211e+06	1.3057e+06	1.34533e+06	1.38122e+06	1.37547e+06	1.32546e+06	1.30136e+06	1.29029e+06	1.35635e+06	1.356e+06	1.33946e+06	1.37016e+06	1.37915e+06	1.39741e+06	1.38179e+06	1.39192e+06	1.35599e+06	1.32817e+06	1.33917e+06	1.11165e+06	1.11783e+06	1.14109e+06	1.06739e+06	1.0777e+06	1.07033e+06	1.00647e+06
1/P13667	1.07872e+06	1.20922e+06	1.02871e+06	1.11681e+06	1.0756e+06	1.13195e+06	1.19238e+06	1.17254e+06	1.40648e+06	1.09054e+06	1.08831e+06	1.18587e+06	1.17242e+06	1.17449e+06	1.15176e+06	1.46983e+06	1.17951e+06	1.19713e+06	1.08357e+06	1.09248e+06	1.28477e+06	1.17617e+06	1.17958e+06	1.1328e+06	1.11706e+06	1.12203e+06	1.17618e+06	1.21175e+06	1.28238e+06	1.27699e+06	1.24488e+06	1.27939e+06	1.24776e+06	1.24036e+06	1.33082e+06	1.22515e+06	1.20536e+06	1.21543e+06	1.2384e+06	1.19987e+06	1.27927e+06	1.27428e+06	1.08329e+06	1.06772e+06	1.05885e+06	1.0951e+06	1.07126e+06	1.07309e+06	1.12633e+06
1/P02545	1.04996e+06	1.07385e+06	976246	1.06554e+06	1.05345e+06	1.12835e+06	1.08107e+06	1.13627e+06	1.14781e+06	1.00975e+06	1.07008e+06	1.18607e+06	1.16966e+06	1.05759e+06	1.13274e+06	1.21279e+06	1.13326e+06	1.19489e+06	1.09881e+06	1.10799e+06	1.1492e+06	1.06437e+06	1.11385e+06	1.25831e+06	1.27052e+06	1.0967e+06	1.16617e+06	1.17444e+06	1.19446e+06	1.30086e+06	1.24562e+06	1.09137e+06	1.19274e+06	1.12357e+06	1.30629e+06	1.17303e+06	1.12842e+06	1.22517e+06	1.10694e+06	1.1322e+06	1.18971e+06	1.33263e+06	936674	878607	863677	844699	841970	867445	908916
1/Q86VP6	1.02183e+06	975370	924299	1.09872e+06	1.03728e+06	1.08932e+06	1.02227e+06	991269	1.02568e+06	979926	1.06933e+06	1.02826e+06	1.04417e+06	1.03486e+06	933514	966476	944969	1.03045e+06	1.01469e+06	1.02648e+06	983374	1.06515e+06	1.06816e+06	1.07858e+06	1.11584e+06	1.07737e+06	1.1167e+06	1.08665e+06	1.06666e+06	1.03978e+06	1.03594e+06	1.07632e+06	1.05271e+06	1.0487e+06	1.12425e+06	1.1057e+06	1.11775e+06	1.11958e+06	1.10507e+06	1.06235e+06	1.06935e+06	1.13263e+06	1.14841e+06	1.06964e+06	1.1249e+06	1.20816e+06	1.19853e+06	1.1699e+06	1.06799e+06
1/Q15287	965129	1.00302e+06	935577	1.09714e+06	1.01325e+06	1.02736e+06	1.02216e+06	1.07635e+06	1.14699e+06	949141	1.04274e+06	1.09805e+06	1.0914e+06	950036	1.06815e+06	1.07809e+06	1.0552e+06	1.02629e+06	966494	1.01215e+06	1.00463e+06	1.28429e+06	1.29896e+06	1.19876e+06	1.19218e+06	1.21538e+06	1.21029e+06	1.27588e+06	1.358e+06	1.35496e+06	1.35488e+06	1.30394e+06	1.32784e+06	1.30879e+06	1.35352e+06	1.34055e+06	1.35891e+06	1.31005e+06	1.29503e+06	1.28711e+06	1.34047e+06	1.22166e+06	1.06358e+06	955534	972862	980760	925876	924368	936814
1/P12268	1.1481e+06	1.09962e+06	1.05603e+06	1.17829e+06	1.1629e+06	1.12662e+06	976666	1.07228e+06	1.27689e+06	1.16457e+06	1.16669e+06	1.11834e+06	1.16375e+06	987775	1.16546e+06	1.18912e+06	1.11824e+06	1.17777e+06	1.14447e+06	1.18463e+06	899157	1.11323e+06	1.12576e+06	1.08804e+06	1.0925e+06	1.09656e+06	1.15687e+06	1.13923e+06	1.09741e+06	1.06137e+06	1.06388e+06	1.08475e+06	1.07858e+06	1.08843e+06	1.10656e+06	1.16629e+06	1.17079e+06	1.17789e+06	1.17744e+06	1.14734e+06	1.20885e+06	1.11561e+06	1.20549e+06	1.17987e+06	1.15466e+06	1.16127e+06	1.15124e+06	1.12576e+06	1.07208e+06
1/P13073	1.07258e+06	1.07436e+06	1.00808e+06	1.16629e+06	1.15484e+06	1.16679e+06	1.1688e+06	1.1293e+06	1.18946e+06	1.08374e+06	1.10364e+06	1.14901e+06	1.235e+06	1.22702e+06	1.09202e+06	1.13025e+06	651058	1.18405e+06	1.09031e+06	1.11711e+06	1.2193e+06	1.17089e+06	1.23169e+06	1.17446e+06	1.1726e+06	1.18422e+06	1.23884e+06	1.1744e+06	1.27376e+06	1.27134e+06	1.26305e+06	1.26931e+06	1.26246e+06	1.27009e+06	1.45009e+06	1.2097e+06	1.24677e+06	1.24364e+06	1.22001e+06	1.21029e+06	1.27398e+06	1.35061e+06	999326	995978	986195	968193	960332	951489	1.03679e+06
1/P35579	858161	859087	800659	888527	874640	906256	907354	899818	797260	856944	868736	933867	932949	900714	900841	934223	889016	967672	855606	861805	907624	1.20372e+06	1.17182e+06	1.14708e+06	1.13627e+06	1.14856e+06	1.22512e+06	1.2166e+06	1.33065e+06	1.29501e+06	1.21798e+06	1.28274e+06	1.29201e+06	1.27253e+06	1.31034e+06	1.20715e+06	1.24487e+06	1.23508e+06	859743	874109	1.24034e+06	1.4234e+06	989843	766286	984919	976086	755602	726795	964684
1/P62995	1.01315e+06	1.01774e+06	958772	1.08581e+06	1.07283e+06	1.12365e+06	1.13438e+06	1.01577e+06	1.11344e+06	1.0643e+06	1.0867e+06	1.05399e+06	1.04609e+06	1.11965e+06	947170	1.02625e+06	1.03664e+06	1.07598e+06	1.08803e+06	975851	1.13718e+06	1.00179e+06	996490	885982	927477	941800	978913	1.01291e+06	984463	981498	973766	1.00654e+06	989044	962377	935839	1.0123e+06	1.02753e+06	1.00406e+06	1.01477e+06	995643	1.02348e+06	988689	958538	968843	990568	932967	990950	956526	947622
1/Q13838	1.06691e+06	1.04613e+06	1.042e+06	1.1477e+06	1.11624e+06	1.17311e+06	1.03562e+06	908964	976955	1.03771e+06	1.08594e+06	1.04085e+06	1.01382e+06	1.06189e+06	852930	945018	918841	1.02049e+06	1.09971e+06	976219	795451	1.03854e+06	1.04724e+06	1.03337e+06	1.03986e+06	1.07036e+06	1.01026e+06	1.06093e+06	987159	934147	925611	954876	971046	927105	821683	1.03201e+06	1.01736e+06	990601	1.06161e+06	1.0167e+06	964621	972424	870597	854858	850690	842879	845419	854441	724393
1/P32969	995993	912038	942431	1.10496e+06	1.08139e+06	1.04183e+06	1.02503e+06	697388	882889	1.04932e+06	1.09405e+06	941076	805084	1.04511e+06	825747	833963	774522	808383	1.12126e+06	874875	712356	1.10918e+06	1.07969e+06	1.09054e+06	1.12049e+06	1.17061e+06	1.08845e+06	1.16716e+06	958514	886294	878456	917804	912022	892682	755506	1.1621e+06	1.19586e+06	1.15812e+06	1.20207e+06	1.17115e+06	1.0777e+06	859604	1.04645e+06	1.02616e+06	1.02865e+06	1.07715e+06	1.05258e+06	1.04421e+06	794366
1/P00492	1.04536e+06	1.07538e+06	978709	1.04239e+06	1.01252e+06	1.06812e+06	972184	1.04859e+06	1.03744e+06	1.05352e+06	1.03259e+06	994368	1.03909e+06	924951	1.01894e+06	1.07668e+06	1.04582e+06	1.06231e+06	1.00534e+06	967369	917801	1.10137e+06	1.13082e+06	1.03936e+06	1.06414e+06	1.07935e+06	1.06023e+06	1.11314e+06	1.19469e+06	1.1506e+06	1.14609e+06	1.18738e+06	1.16798e+06	1.1486e+06	1.14191e+06	1.12814e+06	1.12836e+06	1.09887e+06	1.12242e+06	1.08712e+06	1.12466e+06	1.07137e+06	1.12088e+06	1.11754e+06	1.0936e+06	1.08572e+06	1.11489e+06	1.09285e+06	864026
1/P51149	1.45481e+06	1.41513e+06	774484	1.48776e+06	1.50046e+06	1.56433e+06	1.45048e+06	1.54019e+06	1.6103e+06	1.48314e+06	1.53442e+06	1.55588e+06	1.61843e+06	1.49939e+06	1.56749e+06	1.67903e+06	1.62539e+06	1.73131e+06	1.50045e+06	1.53523e+06	1.56703e+06	1.5097e+06	861864	1.32054e+06	1.37016e+06	1.40371e+06	1.39576e+06	1.55903e+06	1.56169e+06	1.57681e+06	1.5523e+06	1.53399e+06	1.53037e+06	1.53857e+06	1.47539e+06	1.51867e+06	1.52796e+06	1.48724e+06	1.51147e+06	814662	859366	1.37854e+06	1.13985e+06	900174	947652	763954	913058	903964	711039
1/P83731	1.12184e+06	1.07395e+06	1.03293e+06	1.19022e+06	1.16646e+06	1.17343e+06	1.13466e+06	1.07483e+06	1.16359e+06	1.13015e+06	1.14183e+06	1.07294e+06	1.09689e+06	1.18423e+06	1.03546e+06	1.12528e+06	1.05072e+06	1.13216e+06	1.12582e+06	1.12032e+06	1.12928e+06	1.25312e+06	1.20986e+06	1.06508e+06	1.06179e+06	1.111e+06	1.0867e+06	1.2358e+06	1.33407e+06	1.28069e+06	1.2318e+06	1.28935e+06	1.28504e+06	1.25911e+06	1.19716e+06	1.2386e+06	1.22817e+06	1.17807e+06	1.24382e+06	1.21029e+06	1.23873e+06	1.13913e+06	1.11321e+06	1.05838e+06	1.03559e+06	919949	933953	945779	876862
1/P35659	979219	945869	939821	1.0361e+06	1.03141e+06	982846	1.06074e+06	1.03698e+06	1.07367e+06	1.02856e+06	1.01333e+06	1.08349e+06	1.07589e+06	1.01378e+06	1.09149e+06	997307	969417	1.05985e+06	1.02879e+06	1.08254e+06	1.02767e+06	1.05319e+06	1.07389e+06	1.01148e+06	1.01779e+06	1.029e+06	1.01867e+06	1.11318e+06	1.01001e+06	990709	1.00755e+06	1.04517e+06	1.04077e+06	1.04685e+06	1.03034e+06	1.1044e+06	1.11618e+06	1.10616e+06	1.14212e+06	1.11849e+06	1.17406e+06	978489	1.00421e+06	1.00315e+06	1.0132e+06	970618	938949	949418	927013
1/Q9P258	1.07415e+06	1.06791e+06	1.01914e+06	1.13633e+06	1.1535e+06	1.15903e+06	1.21473e+06	1.14077e+06	1.19414e+06	1.10821e+06	1.15877e+06	1.24278e+06	1.26172e+06	1.17957e+06	1.21406e+06	1.19615e+06	1.123e+06	1.22889e+06	1.17643e+06	1.1912e+06	1.21583e+06	1.13323e+06	1.14542e+06	942902	986173	1.00208e+06	1.04958e+06	1.17227e+06	1.20909e+06	1.15248e+06	1.14493e+06	1.15685e+06	1.14553e+06	1.17425e+06	1.15636e+06	1.17296e+06	1.15209e+06	1.17716e+06	1.17571e+06	1.1816e+06	1.22254e+06	1.10944e+06	1.07371e+06	920131	972454	970748	968403	959789	975794
1/Q13151	794785	799112	723367	831328	814762	822901	863976	698357	716344	794624	796222	646494	719802	887862	720158	738935	705893	733301	794272	777853	786691	1.00236e+06	1.01076e+06	1.06422e+06	1.09239e+06	1.04138e+06	1.056e+06	1.0266e+06	954413	950830	943488	946204	928164	978964	1.02157e+06	1.02904e+06	1.04322e+06	970706	1.0683e+06	950193	851356	1.01181e+06	766708	763565	734749	757629	765659	779940	779913
1/P56537	1.07696e+06	1.07048e+06	1.02198e+06	1.11112e+06	1.0612e+06	1.12968e+06	1.1513e+06	1.0915e+06	1.08421e+06	1.07922e+06	1.07139e+06	1.09938e+06	1.10407e+06	1.12517e+06	1.03986e+06	1.10298e+06	1.08522e+06	1.11055e+06	1.07545e+06	1.0224e+06	1.19483e+06	1.05178e+06	1.08632e+06	1.10793e+06	1.1006e+06	1.07448e+06	1.07136e+06	1.0482e+06	1.04776e+06	1.04051e+06	1.04298e+06	1.06237e+06	1.06857e+06	1.03325e+06	1.13116e+06	1.13702e+06	1.16684e+06	1.13406e+06	1.10881e+06	1.1043e+06	1.05994e+06	1.09926e+06	1.03146e+06	989575	986251	1.02736e+06	969877	972139	974835
1/O14654	981111	999772	959122	1.02656e+06	1.00105e+06	1.01016e+06	1.02112e+06	1.05982e+06	1.0669e+06	1.0015e+06	1.0053e+06	1.08492e+06	1.09198e+06	981546	1.06188e+06	1.07229e+06	1.08351e+06	1.12049e+06	993380	997402	1.04932e+06	1.11081e+06	1.13388e+06	1.15149e+06	1.12261e+06	1.15475e+06	1.30001e+06	1.14947e+06	1.18937e+06	1.16979e+06	1.17632e+06	1.10799e+06	1.17969e+06	1.12175e+06	1.4314e+06	1.14467e+06	1.14874e+06	1.24399e+06	1.14796e+06	1.23113e+06	1.27093e+06	1.37117e+06	980279	879802	923917	960397	904815	886498	901453
1/O43852	1.16706e+06	1.13205e+06	1.08848e+06	1.16172e+06	1.15822e+06	1.16443e+06	1.19219e+06	1.27205e+06	1.25575e+06	1.1593e+06	1.13439e+06	1.24476e+06	1.26263e+06	1.10132e+06	1.25746e+06	1.318e+06	1.24719e+06	1.29041e+06	1.16172e+06	1.15701e+06	1.28043e+06	1.14909e+06	1.16563e+06	1.02375e+06	1.04324e+06	1.08126e+06	1.12246e+06	1.14729e+06	1.25572e+06	1.23873e+06	1.22187e+06	1.24157e+06	1.25306e+06	1.23507e+06	1.27664e+06	1.1831e+06	1.21664e+06	1.20135e+06	1.20229e+06	1.1773e+06	1.25219e+06	1.16089e+06	945008	935474	907240	942496	940108	903386	1.00277e+06
1/Q16658	688239	704154	669430	736776	704826	738450	714693	810399	825996	727256	761093	775245	798464	713795	784042	798227	792318	803104	722828	769603	759671	1.05856e+06	1.18706e+06	1.13771e+06	1.02207e+06	1.02659e+06	1.05488e+06	970481	1.20396e+06	1.33507e+06	1.45556e+06	1.01525e+06	1.0522e+06	1.04567e+06	1.38589e+06	1.13946e+06	1.30186e+06	1.1901e+06	1.16461e+06	1.00672e+06	1.09987e+06	771216	1.29314e+06	801679	784220	1.31973e+06	1.10495e+06	964676	1.29391e+06
1/Q02543	852315	857392	802278	932450	914881	953738	939765	824915	916062	867172	916484	870947	906257	1.02384e+06	785587	835413	800223	871509	949287	854817	971609	1.1131e+06	1.11875e+06	1.06615e+06	1.04368e+06	1.0555e+06	1.04438e+06	1.09803e+06	1.14789e+06	1.09474e+06	1.09626e+06	1.13354e+06	1.14962e+06	1.11567e+06	1.14133e+06	1.12502e+06	1.11716e+06	1.11182e+06	1.09905e+06	1.06301e+06	1.06555e+06	1.08448e+06	828723	795866	810462	809392	808322	787248	780890
1/P78417	1.02768e+06	1.02879e+06	949797	1.07901e+06	1.05439e+06	1.08698e+06	1.13535e+06	1.0783e+06	1.08551e+06	1.04114e+06	1.03613e+06	1.10823e+06	1.11722e+06	1.10839e+06	1.02889e+06	1.10769e+06	1.07647e+06	1.1279e+06	1.0594e+06	1.04633e+06	1.18604e+06	1.06005e+06	1.07771e+06	1.05528e+06	1.03101e+06	1.05315e+06	1.06293e+06	1.03347e+06	1.12286e+06	1.1492e+06	1.13532e+06	1.1279e+06	1.13047e+06	1.12914e+06	1.23376e+06	1.06645e+06	1.09622e+06	1.08948e+06	1.07124e+06	1.04477e+06	1.10939e+06	1.20082e+06	1.04839e+06	1.01126e+06	994365	1.024e+06	1.02809e+06	1.01461e+06	1.00744e+06
1/P29692	729517	764058	670090	1.77245e+06	730090	1.80655e+06	1.84863e+06	1.84491e+06	1.82691e+06	697385	1.75608e+06	1.90417e+06	1.90081e+06	1.66423e+06	691998	1.90681e+06	1.82583e+06	1.86999e+06	711188	1.70697e+06	769262	990419	1.01193e+06	968442	977523	999604	1.05877e+06	1.06319e+06	1.00248e+06	968396	970500	1.01673e+06	1.01056e+06	999472	1.04371e+06	1.0324e+06	1.06983e+06	1.0516e+06	1.04232e+06	1.03934e+06	999742	1.0352e+06	962774	948095	940158	945803	909829	908341	934212
1/P41252	924742	856069	777330	1.32344e+06	968439	1.00874e+06	1.0351e+06	1.04906e+06	1.22273e+06	915964	1.00557e+06	876036	977164	1.0773e+06	1.04622e+06	956346	875866	1.01197e+06	980886	933056	997876	827597	840888	798161	785859	778801	828148	815644	860457	842445	855634	847634	854230	855155	885284	843386	844757	859050	860674	827458	865843	861458	1.04772e+06	985902	965443	980109	957587	958884	988716
1/P84098	332693	338392	323510	316864	324706	307018	249343	370775	349282	344575	330061	340625	320104	231186	360632	341514	333566	318706	304447	312251	228846	1.23379e+06	1.2262e+06	1.19872e+06	1.20609e+06	1.22733e+06	1.29624e+06	1.22978e+06	1.37727e+06	1.36834e+06	1.32964e+06	1.38837e+06	1.35796e+06	1.34672e+06	1.43079e+06	1.26981e+06	1.27188e+06	1.25514e+06	1.27292e+06	1.26586e+06	1.33142e+06	1.3829e+06	999707	898108	903245	880759	818522	821298	852070
1/O75533	1.03881e+06	1.07487e+06	927165	1.02527e+06	1.02781e+06	1.04458e+06	1.27607e+06	1.13624e+06	1.32496e+06	1.07728e+06	1.01143e+06	1.04474e+06	1.05766e+06	1.27297e+06	1.24326e+06	1.14462e+06	1.26808e+06	1.06284e+06	1.28317e+06	1.04002e+06	1.17737e+06	1.07434e+06	1.21146e+06	1.13727e+06	1.12841e+06	1.16592e+06	1.00277e+06	1.09677e+06	1.15974e+06	942787	1.08855e+06	1.17295e+06	1.1881e+06	1.19504e+06	1.26787e+06	957987	1.18828e+06	946303	972451	927196	976303	1.24649e+06	1.04318e+06	988854	1.0435e+06	1.06997e+06	1.04399e+06	1.00191e+06	1.00679e+06
1/O43143	870252	1.01611e+06	749556	877433	906776	881115	775173	900188	989857	863177	891478	944458	877103	685218	976399	942807	921713	968411	836823	889209	828210	1.3701e+06	1.29982e+06	1.33507e+06	1.15965e+06	1.28966e+06	1.36646e+06	1.34284e+06	1.47935e+06	1.52436e+06	1.45537e+06	1.55307e+06	1.4403e+06	1.47967e+06	1.60553e+06	1.41629e+06	1.39676e+06	1.35312e+06	1.44444e+06	1.34651e+06	1.43127e+06	1.54253e+06	928631	858412	838441	868606	853036	889196	904870
1/Q92688	766848	779840	719488	827494	799309	818892	823491	832498	759961	766978	804990	743375	775933	834479	777910	787695	746198	797054	789283	760336	784784	1.09237e+06	1.06427e+06	1.08106e+06	1.11605e+06	1.04963e+06	1.18403e+06	1.13746e+06	1.10928e+06	1.04489e+06	1.04444e+06	1.05646e+06	1.09568e+06	1.18326e+06	1.21583e+06	1.07821e+06	1.03416e+06	1.09996e+06	1.06288e+06	1.03733e+06	1.09615e+06	1.17226e+06	925273	857191	932502	982312	950279	902063	815413
1/Q9BQG0	854468	867169	759033	884914	848917	888650	909259	782428	884732	821169	846783	815898	844364	925399	792488	941888	777764	824631	848033	808779	869133	836894	795172	774864	804306	841133	894048	841188	784977	701687	707233	727389	817001	876697	719057	841799	943337	1.03661e+06	939404	838971	742115	735857	1.09194e+06	1.1366e+06	1.09893e+06	952196	907250	1.0448e+06	980965
1/P24752	873719	882583	822281	895127	901230	927897	963987	1.0432e+06	965033	867201	889307	963466	967437	944552	939422	1.02179e+06	998662	990607	884918	939942	1.05001e+06	1.13341e+06	1.14465e+06	1.05425e+06	1.07234e+06	1.05354e+06	1.10361e+06	964156	1.22756e+06	1.19849e+06	1.18435e+06	1.20005e+06	1.21461e+06	1.19407e+06	1.27745e+06	1.13767e+06	1.14753e+06	1.13304e+06	1.13035e+06	1.10433e+06	1.16826e+06	1.20312e+06	882278	830160	814165	834574	821711	815756	835428
1/P14868	911270	910705	833038	930278	901198	969520	991182	967979	996166	900443	920217	958701	961393	1.00614e+06	913216	985052	903652	982609	943178	916999	982554	1.02984e+06	1.04711e+06	930987	935786	987380	962626	1.0076e+06	1.08676e+06	1.02844e+06	1.04075e+06	1.03994e+06	1.04065e+06	1.07115e+06	1.0567e+06	1.05868e+06	1.0664e+06	1.08802e+06	1.05795e+06	1.03226e+06	1.0767e+06	1.01795e+06	1.05078e+06	984055	994717	1.02432e+06	976697	950714	967330
1/P39687	311916	330612	260690	265812	271187	256537	188273	351980	316077	307580	250821	240734	278330	200077	316479	331910	321170	268833	283435	248296	246394	1.22879e+06	1.266e+06	1.1976e+06	1.19718e+06	1.20482e+06	1.27784e+06	1.26663e+06	1.38297e+06	1.36114e+06	1.32793e+06	1.38069e+06	1.36789e+06	1.34546e+06	1.39806e+06	1.28872e+06	1.32384e+06	1.32575e+06	1.3291e+06	1.30801e+06	1.3925e+06	1.48919e+06	879900	879396	853440	848912	837121	835608	904373
1/P27348	931793	874849	889431	1.03842e+06	915103	1.04716e+06	1.0615e+06	993271	1.01262e+06	984625	914965	1.04007e+06	1.02055e+06	1.1109e+06	994539	993635	1.03046e+06	1.10911e+06	921275	947895	1.05113e+06	956731	979007	1.05892e+06	1.04574e+06	1.01205e+06	987697	952337	961520	965080	949741	958064	942630	981368	1.06233e+06	916706	921161	949519	913542	875409	894312	1.03913e+06	787748	775445	794315	817092	839098	809180	810963
1/Q96PK6	972288	970894	965123	1.02571e+06	976962	1.0389e+06	1.08638e+06	1.06289e+06	1.04255e+06	1.00008e+06	1.02045e+06	1.08011e+06	1.10876e+06	1.04716e+06	1.00807e+06	1.09118e+06	1.02997e+06	1.10408e+06	977977	1.00827e+06	1.18789e+06	978210	992840	964125	978264	957349	1.0217e+06	1.0069e+06	1.07719e+06	1.06854e+06	1.05779e+06	1.04181e+06	1.07156e+06	1.05281e+06	1.17002e+06	1.04606e+06	1.05674e+06	1.03799e+06	1.02479e+06	999148	1.04992e+06	1.06963e+06	915378	860876	885716	888288	876740	865151	941190
1/P04843	959815	962255	875869	1.00755e+06	986793	985097	1.01784e+06	953117	1.00339e+06	952903	1.00235e+06	1.02549e+06	1.00542e+06	1.00242e+06	981509	1.02607e+06	971365	1.03919e+06	964457	981825	1.04903e+06	980524	1.02124e+06	940556	946997	973835	988548	985796	1.04514e+06	1.03039e+06	1.01666e+06	1.02888e+06	1.04143e+06	1.04182e+06	1.05228e+06	1.00081e+06	1.01925e+06	985553	990309	971756	1.00033e+06	1.01208e+06	883426	854281	879385	876447	848378	805157	855458
1/P47914	898593	899043	905745	931744	917297	974176	1.03157e+06	967502	956303	906904	936904	1.01258e+06	978108	975542	948294	982524	958913	996056	909153	913334	1.11851e+06	1.08403e+06	1.09466e+06	1.18143e+06	1.12372e+06	1.11718e+06	1.12108e+06	1.03248e+06	1.13164e+06	1.16727e+06	1.16027e+06	1.13846e+06	1.16401e+06	1.13293e+06	1.31782e+06	1.06659e+06	1.0834e+06	1.06527e+06	1.04796e+06	1.03182e+06	1.07925e+06	1.24173e+06	947897	925697	892988	925774	882611	829318	894460
1/P05783	1.01687e+06	1.0168e+06	993927	1.03913e+06	1.02066e+06	1.05193e+06	1.05151e+06	1.06688e+06	1.05022e+06	1.01163e+06	1.0219e+06	1.09872e+06	1.10469e+06	999115	998096	1.07867e+06	1.06557e+06	1.12942e+06	1.01631e+06	1.01102e+06	1.05707e+06	1.11815e+06	1.11603e+06	1.05906e+06	1.08406e+06	1.10478e+06	1.09205e+06	1.12955e+06	1.19293e+06	1.22954e+06	1.21256e+06	1.19166e+06	1.17573e+06	1.1875e+06	1.28573e+06	1.107e+06	1.12659e+06	1.09708e+06	1.12319e+06	1.06259e+06	1.09581e+06	1.20383e+06	845832	812949	794396	855484	812936	778050	885698
1/Q14978	697888	603095	621800	652544	673075	605398	504733	579861	708149	714923	710639	659252	694624	511787	657828	666684	701487	706583	744338	663907	475398	960480	1.02272e+06	961768	990577	971307	1.0366e+06	966534	1.01332e+06	986556	1.05467e+06	1.09742e+06	1.08497e+06	1.04297e+06	1.15468e+06	990434	984250	878899	983235	953277	1.00383e+06	1.07459e+06	1.1149e+06	1.01965e+06	1.03707e+06	1.0763e+06	1.03087e+06	1.0428e+06	608124
1/Q8NBS9	1.39602e+06	1.44286e+06	1.00141e+06	1.32199e+06	1.3635e+06	1.36404e+06	1.25054e+06	1.44472e+06	1.46501e+06	1.45537e+06	1.33891e+06	1.50065e+06	1.48061e+06	1.1695e+06	1.36189e+06	905904	879188	914775	889708	905191	1.25669e+06	1.38671e+06	849827	1.22052e+06	791439	806865	828749	1.45394e+06	1.51634e+06	1.41856e+06	1.32273e+06	897144	892563	889797	893072	1.45634e+06	1.45963e+06	1.46187e+06	1.38604e+06	858123	869017	902020	912359	825803	831845	1.05208e+06	838115	908288	861343
1/P06753	803047	536329	850568	993754	975046	851890	880530	812875	1.02637e+06	916579	860599	637557	922171	975331	968374	907833	988732	953697	1.02537e+06	1.04804e+06	896708	1.01523e+06	956955	928038	969003	941473	967147	1.08375e+06	920215	886836	906834	940982	936767	917383	840085	1.06935e+06	1.07629e+06	1.07695e+06	1.07816e+06	1.06236e+06	1.10188e+06	882246	973120	978948	986698	937007	933123	929422	908924
1/P31939	774623	763780	708411	886554	833299	827114	840553	985052	1.04812e+06	900928	899321	883396	943416	889165	969127	837799	896489	874603	800319	875026	862085	982106	1.01235e+06	860601	902604	945843	911358	967812	1.01558e+06	984627	1.00381e+06	989636	996483	988463	937551	1.0211e+06	1.02535e+06	1.02961e+06	1.0297e+06	1.01077e+06	1.07469e+06	892475	990755	954639	970029	896507	934498	983063	793712
1/P30153	921559	920518	882354	944103	935855	943276	893572	983942	988586	923488	941034	1.0228e+06	963950	841058	955230	1.00077e+06	1.00124e+06	1.02203e+06	905728	935013	841495	998683	1.01783e+06	978287	983701	986258	1.02858e+06	996492	1.05846e+06	1.06493e+06	1.04881e+06	1.07285e+06	1.02199e+06	1.04939e+06	1.14455e+06	1.02667e+06	1.0283e+06	1.02703e+06	1.01107e+06	1.00287e+06	1.04511e+06	1.1307e+06	881085	845853	822484	896969	836684	838556	888707
1/P09661	1.03106e+06	1.0361e+06	978599	1.04433e+06	1.01214e+06	1.07227e+06	1.03898e+06	1.04299e+06	1.05739e+06	1.00886e+06	1.02974e+06	1.07263e+06	1.08672e+06	1.02424e+06	1.01918e+06	1.06006e+06	1.02981e+06	1.07926e+06	974709	983523	1.10364e+06	1.01334e+06	1.01784e+06	931436	917034	955057	980609	988333	1.00107e+06	979191	969661	985676	1.0289e+06	980725	1.05817e+06	1.02474e+06	1.02063e+06	1.0154e+06	1.02307e+06	1.0189e+06	1.00253e+06	1.00682e+06	811076	898516	933324	956605	949597	915165	988377
1/P54886	875995	860425	802627	913717	887344	941836	960012	933094	982336	842671	897226	896173	924268	930534	907783	896982	896551	946355	872914	918191	947361	958786	1.00227e+06	929277	929863	945667	947955	974904	992044	967591	974218	985490	979633	975945	1.00757e+06	1.01759e+06	1.02387e+06	1.0127e+06	1.02488e+06	1.00122e+06	1.01618e+06	976033	993601	979090	947169	998256	944102	941750	944944
1/P39023	960988	1.00555e+06	961232	1.05383e+06	1.01845e+06	1.07232e+06	1.08135e+06	1.05709e+06	1.09363e+06	1.00422e+06	1.062e+06	1.14847e+06	1.13973e+06	1.02001e+06	1.06603e+06	1.12676e+06	1.08612e+06	1.16793e+06	1.04337e+06	1.07019e+06	1.06626e+06	1.00726e+06	1.01716e+06	947265	931762	955038	1.01513e+06	1.02505e+06	1.11422e+06	1.09288e+06	1.06389e+06	1.1426e+06	1.12499e+06	1.11068e+06	1.18144e+06	1.06766e+06	1.0324e+06	1.03664e+06	1.06526e+06	1.05175e+06	1.10622e+06	1.10534e+06	790127	784827	736479	712197	749430	756307	801892
1/P35637	454587	479488	467474	484236	489442	491366	514187	514921	515708	485324	478155	520626	531132	470174	488933	508907	502304	517125	468880	479729	547897	1.11826e+06	1.13263e+06	1.0949e+06	1.07574e+06	1.07516e+06	1.17273e+06	1.12483e+06	1.17592e+06	1.19991e+06	1.18476e+06	1.17621e+06	1.1812e+06	1.17555e+06	1.31028e+06	1.12266e+06	1.13439e+06	1.14515e+06	1.1488e+06	1.12581e+06	1.184e+06	1.26323e+06	966599	990378	948408	952810	862104	888985	922595
1/Q03252	930081	982324	947976	759330	927240	971526	1.03421e+06	1.04627e+06	1.04431e+06	976288	954499	1.00752e+06	828694	991411	1.00407e+06	1.056e+06	840994	848144	946169	980739	869839	805469	840793	805290	803242	800243	840877	1.34715e+06	928752	871989	859610	863286	866118	1.44649e+06	1.03079e+06	825616	850896	844085	836686	811441	1.27955e+06	929187	1.47648e+06	1.4075e+06	1.36183e+06	1.3349e+06	1.32903e+06	1.31268e+06	1.3352e+06
1/P26639	737505	1.03705e+06	727874	1.08609e+06	1.04893e+06	791937	1.13556e+06	1.00399e+06	1.14818e+06	1.02687e+06	799437	993411	1.05996e+06	1.12071e+06	994626	1.00437e+06	974076	777432	1.03518e+06	1.01984e+06	1.04154e+06	934757	962669	915827	897763	903563	912665	938194	1.00225e+06	988580	979533	974694	991124	977354	1.0006e+06	981191	977226	972322	962306	946438	1.0007e+06	1.03604e+06	930947	883571	874335	862070	834387	830824	848545
1/O14737	834674	806529	757395	854335	812026	853729	864381	767081	773077	813647	810193	739517	736096	916015	715135	743468	727441	762880	831818	758198	810966	839501	892796	855207	874244	890402	908711	894177	730685	720574	713092	730284	758044	728323	663939	907322	942455	921463	923272	891144	732511	726268	937379	924815	952220	954452	922856	921634	886653
1/Q08945	908630	928008	870903	947913	938197	948290	998805	908376	978623	943466	957707	1.00192e+06	994372	978134	989077	954422	922297	992800	966580	953326	971755	915890	930318	843894	855573	884533	852521	915674	952821	943313	917418	944731	968020	932498	916611	937816	954353	932535	920380	893107	943108	879577	926428	874703	899089	886176	855919	904109	871852
1/P48047	1.00759e+06	1.01539e+06	930300	1.0308e+06	1.01857e+06	1.05079e+06	1.07079e+06	1.05965e+06	1.10777e+06	1.00665e+06	1.03132e+06	1.03439e+06	1.07474e+06	1.03158e+06	1.0369e+06	1.07783e+06	1.05209e+06	1.12245e+06	1.01457e+06	1.01178e+06	1.0687e+06	1.00158e+06	1.03994e+06	964090	989669	1.02085e+06	985859	1.00943e+06	1.0586e+06	1.05804e+06	1.06348e+06	1.04995e+06	1.03406e+06	1.03357e+06	1.06299e+06	1.02986e+06	1.03585e+06	1.04418e+06	1.0503e+06	1.01677e+06	1.05208e+06	1.05239e+06	983961	951440	951319	918583	886035	900853	944703
1/P30084	835001	828945	780598	915837	886720	933292	929730	809220	846154	843533	868099	849647	892217	935385	803042	832330	829287	902544	847887	860652	881523	945195	983044	931108	930867	961020	954353	978290	990619	986058	998325	995151	982910	991646	1.04577e+06	929270	967310	947675	962774	938202	972311	1.01697e+06	940794	898212	915082	953651	916420	940550	877686
1/P20674	980949	971522	940261	1.02745e+06	997949	1.02439e+06	1.03815e+06	1.01265e+06	993764	1.0037e+06	1.04218e+06	1.0627e+06	1.06563e+06	1.01586e+06	949687	1.02273e+06	1.0074e+06	1.09319e+06	999644	994761	1.02095e+06	984582	1.0432e+06	1.07399e+06	1.06588e+06	1.04979e+06	1.09372e+06	1.00053e+06	1.02573e+06	1.02243e+06	1.03558e+06	1.05428e+06	1.01157e+06	1.06975e+06	1.19114e+06	1.00273e+06	1.03328e+06	1.02088e+06	1.01362e+06	1.03813e+06	1.01309e+06	1.15889e+06	718088	585534	719019	722861	660883	835426	577729
1/Q12931	812348	811965	822508	914114	890366	850974	842136	850896	870121	877445	855622	960895	884421	896897	916168	887436	888407	918368	817836	908180	876489	903296	951936	908060	896166	924668	888152	914243	886252	886131	859578	867218	885999	884931	897587	905433	925405	908815	883250	873266	902396	882797	938549	925254	871594	867121	931354	905351	836124
1/Q15393	849678	819018	752794	898793	874170	914280	874710	834661	902347	840023	901768	835557	871734	886873	840164	877944	862025	894544	872733	870653	877207	949661	950392	838191	874446	897807	877730	955566	907516	885068	872999	876338	901098	894597	801611	953061	976603	921502	998103	945194	976609	850740	878080	869335	857194	848120	842138	807443	806638
1/P68371	1.04194e+06	1.04019e+06	1.01612e+06	1.06066e+06	1.02868e+06	1.0869e+06	1.10632e+06	1.10459e+06	1.07672e+06	1.05354e+06	1.04209e+06	1.10621e+06	1.1406e+06	1.04519e+06	1.09761e+06	1.14514e+06	1.11895e+06	1.14264e+06	1.0449e+06	1.05869e+06	1.18902e+06	994093	992207	881361	886413	931278	948710	974056	1.07814e+06	1.03756e+06	1.01425e+06	1.08372e+06	1.11586e+06	1.10559e+06	1.09867e+06	982983	1.03396e+06	979584	986504	986711	1.05046e+06	1.01655e+06	836107	802447	784535	849514	821589	786468	898508
1/P07814	805757	750995	726885	784719	779012	790306	789718	825826	821400	765539	778705	842247	862632	745818	799318	829114	938407	828850	760132	766083	846348	976256	1.03148e+06	1.0424e+06	1.01227e+06	971356	1.03487e+06	966535	1.03432e+06	1.07428e+06	1.06774e+06	1.05651e+06	1.0642e+06	1.0298e+06	1.19199e+06	1.02598e+06	1.04937e+06	1.02959e+06	1.00204e+06	980235	1.03926e+06	1.14052e+06	822436	805418	812919	820192	794562	789797	796436
1/P09012	624578	666258	605626	679183	687398	708567	660754	727832	692733	626946	675674	665522	666943	618399	699257	668850	641698	698123	667399	636108	626352	976827	1.01353e+06	1.01018e+06	988589	975526	953898	973880	1.03717e+06	1.04189e+06	1.01992e+06	993742	1.01448e+06	1.02579e+06	1.10381e+06	950291	973824	939382	942352	911670	949269	970974	832384	777751	694278	651232	683961	674919	666971
1/P62847	786719	781968	710582	935245	882903	886702	772154	650476	725785	761702	941769	812786	826624	780817	630262	748233	668298	847985	899762	776632	672152	793027	794738	798335	798938	771402	686939	832086	673292	712271	671036	717870	691814	717388	597384	702614	674112	654502	660281	630379	633218	608082	824181	847380	845048	833275	855872	893576	625185
1/O75475	926237	853113	853591	961755	953010	1.05542e+06	1.00972e+06	986788	982468	939907	959463	1.07076e+06	1.06234e+06	976025	1.00604e+06	1.09375e+06	1.06252e+06	1.10584e+06	991395	1.00984e+06	1.05937e+06	1.00905e+06	1.00058e+06	1.03152e+06	999039	1.00912e+06	1.10504e+06	1.0177e+06	1.11248e+06	1.06942e+06	1.05603e+06	1.0144e+06	1.11637e+06	1.09111e+06	1.22943e+06	1.0607e+06	1.06581e+06	1.06192e+06	1.10497e+06	1.0322e+06	1.10728e+06	1.23033e+06	744223	748413	698713	710855	730106	751075	826164
1/Q01844	974803	949496	945824	1.01397e+06	1.0075e+06	1.0514e+06	1.06262e+06	1.05309e+06	1.02691e+06	965228	1.01506e+06	1.08324e+06	1.08261e+06	1.03669e+06	1.0233e+06	1.08206e+06	1.04655e+06	1.08727e+06	1.01079e+06	998722	1.19006e+06	1.00585e+06	1.02399e+06	1.03977e+06	997769	991220	1.02923e+06	1.00448e+06	1.07698e+06	1.09725e+06	1.06213e+06	1.06946e+06	1.08936e+06	1.08197e+06	1.2267e+06	995674	1.00165e+06	1.00671e+06	998177	966798	1.00495e+06	1.10082e+06	799634	795607	762578	824778	807966	771138	831370
1/P61313	561763	572020	553547	654969	642873	668454	641753	663321	659399	610634	639980	676623	670837	603662	633043	660725	667613	696809	609960	626892	667185	976216	970283	929647	927789	919861	984543	1.01067e+06	1.07772e+06	1.04332e+06	1.01846e+06	1.04962e+06	1.08193e+06	1.04901e+06	1.11262e+06	1.04324e+06	1.02899e+06	1.01058e+06	1.03233e+06	1.00867e+06	1.06359e+06	1.10027e+06	859877	828443	810685	800010	796573	835273	790535
1/Q16531	860514	846639	797028	902800	880497	928776	923716	889804	974161	860475	880439	892696	933593	962306	882059	926331	900092	927268	884884	889621	995248	891662	912639	899289	860345	880068	894083	902279	968835	981181	925227	986672	914847	974701	984007	911887	942754	929310	1.00223e+06	903599	928715	970913	973545	940521	887479	936927	915665	900707	961901
1/P00403	701026	708390	605857	700543	688802	644491	623149	801028	678149	695953	659368	681266	680128	638326	794729	748198	678243	699097	653993	706649	660679	992310	998116	1.03263e+06	1.00027e+06	1.01767e+06	1.03496e+06	1.0067e+06	1.01316e+06	993912	1.00124e+06	1.01473e+06	998750	1.00711e+06	1.02988e+06	1.04513e+06	1.04782e+06	1.07848e+06	1.07132e+06	1.06361e+06	1.0904e+06	1.12836e+06	957146	907476	927675	939816	917020	887364	930299
1/P60660	802591	788284	801758	846951	853882	853335	731587	929938	929754	799622	832666	895751	876116	753535	909291	871343	847723	876216	869972	907805	776913	968442	991973	954766	942207	958982	963390	966765	997677	983379	975283	967590	991407	990951	1.05504e+06	986476	1.00183e+06	970368	968331	946711	1.00593e+06	1.00844e+06	922788	909235	865075	861336	818134	803813	811969
1/Q07666	495006	777688	653384	610216	695008	562033	702606	617289	536675	660125	382764	652931	495133	685310	679893	610684	715696	742746	545258	402214	619172	1.0541e+06	1.01449e+06	924211	1.20829e+06	1.03099e+06	974865	1.01186e+06	1.08843e+06	888858	1.09009e+06	1.11554e+06	1.07514e+06	971953	1.08641e+06	909436	929796	946976	867725	862664	890483	1.07459e+06	755314	782904	710915	731678	689235	672136	645093
1/P08243	865540	802070	787490	926461	909652	932771	937748	708497	777326	830908	879637	785071	815209	940951	733686	812976	739327	831418	881162	778815	763375	836207	833616	788717	796243	824138	832082	810966	794661	765695	781832	802327	799009	757618	805870	825148	810071	809589	821293	816527	710168	803918	906795	889871	917886	932207	959613	947469	870516
1/Q13148	813504	770937	739201	908501	865785	905435	876401	691030	713936	793287	880681	780646	771160	869323	648959	731378	713037	793822	861121	743806	778314	816784	775672	907164	908237	809559	801938	812873	739147	713267	707240	697761	699554	698144	676015	843484	766084	810342	805870	827120	713532	799187	741745	725336	736897	744644	752121	757048	633081
1/Q99714	854018	639991	554583	566034	596325	798309	769439	816469	612398	603850	794709	833348	816356	758448	807751	625679	829471	603708	538712	535987	807245	841097	867417	852063	813714	873964	827864	848093	870879	869560	883338	876746	863319	869137	892260	872716	874404	875797	884105	873487	888595	890852	848103	804352	812646	833006	807385	761039	783899
1/Q1KMD3	678163	675441	652694	746503	693069	746641	1.06092e+06	740629	767531	724976	753263	790557	736753	719170	717528	759487	732657	740664	708793	696947	726507	752976	731602	754061	697332	702964	762248	1.00427e+06	801570	830639	795227	750492	791296	756236	786475	791818	732403	710238	886399	663145	769754	805661	1.19656e+06	1.17553e+06	1.16232e+06	1.21658e+06	1.23344e+06	1.12929e+06	1.18001e+06
1/Q13162	877929	851479	873638	874058	881661	869255	829071	977310	968465	914597	876853	915942	902241	764502	968734	968208	924667	924419	875459	885796	845875	847188	837954	827713	841526	841714	800967	868965	866454	866402	841578	856672	842064	857965	816147	908889	918364	918883	902151	887888	848641	801956	920077	920854	923352	899672	901650	897788	844623
1/P05023	973122	1.0043e+06	942341	1.009e+06	982834	1.02114e+06	951195	1.06441e+06	1.05048e+06	1.01921e+06	1.0124e+06	1.05877e+06	1.09795e+06	909134	1.06764e+06	1.10941e+06	1.11971e+06	1.10647e+06	1.01086e+06	1.00905e+06	1.05301e+06	1.05047e+06	1.06239e+06	973323	984925	1.01541e+06	1.05543e+06	1.04524e+06	1.16281e+06	1.1196e+06	1.10324e+06	1.16045e+06	1.14794e+06	1.14966e+06	1.19136e+06	1.10556e+06	1.09657e+06	1.064e+06	1.10552e+06	1.06245e+06	1.10677e+06	1.10673e+06	779755	742591	760715	782371	746514	751950	809012
1/Q13428	678099	695395	646263	675974	700936	656408	656536	745880	759557	713670	713915	733831	745641	608039	766171	792946	748701	738861	648697	715873	645608	878300	1.11475e+06	829131	829893	829435	893886	1.12842e+06	1.17121e+06	923969	923766	939838	941511	945501	1.16634e+06	909776	886466	1.13414e+06	913965	1.20242e+06	946941	1.17763e+06	958487	976006	922732	1.00624e+06	999630	875374	955402
1/P25786	851159	843213	837321	923582	912095	945209	995431	939733	949072	880590	923060	1.01112e+06	978157	932949	947195	946445	974219	1.01451e+06	912332	943160	983514	925371	960336	995201	958167	953695	940398	930970	1.00395e+06	986907	998844	994313	984083	969673	970566	987571	971100	955206	965551	933478	985867	1.01695e+06	807120	817184	839054	834689	820357	791445	864233
1/O00571	657608	627323	596001	736966	667458	734086	681467	504542	575740	624463	645021	619366	605133	696586	538609	586123	562013	644538	648693	554208	565152	758679	791723	753089	754060	754572	774813	764433	782284	772148	750286	780950	787633	789183	830885	806888	793092	829753	788396	799473	772473	823584	917467	890959	908426	988081	960732	996424	742850
1/P51659	1.01262e+06	933668	921556	1.02264e+06	992074	1.04046e+06	1.02955e+06	1.07827e+06	1.06995e+06	910035	992870	1.0431e+06	1.08389e+06	1.00269e+06	1.01689e+06	1.16089e+06	1.06402e+06	1.11474e+06	992579	1.01967e+06	1.15878e+06	815432	840184	771679	781974	761519	805847	833984	894948	895935	891840	904581	889673	881619	894914	863860	846181	835991	877403	852259	906523	880698	780205	772510	790883	770577	789478	797689	851152
1/Q9Y5J7	49825.8	50755.5	100568	130350	74083.5	140177	97853.8	73588.3	142586	97887.3	100742	187898	54082.6	60370.5	57332.7	96451	49907.2	61290.5	87183.4	76822.2	124729	1.51618e+06	1.54551e+06	1.39404e+06	1.38642e+06	1.42831e+06	1.52674e+06	1.52253e+06	1.64083e+06	1.56303e+06	1.58009e+06	1.60693e+06	1.623e+06	1.63677e+06	1.66232e+06	1.57596e+06	1.55511e+06	1.58634e+06	1.57955e+06	1.55054e+06	1.64606e+06	1.80251e+06	1.49385e+06	1.46931e+06	1.4799e+06	90222.9	1.43929e+06	1.41185e+06	1.50751e+06
1/Q9Y277	866927	758387	724512	920207	813055	836002	839900	875086	784782	774217	838868	915625	813957	965953	780442	769376	829302	914137	912424	756635	923524	885366	894561	838233	833498	840915	901613	910945	882000	880084	888348	886773	909551	880715	877497	935271	929296	930681	942503	927366	867443	882452	867253	865862	816080	857495	807722	793230	819899
1/Q7KZF4	870528	873125	852423	883146	927171	908157	896972	885504	924943	905248	916770	947162	941287	893618	915831	933971	852164	930833	890204	860467	914973	850453	839391	811895	809852	818358	817339	850965	882969	892348	864670	863119	870671	859617	924082	862701	872446	879434	864212	841025	885153	910795	820248	724545	740739	785081	741008	731822	737619
1/P51858	865038	880856	885778	914478	887161	895412	920674	927530	959684	928601	928546	1.01022e+06	988816	846188	900725	957094	965101	983731	914345	901235	955236	923951	940318	921764	913169	902894	918916	929502	966304	972732	954741	964295	968513	962427	995742	967331	939099	941488	956982	941928	990672	972754	819149	822620	797876	791833	792457	793492	814216
1/P19623	883894	846391	786044	848539	864909	845903	838668	972023	884528	834222	830067	871354	839382	831042	958352	911133	854188	862835	848559	909819	834674	912394	944667	836062	858626	883235	871122	934682	900317	899838	898964	901628	916641	894126	845804	939361	934311	923644	932609	911304	951000	850949	992162	909972	943647	934605	925765	936933	923298
1/P52815	852208	820756	810580	883819	864215	887883	912924	896890	931690	871432	888071	930933	958887	896349	913776	922756	887338	941468	877063	905225	948952	922787	932846	840242	922054	924076	881870	930489	971453	977878	973044	982205	978578	969316	987270	932861	949273	915016	926951	908998	960733	858370	800357	760093	784292	754353	746385	738645	772461
1/P55884	699116	690224	650927	906216	893352	733242	929895	904535	752457	673433	729495	682702	719194	920432	693429	927553	681694	742315	693367	666223	955493	942054	958713	847907	898847	930437	952550	947090	1.01459e+06	973049	959769	1.04678e+06	1.0227e+06	995917	956166	966283	961777	936862	979826	762989	812711	983284	838943	846340	812522	843456	865512	842384	829002
1/P00387	886411	860087	783917	876481	847219	893194	821794	825179	850047	846635	853651	826684	867315	837316	833856	889331	843071	876490	846862	840292	778713	892553	905711	884374	901487	909073	868946	943293	869742	828293	818063	842858	815590	833674	735092	922286	931464	934911	928797	924539	856707	793089	905547	868157	885072	873558	838988	828373	741664
1/P99999	726635	704190	726048	873493	853698	798796	748447	634699	862787	806209	848028	900186	919238	736912	846158	884892	820615	890113	834975	845948	775432	860747	834649	721275	735802	766632	843897	866618	851424	833061	862829	878875	849757	877820	832433	892424	883844	886683	908228	904034	926508	847486	765673	766441	765527	758443	782396	781895	732058
1/P17812	732912	697208	735818	779419	776609	792279	812383	807823	823431	775514	768266	863003	794514	826903	765555	805448	813788	840357	780268	764453	893174	951187	968456	815615	870042	718860	835655	968803	983980	1.00479e+06	976487	982615	980066	977894	803048	979710	974624	982653	980824	966282	1.00289e+06	812659	885731	842107	943362	952725	898547	913925	745171
1/P39656	742765	665285	511919	707388	768997	740948	716768	774361	780759	732022	729447	716427	690148	705962	776081	730265	661211	701862	776383	720425	639512	788530	797751	787124	792570	761135	809617	829353	739678	738462	722016	737722	738202	734095	715993	888190	897787	872897	906764	858323	785459	779327	960427	921680	908253	922504	891767	870567	867909
1/P09972	305344	270275	298367	1.03995e+06	326147	1.04199e+06	299987	878891	349071	1.0361e+06	304168	928048	1.01843e+06	1.11752e+06	297362	284405	913675	329658	314483	302944	943340	1.03752e+06	1.00083e+06	1.15529e+06	1.15718e+06	1.16557e+06	1.07449e+06	1.08599e+06	1.16391e+06	1.16578e+06	1.0477e+06	1.19967e+06	1.15124e+06	1.15831e+06	1.185e+06	994309	1.01677e+06	991055	985020	882721	999265	1.13172e+06	1.09399e+06	1.0566e+06	1.00933e+06	978097	941041	882144	788302
1/P05198	856863	885678	785939	902562	872937	937023	950445	922365	941076	869179	881888	950634	968794	902703	896204	953452	929845	956175	870264	877726	1.03705e+06	827014	840547	821031	800334	806774	839785	844662	905889	895491	870738	912455	913429	900149	954403	857544	882895	864014	866971	838590	886564	931852	852530	784377	800482	826837	793295	826880	879027
1/Q15370	800073	796681	724469	876920	852601	882502	873691	885476	888923	822156	852259	865629	939036	851862	861400	860980	890305	967907	825205	849847	979724	920953	939758	891641	901457	870829	901652	926368	972387	969388	972334	958654	968312	952140	1.03034e+06	925811	922065	910539	943429	886962	951339	1.0068e+06	829044	783196	773260	822759	835088	770612	796995
1/P78347	553561	574239	552101	552448	519716	1.25796e+06	1.17321e+06	608899	579294	552437	554471	594883	591936	1.30822e+06	607579	634911	574139	569892	510551	517198	561514	575774	779247	582716	560648	575985	556419	570604	622350	622013	606140	607889	591003	637090	653076	582176	583648	641024	605248	564460	596064	632437	503235	511171	487843	502531	481868	488776	510641
1/Q05519	462133	386212	932241	458578	1.10575e+06	1.16289e+06	489785	996646	403059	1.00663e+06	477724	1.07344e+06	398327	1.26087e+06	986992	1.08698e+06	970913	1.09213e+06	1.13182e+06	1.0705e+06	462768	1.16855e+06	1.17689e+06	452440	444510	1.05954e+06	1.11943e+06	429130	1.17694e+06	1.12123e+06	1.14174e+06	424480	1.16215e+06	1.13866e+06	1.0442e+06	1.22079e+06	445961	1.16918e+06	1.22978e+06	421480	1.16031e+06	439589	1.19241e+06	381730	1.14627e+06	1.19691e+06	1.15224e+06	1.1333e+06	1.25701e+06
1/P54577	930154	916626	849153	1.00544e+06	955781	1.00321e+06	1.02174e+06	896409	956539	952457	957171	950732	983849	1.01353e+06	934340	977081	903305	1.02138e+06	977151	929766	1.00346e+06	892481	914897	846225	859760	879113	905372	909662	950570	936081	938569	919602	917105	915974	917576	912910	916906	937737	905570	897859	939391	937358	842487	791388	794510	735852	706563	726786	728095
1/P54136	830348	804465	740804	870418	879856	878153	866282	825324	790914	810274	818913	832546	845707	885180	786129	847666	805356	841609	838802	819152	843597	839257	820989	745286	763375	784962	778249	842419	848771	838492	812050	839201	806837	789474	804918	858392	827009	801626	817613	804257	782940	792100	798891	781481	767649	787259	794579	799894	742573
1/O75643	819890	860460	742293	928918	875343	769922	753652	804134	759400	847435	754090	808397	776107	996739	840739	876741	802154	891188	867399	730052	942620	857078	792787	869757	921910	741422	740570	772426	826363	807828	812946	807913	817124	823838	811751	821634	818946	808017	817245	832974	856248	800546	737852	733893	854487	904927	728615	747717	839350
1/O00410	768438	753773	665000	929015	913936	973665	894063	641765	678094	729076	903293	756212	800786	855468	772647	714495	748608	835683	934436	793650	772588	735043	756517	748885	793697	758352	755922	737773	662870	670789	668231	694995	688546	673612	760117	768451	763392	780758	771961	746948	662902	725679	914472	886281	896256	960609	934260	933142	831262
1/P20618	907351	884756	889353	963177	933696	960680	1.01743e+06	946268	960251	935228	951794	1.06146e+06	989645	958008	968121	989465	968907	1.01346e+06	945181	950350	1.06079e+06	893188	905166	855934	839220	867951	912749	914341	970695	972114	955808	976724	988998	984221	1.01721e+06	927575	940187	904835	932995	928928	963939	942892	779764	777433	765050	777063	771787	756511	837698
1/Q9UKM9	692354	689931	596515	660051	651653	682285	653024	745350	828166	639832	755312	734080	710876	621542	757513	778043	797107	804048	656239	740304	759750	922191	949071	874715	871971	910349	929615	950587	992869	988287	969060	986414	969142	970343	1.04942e+06	961775	963057	928787	936523	927578	990387	1.01694e+06	773217	761428	747231	769424	747449	723329	783580
1/P54709	768438	772329	749441	844621	850501	807522	864016	764061	794632	780469	827815	778579	770472	845915	773149	776431	733609	824939	822827	750605	756402	801392	827444	787409	780762	792490	762462	780504	783859	769530	757913	792973	789087	800787	795424	782454	786442	761215	783154	750309	734852	749105	807499	771888	764188	788991	786048	780403	738573
1/Q9NVN3	962197	910242	888409	993296	941187	957307	960985	966585	1.06576e+06	952675	913770	932097	1.00145e+06	1.06561e+06	915766	957573	925187	1.02027e+06	965249	944285	1.03289e+06	953657	1.00459e+06	1.01537e+06	1.01303e+06	1.03879e+06	991537	1.00857e+06	1.03314e+06	1.01485e+06	980813	1.01098e+06	1.07923e+06	1.03253e+06	980965	965217	1.004e+06	945059	984489	974806	973386	964768	854434	886405	898602	901595	826979	859015	788920
1/P43686	850814	893405	845452	910013	890146	900810	963989	989148	937201	907688	899898	975258	944394	903394	981325	965840	997267	1.01727e+06	882511	909719	1.02328e+06	907323	901353	837582	836139	844882	819511	926976	982622	983349	972310	980746	952403	974914	942988	968363	950882	945364	944201	931054	986238	893157	856736	834637	817509	757536	774762	760768	748126
1/P14854	605440	597335	626293	670997	681854	661103	703209	591989	652877	631581	680066	683435	625278	672779	610577	620794	572120	642259	614716	618550	654128	945941	941078	866798	895777	906785	914459	940488	1.01609e+06	998699	949612	1.00151e+06	1.00212e+06	1.00913e+06	1.08728e+06	929288	891454	905025	927205	916274	923007	974915	622899	579886	548417	544156	509751	540244	540713
1/O76003	719291	722680	753390	795311	800370	815980	744489	873229	876315	810030	809743	845870	809048	726328	852729	846307	838545	841457	804487	795947	729475	880409	904696	853297	856808	882524	860433	903363	921122	928350	926799	933626	931963	920657	897259	921615	932812	924698	923572	907947	924769	881942	834820	777208	815572	787470	747735	761695	723697
1/P33316	789480	764005	740750	815667	802332	781512	715065	869402	848232	832502	795985	914401	807501	741782	847416	838108	811000	841654	758953	806784	647728	846404	828796	820760	826838	833414	846827	867375	838704	834945	827148	849704	835252	839109	818739	871652	880838	870064	878033	846348	885549	844055	721954	694857	718134	691662	671025	648288	708645
1/P62942	787295	809015	774547	854100	842038	898684	922460	894709	892444	836901	832810	878805	906734	883490	843895	899975	895859	918453	837916	837482	962406	906953	904440	897024	871029	887952	945121	888519	962127	950492	932608	971416	970292	983907	1.07753e+06	909802	945273	931439	894572	898824	939428	986398	680707	700141	686291	701689	693147	689745	720037
1/Q15459	771137	756515	726394	911265	744426	769601	747106	832157	808111	778658	757706	785142	796133	697411	798202	829250	803409	868617	730415	730401	776814	746446	900442	843186	801940	872935	755994	745258	807558	798358	789959	853943	886104	853007	856720	742634	754686	840850	786027	766303	821121	805981	768959	722442	767086	880653	812113	792198	814941
1/P36542	709585	730854	617351	698434	699164	706071	671279	757303	718363	703527	693278	649345	705321	683482	739099	722527	700672	705789	656280	643927	639052	890457	918540	853454	886051	879818	891342	925268	891423	868585	847046	857258	883572	835173	863460	905431	880333	884278	910129	885500	875731	917459	782722	725286	702138	717016	726155	702633	718493
1/Q8TCT9	494646	792021	505190	561956	683277	633335	932799	541757	565551	612628	736977	717506	677521	703330	664393	1.11223e+06	621807	812440	562882	599785	579867	869058	872506	911357	848085	826089	883146	900978	698830	932192	898166	880233	689354	926478	1.00263e+06	918894	950334	960401	931990	885201	959565	929204	766980	806463	877311	1.0295e+06	627420	726079	759353
1/P49419	843692	776443	673594	824267	793509	839091	807411	873330	809565	719645	752139	868600	834858	759000	753858	806031	725257	867053	788344	811661	874823	724978	841671	886954	769583	794859	808486	849982	914898	912753	762490	903972	907524	886766	994663	906796	846781	890774	907129	743464	836628	778119	801065	727651	763120	760834	745552	723495	732469
1/Q15691	835358	867285	773847	796639	786906	811912	716861	921195	904209	828919	809826	871354	913531	688890	889291	935858	883994	914644	781660	842348	737148	881063	877011	836212	812272	832238	876839	915866	975830	954128	926198	960244	937430	939316	995514	883141	889832	872265	898161	878031	934641	956944	799914	725518	737364	740489	693687	682104	696146
1/P25205	713010	706730	705606	781172	760756	762477	814007	693639	741470	737227	751237	721306	725030	808800	726038	719182	737646	728544	749457	755107	758028	721017	749283	663228	677427	697715	729218	756528	760933	729968	712342	748558	721387	753811	689427	785416	773162	803996	803009	779717	787644	738902	825976	786849	799021	781219	778423	777984	804244
1/P06493	807409	809880	776823	847432	836949	870459	898611	876875	870979	846106	843719	893565	906723	870068	867954	903058	885980	918607	853328	850038	971622	912059	964110	841795	833655	849556	827313	848965	909200	911429	911784	915536	910367	923326	969185	866117	957865	953440	899184	843563	887944	874911	778671	734567	750551	764856	738188	720193	778033
1/P46778	487978	532063	482959	527617	517725	528199	532497	533014	533766	508898	506685	564395	570258	522136	529115	564938	545908	559283	467528	519322	576388	912424	921375	776343	788565	808255	826069	877071	937592	922000	923687	903077	887694	886722	932062	966654	955283	933086	915394	882562	934460	863072	741347	701567	716790	663466	680048	688178	733805
1/P56192	739738	742507	632921	760287	714992	716940	757752	662715	705691	738208	719371	655471	634008	780395	645981	653191	652586	708798	736081	681648	710646	766860	773476	814694	799568	785909	756036	750532	709406	715178	702667	721961	719295	701145	700342	737249	713306	724624	706425	700217	674100	716691	697886	768157	794292	792741	765090	718845	701255
1/Q9Y2W1	701720	547811	720125	613924	591180	619750	638351	635725	797293	617854	626896	694464	636118	621647	648744	801627	780557	824160	736867	620726	620864	722549	732789	677723	674367	683470	732075	714573	773157	773364	769610	773724	770715	759000	803863	758663	771141	753307	754256	740409	784369	826597	747444	650102	630100	652511	653494	645556	674892
1/P30040	839747	800813	735928	805462	803483	831913	831928	815628	804318	797867	766626	804573	817384	764221	787478	823894	799826	846604	778748	722645	772859	875884	867750	785121	798899	815399	783269	856651	923862	898376	891213	881645	879054	881146	888566	870005	878785	859919	836595	790704	868237	826926	693191	671866	672121	668060	661173	643021	649370
1/P49721	835248	842462	799788	867202	873385	899162	832681	834509	830475	850269	886179	854919	873566	829011	801330	848597	797506	872867	862382	825168	772015	784006	827708	804891	783987	788919	796968	782366	769448	780128	774135	783049	773039	794875	823464	849636	826583	870561	840833	842756	798061	822570	737261	720470	716061	778561	742336	747603	691241
1/P21333	725596	727932	715047	779074	740404	783255	862913	741624	760264	732966	728964	777550	774912	852168	740669	777288	734420	780927	743433	721708	882704	738298	761631	776028	771586	778912	773575	743409	816146	788944	795073	809087	799219	800885	854865	772118	787134	763781	770049	761266	801005	840598	670270	622210	643802	687976	641033	605662	663682
1/Q15029	799037	802610	749560	847601	804725	850212	873902	885509	884170	811818	854937	879010	875957	831290	901806	920867	877390	916721	819629	840523	915608	819145	844472	833697	819784	822762	825335	826428	865409	877213	870402	875908	880051	869111	912297	835145	830444	828492	848807	814686	867815	863764	766831	719689	760324	750403	729691	717247	725889
1/P37837	711434	698431	688316	790448	739086	747311	748941	744926	769954	722976	738156	786857	792070	745748	755657	855199	759907	800590	716354	759596	758555	753408	760767	747736	753289	754091	760367	756209	799923	778428	786140	775833	761393	762610	802274	778340	772366	770986	769029	744512	777382	770939	739835	725748	727010	679738	707984	737713	636938
1/P28066	634659	650552	615453	674636	670048	686226	680964	692472	689964	666559	671333	688371	701126	669630	671755	701411	704998	716722	666345	665199	729573	805750	834847	786980	787691	789632	806097	816467	880040	856397	869891	870038	881197	863400	930803	844099	830869	828124	829555	816234	860711	877231	782136	767950	739816	752138	762314	733543	705981
1/Q9Y5S9	664575	676610	669183	738707	720137	735811	754814	764550	752664	707349	721335	789245	785774	739995	739478	810400	761001	785889	738614	750301	803332	890345	875738	810492	804949	818139	852041	874046	947810	945141	907952	970541	962187	959611	947483	889727	891958	869975	890101	885655	920688	882584	638984	628488	622965	591328	594513	640270	674596
1/Q9Y5B9	718740	697472	694095	805889	780071	812278	779390	716911	714790	754333	787905	784091	808493	793962	714970	731628	742334	776038	753245	717898	769529	833102	869769	842067	840150	859791	851992	853424	843205	818543	818628	832907	846628	818165	811451	854860	862041	839539	849518	834725	831111	840764	787966	743879	759640	742841	712789	685440	620190
1/Q15181	764340	786794	723001	852230	809357	847814	808099	781432	748242	783760	871360	876533	796203	780166	761602	764297	749795	808477	784471	766707	784863	796952	776873	808845	879491	930602	751785	819544	808485	791947	780743	787476	768779	767971	743214	795838	812553	788635	785245	769360	750581	717164	691480	711166	686460	746046	724203	709178	660222
1/P29966	761578	771699	767567	809278	787227	828721	870194	840569	838445	800177	794104	863091	864277	806041	808356	836417	823164	866543	779355	798040	924609	762669	797270	916352	851958	827712	788742	724279	762414	811852	805464	795123	779950	782504	972966	705557	746602	733434	677395	663510	708369	854045	578042	589999	627548	670387	601327	562883	582503
1/P09622	613995	631435	577478	641501	625542	686029	731842	675593	655015	617982	651512	685751	669194	645685	672594	683536	706988	671703	656956	630978	699228	775842	802400	767365	769418	763036	816878	803290	812043	813958	806996	820472	833862	812155	874548	814086	841085	830092	829375	808536	857041	914395	702675	683006	688345	694920	705826	692593	712989
1/Q9HB71	774306	686773	700181	847371	796338	795323	834345	817418	846090	784702	797157	882707	804171	794688	818347	855794	838696	843903	827311	820617	784894	773008	770444	627893	653149	664333	736373	786488	797580	782551	769709	745807	768869	750507	730572	805945	802267	790816	797635	777855	818820	697584	793127	779215	751580	704100	724964	716149	706569
1/Q99848	734839	741596	755694	790487	764807	809113	826203	826576	819123	786827	797312	867105	857315	800877	792090	823251	823213	848551	777369	803974	898767	809531	807301	772744	818349	840127	878366	773606	855824	837273	838238	870723	866851	879029	938684	889195	905955	933782	875723	859994	908994	876269	817077	782102	784509	801736	790551	769733	746336
1/Q9P2J5	776420	744240	699411	773450	819133	811522	802477	781297	835213	731294	766700	831320	755312	790090	826391	822789	816861	855525	762255	802006	808262	802700	837683	767031	783435	814983	809824	813151	842835	844810	858902	856077	864272	855245	886491	834682	837711	833328	844234	808501	879500	845424	761038	731007	713073	725166	674712	684373	702879
1/P63208	746532	729683	760754	752818	746541	796864	911339	732712	746950	724233	763398	800701	807344	782407	741042	753530	756471	808520	768197	737678	923712	838154	840885	795896	790793	811841	827652	828405	862464	841181	853259	857814	852438	854523	933289	803478	837771	813521	811884	794650	817414	825802	620759	589907	604209	608185	581519	579091	616130
1/Q01518	672479	642285	600703	674951	677620	702673	716722	606876	614993	641932	659131	625972	658422	728349	632359	686968	610846	643752	667470	674699	691133	715053	768089	783011	778567	787269	768265	718756	678177	679735	703109	702346	697145	676933	650418	726495	740869	733376	710247	753319	653563	724939	780725	756758	781301	799001	771802	742816	627861
1/Q99873	773616	818109	718382	799395	787884	831298	751382	794620	842020	749991	811195	811718	813691	750775	780949	862172	777420	841302	774040	782691	759369	755995	788240	738270	742864	758343	747840	803632	797272	794642	767224	785329	786349	766945	762382	762367	765264	768121	771544	723816	759069	710197	703538	689517	705197	711923	684326	631456	651215
1/P17980	910600	510780	485619	625493	643103	550919	693634	574099	610790	599806	622777	510517	503723	745290	477965	620014	517458	616257	607310	609816	588247	741017	886632	756322	797910	818173	972553	1.08743e+06	777618	746783	1.00495e+06	890806	774241	758331	838690	1.0786e+06	1.02096e+06	891891	764484	923127	960150	846490	702456	893453	899081	704184	691780	708998	815382
1/O43684	855845	802251	791282	877312	869612	886134	921685	900768	920752	823400	885845	932575	917448	905460	849397	908078	889747	942342	856493	875611	995337	810535	819112	774854	770252	788389	824855	819309	870492	852708	849163	867645	872772	862867	934316	841362	836140	839549	841251	837877	864668	877105	664050	650339	640236	667212	657675	657619	693358
1/Q01813	681813	673579	646345	704880	693271	682951	708640	726256	700500	701316	701219	746879	705661	711764	693241	721107	698460	714875	693061	696755	753999	760773	778269	715425	715310	731346	744853	761202	784820	782365	776570	791919	801903	790696	841174	759351	767272	774749	763277	743661	806378	806271	742661	682082	730037	735128	720608	696413	721112
1/Q13185	671927	713429	723593	789041	796742	799384	770806	790735	829705	786142	803076	871881	869548	728802	786353	872803	851420	884555	793862	824199	800481	916174	954374	914812	920518	958004	946786	967339	1.01624e+06	1.01146e+06	998990	1.02987e+06	1.03127e+06	1.02086e+06	1.06953e+06	969795	994077	944873	983654	960935	1.00673e+06	995123	558446	713337	691366	606353	684722	700672	578430
1/P37108	455002	465938	399749	468218	449987	585719	529117	355057	394921	536235	456125	412349	456809	628209	375989	419667	402098	540367	492119	419961	483060	560538	549870	450886	610072	553555	581862	575458	498623	467637	457050	492291	499986	482810	439767	652186	627160	633453	673599	671658	566625	457276	636547	631492	645290	661238	707958	681990	662147
1/P26583	817826	833949	737136	736574	801254	763361	614143	891011	824838	820241	798456	846256	856192	534059	846659	875350	853752	840478	716222	768740	580574	783679	815355	756232	757095	775821	818290	788790	873109	853425	841479	872251	859395	867697	928584	790804	834598	808783	828327	827694	858805	902666	685818	609805	590891	663998	618476	596121	653909
1/P13804	648139	680606	573174	625343	622580	638910	609868	598216	571305	616929	621533	565914	639571	591141	612884	593921	600511	598055	626581	597983	494861	870576	743422	662376	696116	653963	763052	892354	891196	873121	820880	551910	514059	492978	587143	905216	714664	674929	806762	632786	561437	595903	902250	890002	866351	864309	830626	826819	790399
1/Q99426	681813	681974	646625	671951	665886	696921	714478	715227	700969	679485	657146	752276	739385	684258	716694	769431	741733	741937	671567	684617	791564	836720	828759	786989	767152	775173	823646	822059	903660	883660	889183	903512	888032	895330	939981	852880	861752	852129	869119	855450	921626	948284	724408	685072	654413	666189	604325	626183	654708
1/Q12907	682332	648013	622226	697533	682171	702996	730494	731584	754219	666946	687040	739106	737302	691639	728648	760884	728994	753006	673217	682049	744068	700849	474905	674578	661286	690619	513212	701983	763989	722644	740196	738055	754361	750274	521341	767455	745427	772454	788139	758469	806240	541966	744987	446481	452026	735902	865989	1.38827e+06	837835
1/P16615	653418	630020	635973	745769	713275	717399	740188	718804	725776	690104	719355	713886	729274	721330	727919	743801	749222	758940	723380	695456	733453	766432	783800	764918	778742	768505	797908	813363	817811	883631	824648	819057	833013	822716	910081	782034	800362	775088	798024	761016	807325	812020	712351	686924	693178	643254	630000	641675	637879
1/Q14683	700219	729160	655343	768624	692329	695509	875203	771003	791216	715044	744956	854082	718406	975362	752040	832775	779595	804094	707094	744837	1.05652e+06	579201	769329	652808	712252	724689	808172	805471	874950	617465	870614	747700	810301	797568	652244	886919	897956	814482	850643	888998	804831	764076	727432	756315	668821	554591	591580	593738	573794
1/P46060	671574	677618	635923	713854	690111	721019	763581	734736	753606	685368	844045	739341	733138	980544	708627	728159	718908	742536	685054	680649	762709	786625	809527	727605	729970	760655	798281	776679	827196	819075	829039	839519	822420	828480	909857	792599	810746	800417	785952	768081	826636	829523	720498	712370	674224	667014	651623	663134	670045
1/P56134	620651	494950	593257	728614	574574	490657	630339	441835	453985	630592	712397	648072	347981	664953	502126	369621	406273	471005	664259	445781	486785	661629	787387	748861	796395	833684	813413	821611	793878	773930	708248	756877	703545	737627	756935	823145	790835	824348	858211	795271	731161	824639	526413	435357	518292	532129	498409	565986	544775
1/Q04637	675866	672525	626359	733256	710928	750046	797399	704168	688573	729865	716160	696803	713845	784497	702194	684473	716560	797943	702149	718123	784275	794208	819666	736276	736560	733014	786100	791541	849535	853393	828568	832688	832759	834311	892490	806127	799720	802518	791716	784843	812840	903114	670556	597877	604615	654750	641804	618500	652244
1/P47756	713829	718326	680163	742477	750768	769280	751865	804374	798287	744842	756635	790878	818093	671526	791686	844059	819281	811982	733666	752131	850368	775680	814856	809063	794505	778005	833679	780567	845094	864106	839796	844765	862946	823750	950640	790724	803619	817020	824179	774588	818444	867030	650180	593410	606753	608330	590523	570874	601300
1/P63165	772144	772946	707866	759192	718293	745111	743097	815042	810344	730866	763671	801735	830428	695305	782064	829020	817170	843929	755198	760925	745546	745454	774822	668121	692859	710467	705875	798862	688852	802504	813682	809414	844320	799223	817749	811631	685652	866301	857813	791056	836773	772333	710236	659372	674114	682652	666148	657729	729065
1/Q92499	582174	635788	480524	596832	613431	553784	472165	692808	642278	526520	621121	618640	578035	488789	652861	713609	699271	613788	602531	605861	471643	678695	692619	640990	647334	677439	710102	701942	729210	710551	726697	736852	735775	742823	774264	736533	735086	721764	750702	756635	824345	769397	772151	773612	754158	738937	752264	772083	727395
1/Q9Y5L4	666265	625279	600999	668229	665947	719677	709230	604223	736017	643365	698194	577711	614511	699925	584864	623086	594159	626432	660378	631368	659644	710478	716393	711668	706035	696212	737075	721769	684749	658837	654540	675676	675054	689200	668207	747717	762001	741709	747538	712871	745206	702620	767143	732605	744836	739436	719713	713902	698425
1/Q08J23	681960	654035	634558	683065	720616	742560	720740	661729	694853	643548	731345	742625	751114	762087	694221	699550	647712	739945	679535	665932	770747	687683	706090	614670	609443	651801	698852	713686	727008	703941	706973	715331	713455	706284	722719	707921	683195	681842	729818	696839	733160	685434	641334	708354	751321	742218	757227	724864	739898
1/Q92522	597497	584984	518240	578378	570579	602803	603350	679044	650177	585886	580941	607668	618949	598763	668194	692467	627428	665620	608950	592764	613173	777157	763293	739919	747978	758420	758365	782694	800563	808011	771265	823395	809516	820232	849836	767568	757103	744662	772234	740777	779072	815470	657319	626425	616098	618120	617509	622449	652697
1/O95831	659467	638995	560905	713594	665785	703460	728916	589958	618984	662300	712848	621204	649490	726552	578622	628150	615614	679881	629707	611215	690950	673661	717803	709106	723349	727487	728956	671681	725805	701144	679697	684253	710935	677679	765766	687563	751167	743190	710595	659245	690289	771195	627094	601461	604543	613702	600309	594945	604970
1/P50454	730606	722547	701884	754031	745602	687197	805923	781167	748218	736612	756942	795427	811204	690531	731567	806082	767941	809033	755321	750964	813678	689868	716528	664885	648254	619349	685981	708947	747867	711052	723472	738800	746974	747150	844289	719720	729147	741637	738176	726056	767705	851416	587218	581434	583732	641785	575097	558041	613603
1/Q9NZI8	736667	742212	713125	773828	758576	784369	744395	797496	784322	776910	761284	821345	814186	693959	790823	846556	811348	827841	738237	770505	714592	774931	808349	782235	784526	776420	833522	778542	844863	856432	863491	847257	865424	867003	950084	824101	838786	818543	794625	798156	843401	943436	670660	651688	647271	665359	587896	640675	678220
1/P30044	684943	719687	592062	711561	679240	661568	737946	641119	787300	732861	682863	734649	730004	697401	743164	741075	715894	719713	728671	720838	651649	725814	766155	757383	709765	748512	774070	708191	751740	733475	715977	723787	724915	710570	833030	704325	715672	742850	731653	689848	713174	799715	698750	669685	668363	668137	635310	635319	632174
1/P62495	640716	632678	577199	643582	1.55986e+06	911021	1.59278e+06	1.58982e+06	1.47244e+06	611604	1.50573e+06	637436	674101	1.64955e+06	689999	1.43954e+06	648449	677815	1.50373e+06	1.46862e+06	1.54819e+06	680557	671179	586154	604265	609903	620404	677115	715333	709428	682994	650162	638128	646897	691964	704251	718989	679096	672808	655019	681669	666962	679616	648733	634436	671582	655358	660605	648026
1/P38117	1.0216e+06	670201	609969	1.06314e+06	1.05287e+06	1.125e+06	1.11168e+06	1.12641e+06	1.03531e+06	1.04745e+06	1.07713e+06	1.10279e+06	1.11861e+06	1.13024e+06	1.12316e+06	1.15451e+06	1.11075e+06	1.18962e+06	655103	1.11715e+06	686578	683761	711123	611300	631057	651215	657243	702506	725374	722408	716549	709932	699340	705112	719524	694813	721685	695255	678354	672125	719646	657831	665736	648422	636852	624346	610608	607137	643120
1/P60228	655394	650673	608543	740135	713750	746118	725861	683803	678155	662715	699806	728486	729407	702825	656339	691383	726431	720569	744994	688434	781547	630120	637926	608262	607269	617323	634526	617736	665680	654502	653494	657777	655304	656259	707814	671619	649591	681466	662872	637495	643309	705205	877349	818964	805426	859928	850827	882188	564050
1/P35580	603139	597102	623325	687562	678007	668354	647071	684601	673124	652901	673246	739290	693536	588840	656227	684258	679958	708369	660554	653566	667912	724646	713584	648423	661615	669674	726027	719961	802463	778639	748250	759939	763204	775370	804538	746594	750971	758021	758098	739352	767778	791321	594797	607550	578378	585769	587856	600378	614911
1/O75494	562841	541873	553969	584067	489597	531463	565631	546077	595339	600575	509613	574984	437202	549040	538606	624067	591896	655081	529443	422634	526654	783878	655899	796148	793621	779792	793029	668845	584452	612327	670224	725891	743206	719429	725986	795788	790595	840478	771678	761552	768874	781551	628180	636674	658040	688451	644996	614796	503453
1/P61088	672068	666636	600736	738443	720493	720839	727604	518159	534783	650124	679849	558040	584968	718431	511854	558209	536937	578649	683013	573314	572629	674324	707519	740648	748593	734460	671352	691774	555051	569440	550961	564098	556059	530750	456676	660700	643100	672334	643671	622920	515488	552604	692635	635998	667292	672853	685301	643133	590229
1/O00299	689953	660548	609230	700849	688072	745557	734206	628741	735308	688680	707388	648645	665062	742531	625704	664284	639240	664790	683653	649420	711436	666603	712183	720691	693571	697712	705699	688783	698680	701063	705839	729551	703768	713733	765361	710280	712610	713502	732957	702427	736762	748533	793348	722691	742075	746450	726280	693938	626256
1/P60900	739114	720999	666674	758830	737591	761507	794179	758630	745992	720135	756125	771616	758412	754170	707058	730309	703626	769018	701339	731317	789046	711413	740957	736490	744321	733082	755397	730671	740062	745940	728085	736339	749557	741879	818770	749886	762596	760291	744185	724266	748494	751020	672675	669198	651816	658125	653324	623324	629956
1/Q14498	656394	652100	620769	696214	687214	712698	714626	701717	745269	648378	677726	698268	704406	719025	672762	659749	658597	740190	677167	682033	683645	728538	725195	715310	719885	747228	724852	729782	685272	697291	691797	699078	696846	698547	702637	718475	715043	698344	701989	691579	678936	731597	708042	667827	702983	740367	697336	667183	642980
1/P33991	613770	584443	509744	632997	670376	628504	627204	663316	793104	621566	689019	715660	669458	602987	792049	765862	642787	711626	646659	644536	617776	617690	644466	551263	550569	573076	627944	618507	665895	660280	653709	661444	664603	651412	713673	644207	639491	655286	640589	641879	661394	692418	617375	518339	518224	621605	563482	536851	579457
1/Q6P2Q9	629776	602055	616777	669996	626946	647579	730512	647718	703210	640966	621473	723398	710623	673849	691872	706150	651296	737818	646961	667744	715064	735554	747364	690797	687163	704061	729401	721487	797939	789629	784518	784866	813244	768239	807600	768765	770611	773173	756229	743452	797570	795737	720214	670581	685780	689420	682727	659961	702980
1/Q14152	590933	584141	563628	660594	649893	646888	683644	626529	659890	623780	664864	659035	636010	653037	634020	622838	612320	665468	660053	619223	599996	674398	693270	628872	638338	653299	656709	662812	721116	709290	712969	710576	716884	709315	704596	693682	700524	697766	704738	696000	739166	709667	635161	604208	610946	621851	622217	598938	556402
1/P12532	683809	670862	653582	728550	691255	735081	712162	714081	729608	669562	706022	726068	724841	652849	730295	759800	734511	741466	664524	720007	708401	683257	690593	683913	668726	670335	685730	694900	714773	731143	701952	718127	723559	715710	734047	704004	707261	714305	705472	715414	746435	680644	668547	629003	633351	617853	606531	613890	598087
1/O00422	421683	466794	281353	363260	412910	330313	181756	411814	416570	392945	428666	362591	388369	186859	416049	471086	400778	413565	341898	344024	137891	759503	749885	711960	718767	714536	765901	736104	805571	798490	812168	807444	723786	801248	889137	783502	774680	787669	764666	763787	792168	802741	655225	648877	636426	623636	634024	650214	571148
1/Q9Y617	785700	788028	771797	796367	794977	812903	821486	872107	868004	796892	800342	865997	879480	797594	864441	893701	861233	906761	793636	828598	891350	787956	792117	692446	699222	717771	718105	786299	831634	832989	845813	848361	835945	852473	816114	848726	835499	834275	831282	829039	883878	791515	675494	658147	654649	635920	627860	638296	633108
1/Q9Y3I0	763330	679393	711120	837312	824430	701335	715428	822976	848520	804536	812075	832961	872085	666578	850311	850455	857451	863552	807885	827650	766684	736213	746242	667245	674077	680629	731393	755134	793179	756828	762128	768329	770260	766067	770063	771248	772936	750569	774105	752466	794227	727883	662682	586204	615159	599053	611657	584957	625358
1/Q9H9B4	672756	674185	666328	686809	667251	701555	624654	728079	715317	675121	680817	718360	736333	606228	737296	749649	733595	734045	649302	692077	611611	636395	662645	619711	624677	633382	659735	661126	689751	682256	676585	708566	712511	690070	728694	660258	660057	612440	655986	640544	681680	658142	560993	587636	591586	590433	589535	570069	594254
1/Q9BZZ5	597079	641839	598892	663762	633197	681702	681278	661312	721442	624988	639225	698918	720341	623572	650185	686150	665589	694549	607262	634136	704098	747546	787505	599689	607597	633818	860945	659928	676442	792792	748378	854373	879789	683475	720141	644894	694570	663752	837542	684290	722081	665144	801787	604365	630575	617372	600279	593331	596481
1/Q9UHV9	668984	686979	647021	718415	689268	712678	746937	737493	742606	700344	697771	758141	741845	704555	716635	746041	738608	768944	691184	717958	784111	699288	721315	658848	662041	664055	700597	728577	747439	739913	727812	743321	749036	743636	772662	739408	727906	718366	726501	716972	751798	743267	630524	610507	598121	608962	601438	605829	639514
1/O76021	531449	549751	542455	646034	603186	640515	656739	666062	691780	595121	645133	673757	633571	574988	631713	689445	618633	675299	641752	648415	647074	723400	722644	731412	693982	706831	741636	733862	748577	732074	729030	742184	752064	743865	775365	732360	749646	730029	727502	739323	766155	770316	660156	653030	644950	607209	634991	621837	632157
1/Q9Y3F4	700258	705625	686635	755244	760444	758394	764418	726450	744555	728607	766799	788875	779660	748235	748175	749951	722152	781903	750228	742570	710895	723186	719137	754174	667421	662146	704726	733156	763804	783169	757442	781741	769420	760681	892922	753285	746153	722913	744707	722864	763798	841811	634017	624986	606265	640295	603787	598560	624958
1/Q15637	498169	458387	469810	483385	604705	622078	577232	337579	519472	498094	574580	520004	528222	569597	461154	511096	499545	571088	575814	543327	548812	543596	601806	633065	649947	641674	581639	603583	547718	567684	536392	562704	551245	517570	521722	540508	582988	581414	418959	532888	394082	513788	618020	522221	581183	594643	612215	563661	455970
1/O14980	575435	595029	564956	678870	594995	631287	619561	614290	603581	590462	619474	603511	618898	622749	621317	672748	580711	615602	600691	581302	604388	781818	765629	571346	622858	625308	696319	804164	830813	830944	706038	810643	806516	791160	702155	755654	702273	730407	776331	721078	725973	672895	608515	660987	585530	617326	569508	621165	625513
1/P49588	558866	589405	493815	519144	538809	543953	521962	510936	601900	481562	531446	534212	521579	516274	502295	515298	513808	539162	476857	514693	568567	620157	605294	571983	582704	603041	620232	614650	648991	657752	639777	631715	652464	655958	685424	613167	620403	608477	617266	595364	640657	677795	631064	662901	646756	603715	592304	1.11818e+06	706096
1/P62310	635811	618526	594915	687087	752172	688393	700888	649715	730970	661396	735810	780539	719224	707003	732702	673316	650129	757483	790662	763609	674740	740896	750320	687512	685386	687393	632373	767299	801652	766583	741085	678076	706583	711956	679581	775970	777960	756756	701559	677132	704973	635527	728998	643920	689437	693688	659646	657931	603971
1/P31930	584751	583969	586769	619489	606747	600843	660176	641537	642152	613528	564367	663567	639048	657456	614377	665705	647439	661450	608704	604967	759334	698784	719847	719498	713330	732832	712430	682520	725747	721764	741760	732175	729472	721092	751512	682379	703095	696450	712757	680811	694499	726327	658066	666929	601976	623492	589444	620386	618621
1/Q9NYF8	437906	455404	459120	496134	498795	519529	546669	491120	504987	473332	490818	541802	537347	533834	473579	491120	520304	542571	497947	515726	596740	774427	769158	707872	720545	726762	744260	754633	833466	834204	787283	843097	833512	821026	843210	775775	755661	738190	755962	753354	800210	791714	625797	538963	524418	552343	515386	491483	549555
1/Q9Y2B0	667466	668201	623512	670640	651249	666122	653419	739292	693435	671734	683323	710258	732759	632672	736848	720097	723536	737049	608323	650063	713559	764476	759547	765791	756374	757437	752616	768091	820902	825878	824049	815446	756823	764234	860843	799469	772928	757045	738083	711102	793435	824169	578247	528072	564540	567113	533542	541852	565891
1/P61981	509122	601753	599235	672645	563808	706916	681286	536245	648943	650134	565145	696706	703813	651494	556599	689215	591572	741203	534818	557937	645132	585548	646661	620770	607048	603760	612663	635154	609901	647227	578864	605383	609425	565455	616920	599668	612493	609048	608479	600961	600997	658324	576587	513134	502290	503771	552168	471871	494668
1/Q9BWD1	234414	611746	233862	266803	1.46019e+06	1.39323e+06	935304	199304	221369	247407	1.45887e+06	865015	215586	926040	203490	218800	2.30389e+06	192973	1.38949e+06	218017	1.82169e+06	623098	618667	778278	707964	721477	729286	608372	650589	657843	639879	634497	641757	638723	753304	630805	630645	686482	644918	612289	644012	859260	616357	625699	585656	595173	570079	559964	571033
1/P15121	565623	560675	518723	615076	519635	607313	597196	604503	610334	563456	582749	613490	634420	590947	589162	615644	598289	635874	569876	561673	632476	754302	777421	726057	714080	720005	767138	779588	829327	812378	806918	799580	804616	802346	837040	772375	759568	759000	754985	739479	777436	808797	613032	457035	645164	553804	658313	662770	598143
1/P08559	536861	585496	457154	690094	693421	658475	665452	653440	682716	646889	696483	619044	662802	483550	683915	649278	664388	617647	662866	697924	481292	717392	709541	628868	648116	648913	664904	730378	736620	729561	714134	709359	711787	705091	674337	754736	744806	745025	740383	725192	761098	674764	615449	577787	552921	553785	542894	533937	533162
1/P30049	641583	632523	626492	667553	663198	665146	623485	746677	708350	679690	652180	722103	738064	575874	686943	718020	718583	736393	683863	681787	629031	718736	718966	727538	710653	710769	739802	710531	778934	772238	753260	781540	768288	767413	859210	730263	740146	734368	746505	722908	748890	843347	617672	554004	582352	619111	608985	597485	671122
1/P11387	652209	655202	622007	660236	635916	655245	712925	692516	711019	674122	670769	728848	703859	660151	628226	715620	676206	668995	643098	625539	715019	653036	685040	680975	669661	686971	676292	669032	721248	710139	725153	724822	708104	696938	768631	707707	712134	701908	710711	692510	720399	735860	605200	592870	585428	597598	588294	556570	583794
1/P09496	268020	242308	266769	261265	237866	259149	266564	272171	285450	239885	237248	278881	280553	244054	284764	329788	315785	276439	242282	259776	269985	749486	758428	737510	715130	727182	798917	756285	842931	829629	811436	808380	811125	808919	911731	796574	796525	797205	770025	755072	806991	871623	702993	693426	679704	638869	610628	624788	664838
1/P47897	594711	504355	493996	650238	603605	604796	658886	652519	681447	560366	607090	667775	652967	634113	665405	656821	594512	659030	579716	559432	661950	620719	628255	550844	557786	557228	579606	630886	648966	641383	651099	639432	644888	1.1816e+06	636329	653063	632511	631911	640488	643408	666148	606882	679871	1.10794e+06	1.10647e+06	1.0098e+06	993523	1.00514e+06	965973
1/O00154	630257	599511	584786	630527	626100	585961	592360	684886	666631	618923	579164	667088	617022	603986	670325	566427	616031	580505	552331	623003	590856	651444	655186	657417	615873	631861	643275	673067	652555	652684	641453	636226	635773	652270	651346	669812	655463	652893	642554	667564	655136	646356	610972	573972	597861	552013	541075	561120	523083
1/P42704	668118	627280	503010	718067	742737	694998	686302	712007	744168	644622	681040	752663	739614	700131	633001	726434	653320	856591	707781	760138	699577	558061	727870	573519	630167	601127	614792	718869	738781	718882	719703	575915	735297	736261	687589	752454	704036	631240	757329	624986	768460	641688	607341	571675	587101	599850	582024	578012	589703
1/Q13011	553947	558263	513430	579676	583412	553151	495238	648790	619223	524694	597536	575573	613533	474706	656450	616005	645910	655019	534266	567574	486270	750095	736253	709340	692766	708858	721662	717700	809349	772842	763760	766633	761941	773011	830972	742341	733805	730735	737386	712425	753353	795260	572356	493048	492513	503152	456573	436643	485713
1/Q14204	591044	579330	546455	658188	691342	728056	796801	712926	752736	644219	731952	600618	734017	735116	745344	751394	719855	762964	716515	726386	879210	510298	596616	631576	553711	558357	623961	547183	566494	567436	563474	622993	573461	582533	720383	565054	583270	571043	559047	633434	663558	671362	678129	490433	609028	659840	512030	671983	638319
1/Q9UBT2	581776	606615	554315	598037	597339	620308	624133	571767	580857	587490	582097	620350	608023	621182	574398	603213	556229	613129	593430	575982	628229	737416	775462	676009	685413	707615	744821	726363	779809	786025	778475	773867	767606	758188	812354	746362	738181	722103	738204	711029	754310	723158	647374	633321	633210	599786	605342	578893	605750
1/Q09028	590976	636990	649880	712324	714504	733684	703388	680357	698611	687227	701753	744880	770028	695849	686878	739002	731583	775395	722441	735907	810177	716544	754425	692654	721154	726748	753699	724662	800353	774764	781755	792549	795946	799932	889311	754293	770972	746574	758403	739690	781737	794204	631354	607716	588126	568535	555957	602731	620002
1/P22087	580722	587146	579310	670857	625950	658643	644562	622976	622169	601486	578791	669612	662118	603494	593028	633485	631562	673690	592008	607115	677272	711125	734349	686070	691129	714362	727326	727211	797975	770132	753291	795277	798993	773936	835860	722579	747740	720809	730901	721267	755625	779620	595089	563294	535749	570106	563052	547965	591318
1/P49915	590875	559304	529072	597937	576963	575414	561148	634941	609999	603285	555719	608824	584991	558919	584856	606239	592837	605044	551841	598137	590298	708494	747392	1.25012e+06	759715	731343	618581	679807	755818	838671	607912	819380	827652	801229	675111	674114	724726	759063	729899	619121	716757	651463	627256	595682	602618	600166	596203	571706	613734
1/P46779	80169.9	97312.7	52122.3	50811.2	59175.1	46321.3	36787.5	90598.4	72603.1	80441	61880.8	49908.3	69016.7	34091.2	86108.4	85901.3	92414.2	61723	51221.7	56083.8	34764.8	899918	905378	888685	883770	884023	926214	893521	972333	981682	959148	975081	968747	967403	1.06189e+06	895918	889975	904574	895264	877257	924146	1.00245e+06	615091	523286	498926	516010	463428	479372	515978
1/Q9NS69	595947	575539	550006	628301	621456	626169	688048	499933	541952	572923	622730	564055	560117	649291	481659	536710	496825	547489	584137	538624	595488	659811	673985	680011	662715	677957	680497	668032	645592	659819	660317	649778	641807	647467	661835	659127	642674	636578	637565	618014	587521	659518	522045	473358	507386	518393	509649	483385	482531
1/P15311	385398	310807	367157	413039	396084	387013	403963	402932	412854	394735	391681	404863	408261	415565	416227	386924	362069	410835	382720	408616	414016	748496	760231	712845	714336	728244	787015	755806	826649	813945	800113	825049	810014	819230	868659	781203	781737	793089	796893	772299	844392	876403	559243	514952	513278	514858	493067	486148	477434
1/Q00688	676697	728478	700464	727643	724609	741485	650381	783847	769786	715383	706142	787485	764851	608860	763447	772876	738742	752392	674012	725679	663124	583661	787526	696780	756948	754332	802180	626200	859964	835317	630390	668246	698485	850271	877980	814098	817694	794850	821001	805143	851474	782627	612616	425116	610044	431598	531431	448649	337413
1/P62841	504985	520384	490705	702804	595695	697221	695988	541336	603472	580016	514486	725058	712590	673718	574532	666102	620226	721726	535601	535665	687767	500637	512472	692164	566130	490777	568658	467418	518768	509472	528252	514378	506280	523174	576968	492240	501151	499512	481671	504007	505041	590795	609914	589673	548248	595247	496749	536212	523998
1/P46087	623056	634177	512923	669541	660407	631593	691851	674298	705188	669295	671244	717860	682668	679760	717685	695989	694385	709196	655466	697998	739025	658429	665539	624062	630383	638359	654898	672601	692108	697936	688598	704037	688728	693100	672448	693511	703657	689249	702558	691934	726245	692312	691358	661317	702642	673854	689345	714022	727534
1/P54727	647079	645913	634716	678598	669489	690430	658301	695338	684986	655355	672577	735268	740342	629563	664461	734942	709561	742207	666010	677647	665946	650986	673633	642735	632313	640496	666991	664440	707119	713805	706529	709943	714838	696193	744618	668725	672629	672819	665988	662812	698891	731432	594054	552633	539663	564280	566359	552725	617096
1/O75947	749191	756046	721430	808827	775514	832137	835617	826811	834400	781481	784394	840358	863335	760923	795942	855405	847292	869693	752366	790472	874823	694084	695123	570976	583523	584332	603240	692507	754887	764942	730157	678000	672744	669356	696869	720418	741272	694694	663275	647914	686802	660225	556865	555077	532376	523590	541742	528356	577267
1/Q8NF91	1.05071e+06	1.05923e+06	1.03258e+06	1.10796e+06	1.06929e+06	1.1159e+06	1.06987e+06	1.18208e+06	1.1236e+06	211600	1.08706e+06	287281	1.18516e+06	998056	1.1741e+06	1.19424e+06	1.15973e+06	1.21198e+06	1.09471e+06	1.1157e+06	1.11236e+06	989349	943113	794893	772924	765672	791309	1.01576e+06	1.12669e+06	1.08799e+06	1.00758e+06	898849	905986	893262	878721	1.04533e+06	1.06565e+06	928503	892982	860814	956320	863828	687914	758599	707180	691529	773213	780418	758566
1/Q96EP5	607159	586105	548481	604430	570200	609177	635247	606833	602487	556064	550421	561079	590700	611978	597710	575433	557649	621805	559224	553048	634022	651597	659744	655351	659837	652894	612748	663028	652379	660042	635458	629891	649222	641267	661172	643193	658529	633224	602856	593416	594394	658827	577919	550319	549509	432975	468250	459916	485245
1/Q9NPH2	595222	596509	569555	602544	606021	608387	635945	639720	656665	597662	649439	640922	651148	631023	599730	673226	621372	666025	594209	576341	698835	738773	741324	716430	706657	694287	755667	726790	772778	778024	784984	765774	782652	779336	840062	754945	760492	760748	757891	750576	709156	812096	617971	594928	590706	619857	609816	598832	644536
1/P00491	601540	584363	561770	652551	626652	627913	624952	633029	651682	600501	624902	640267	619271	605738	600373	618966	614360	623237	626622	608414	626550	618502	609706	617839	613238	629616	628282	629805	623011	633988	604199	625474	623981	627354	665503	646806	612144	632841	642611	631377	639463	650331	611276	598707	610405	623569	631312	606311	622023
1/P42766	391129	505720	234874	182928	241954	191566	128492	430181	307163	398877	232284	205165	265675	98748.2	380837	383021	433166	243042	196788	225473	98711.2	700005	727933	681473	670752	666888	712675	699688	784005	773190	761376	777967	775314	788216	851320	761171	753154	739579	761321	747932	780080	800838	627289	551231	568143	592471	584828	610696	659708
1/Q9BVP2	633769	653951	596462	636237	635381	616913	638299	688291	712744	658466	651317	678131	676653	588532	715028	698401	651939	695265	619974	668003	602564	712389	732708	674883	681827	696628	702006	716590	760789	755578	752443	752944	760436	754759	786248	752188	765770	755268	745364	745672	780426	794271	670286	626440	616124	619118	604537	620697	589783
1/P39748	617791	590832	560117	642244	633713	653611	634276	614175	637573	629227	634363	647920	646879	620667	610541	655784	603658	668597	600468	635315	643249	684235	683466	644686	641467	657154	652950	717821	691020	680850	651258	651607	656920	653686	606929	704917	841545	699680	692175	804213	907763	645500	605154	603361	576769	583372	556745	565576	575223
1/P16152	646357	653955	650059	720407	706766	679879	668513	707950	730852	707115	715588	754642	703878	631828	734587	730695	689779	725670	736724	735527	654822	696439	692933	617215	641204	650132	686259	714073	677086	636526	668951	685789	689136	681795	661669	730629	698149	716302	747747	707301	739793	659987	749475	624572	870468	598645	591695	607633	591728
1/P25788	645439	650190	621439	707352	669514	696605	725186	710090	729747	700284	693903	736392	733862	703569	730075	725967	721761	770907	692243	703071	765920	696290	707138	655255	654414	666596	701014	713908	747264	735121	726258	758050	751258	739284	815868	739032	734095	720341	726908	740814	764567	769469	614582	620235	574815	606117	605019	588103	629862
1/Q99536	627203	594446	570491	659084	642705	640786	624118	650816	684867	604961	611241	662052	651947	639442	618717	679233	621148	668276	628228	643364	666166	693821	704782	677072	669062	680689	670982	692225	698694	696772	699633	681488	668174	664614	712555	716590	751659	718889	682682	660277	696345	683658	640928	612867	642321	642692	602366	593252	613840
1/P28072	577086	571096	554697	619059	571165	610191	653816	642277	630740	597327	585954	636073	659655	598630	599993	652580	597121	644240	603378	595899	692373	667734	693213	641087	650753	670499	700125	658991	724194	732376	719710	730277	720207	719479	806593	710631	709029	706323	702087	686122	725923	764810	578752	526609	545274	551000	535773	554485	596810
1/Q99436	495002	516826	513325	533609	537156	538454	571717	542865	548450	518437	537892	585752	575935	556979	523317	565250	552194	601782	538943	552202	603447	774493	771195	711013	715194	727254	778362	768685	839627	830704	823693	821592	811150	826940	866993	779755	766174	747265	766056	753331	792997	852618	568425	573859	532448	516284	533524	496571	555320
1/O95881	628936	614022	579260	641888	628082	622664	637846	627639	567161	641384	615312	574158	588236	650656	628060	607110	583186	616435	603769	549452	630615	701276	719827	664283	672923	704593	687004	682178	670807	664425	644431	648106	637731	657526	620589	721927	731279	716908	738521	712377	701559	624942	715003	651291	663973	658090	655325	632602	605762
1/Q12874	587174	563745	521807	595437	569482	593535	530939	626969	640923	564871	567475	623456	601662	549068	598883	607180	584444	617570	605594	605141	585815	657944	669231	594815	591267	625054	612496	654707	685433	686827	662686	676226	665623	668358	647406	687861	681846	675464	683343	669997	690755	656286	626521	609985	631886	641812	610308	612502	592324
1/Q13813	614097	598221	555049	682480	650330	727955	733214	708132	644863	620143	638980	673345	734675	706701	673869	720122	750016	628214	630348	682201	825519	549437	541136	630818	643554	531681	623018	546352	585657	576848	615436	580228	596566	586206	689397	584623	631103	673335	584827	556525	586782	707962	559755	549334	519511	525564	527038	528463	532971
1/Q13310	632244	614479	612722	671709	674752	680996	700719	695350	723094	671579	672376	747198	703221	705288	743372	713301	681761	718704	667807	701865	702162	658264	671931	635890	648038	647873	658528	659949	697431	696977	694029	686767	722100	730099	730922	706826	704729	700887	720611	669913	752081	674684	692502	661598	679966	641956	626619	624728	575133
1/Q13283	533609	521198	499423	546202	565360	560030	586805	551487	607539	553158	581902	566318	553492	595149	548683	576001	592155	566069	545754	582437	574849	596797	589454	573148	567528	566939	590321	609543	611535	593109	581564	622791	607990	609425	646909	623005	585584	593899	622032	591514	593805	592469	520781	509417	512964	522844	517987	493337	509117
1/P27695	586253	569665	584783	576266	549391	571847	548255	683298	665414	628396	679829	576860	577396	547053	486085	674501	686976	610708	546674	553774	555646	579292	599709	581875	561076	551671	577176	566511	633316	615194	620553	613622	606269	617712	650172	606210	608556	615541	601347	584162	624982	642259	531080	515850	523287	534299	509433	498858	458686
1/P10606	601827	626149	607445	664559	629652	658131	618419	709291	666947	591429	647603	701818	695730	615959	513511	685016	668092	675888	634646	641811	663659	675915	699667	684812	692881	705483	687951	670925	714613	714623	727270	731062	733181	727186	769868	688427	695297	695266	688713	673872	711652	728494	587096	548584	546061	572258	557552	550298	562893
1/Q96I24	661547	689126	592232	648487	652705	730083	711868	731490	730279	624506	666746	751929	744707	703996	737153	795292	730303	764017	675079	694858	782916	619985	646256	607189	597116	607745	652348	635901	854831	851949	658655	860240	666076	676236	726428	832195	841712	651831	824946	632845	858238	690867	538411	519936	498794	505000	520587	506599	553837
1/Q8N163	631000	628335	586210	694265	655996	662279	645841	595795	655331	648903	648607	664781	628943	661279	612765	639613	590234	634589	650459	645225	617620	596873	598914	583741	581790	602716	572984	605649	553696	539717	542762	552343	546486	556942	550279	626408	622229	602930	589202	584742	587442	558701	695031	606912	653882	667352	640377	642505	590554
1/P46013	665853	655281	626230	699926	706110	660783	725799	698120	764307	693031	701588	778304	734988	703010	773983	696937	683329	768271	753935	745848	670900	707270	687723	585179	583096	602612	572893	698223	742377	703453	692545	722052	697666	670439	640487	713663	725157	699257	652625	639778	668903	607023	710698	654174	631104	610334	631259	570112	576300
1/Q15056	516625	502028	515371	564868	533953	544569	521577	505990	563958	571110	559488	552173	565459	542323	540700	536483	520406	572946	546844	545777	535332	658201	665108	650056	676772	681877	708742	685687	675739	731631	743227	685530	685656	739492	802282	632852	692649	682362	635852	633347	708762	714104	529335	446781	449625	479852	409889	407398	395169
1/P40939	674100	615996	472460	526143	584806	527686	722873	650873	642464	562966	520550	644985	701321	770758	525270	693737	675118	699907	677949	541144	703694	704478	729423	703370	687012	761703	720187	716391	645878	632612	646716	641320	631280	627728	635118	673003	639943	630819	694452	616464	594349	667488	655802	593649	639394	663000	632358	601446	581371
1/P35998	543653	551052	524150	615138	552588	630850	533958	639985	615173	566007	576210	649238	629305	518308	610997	613265	600973	528648	556932	601902	610599	748614	726442	582847	602205	585823	606118	721902	750447	762756	759903	758742	766572	778670	666815	709056	757396	764274	770132	769366	816853	671505	615928	594076	553037	619752	601278	549351	542881
1/Q14247	280072	283072	286874	291813	285140	290417	305104	902452	924395	302472	932899	305389	939083	288135	296760	300861	304427	961980	287916	289602	1.04872e+06	676900	656454	668884	669508	672720	700757	673112	721486	728336	731653	734431	704716	694840	734617	701451	719092	681540	716968	635468	702505	760715	597933	559347	563710	589244	572379	567944	590995
1/P13797	554007	521511	520855	542201	544250	537727	547549	606744	614123	514653	547931	598102	548646	512835	608015	573296	549716	583088	546448	559664	564265	650781	641654	597897	600450	594740	594454	638885	672921	667006	669292	654372	653214	647622	635020	672965	665208	648966	654804	653778	693525	639786	653825	639164	645610	608763	583391	552399	558523
1/Q9HDC9	844345	800212	995954	717472	602049	591399	582680	783766	846459	1.06042e+06	589092	620722	1.08174e+06	535847	899419	1.18972e+06	1.37208e+06	650847	588756	589065	605309	644007	691468	598420	627282	646730	687014	524142	705848	695666	694246	708041	680173	697246	726423	676841	661373	635644	667676	646030	712002	706109	427872	422289	331100	337551	1.15932e+06	318012	340856
1/P11388	540465	504469	523354	584587	572360	527331	551535	617402	586981	556457	573378	602169	599834	545118	603527	643217	587577	605651	559136	572143	608597	605242	614923	591996	582202	588071	614609	611091	666311	651279	615056	632969	645407	632982	678788	618668	624855	622881	618775	609726	646851	660402	608321	576189	572528	597485	586569	558225	615961
1/O00303	493602	469733	503013	606932	530960	580155	565584	557486	559842	529648	558388	594069	545705	606474	562221	557774	599908	586287	570546	552356	605013	599390	590995	579140	575312	568985	606667	613982	610314	611159	584140	589552	594719	603357	578189	647429	624295	625857	628948	653657	650253	580962	678784	592930	567333	618798	606513	622575	588185
1/Q9NTK5	434128	428106	380142	450932	458532	458332	407701	527401	483012	425685	401915	491202	469026	378062	513676	468862	448264	407383	429688	457101	391615	602586	592885	564804	594597	588581	615359	591154	615041	602290	601663	638040	644040	622563	653990	605086	606200	594567	630807	606638	642154	615794	651973	637827	642441	627047	647338	638120	672881
1/P33993	564432	511739	531555	587286	563672	570720	585643	533614	569682	597503	587704	603074	577904	631673	563241	580222	542538	609777	620292	567046	586355	526755	518029	541623	537706	1.69391e+06	516552	514187	535613	534213	521786	1.93732e+06	549892	551625	544502	541920	529326	521353	553805	1.98411e+06	549163	526102	570127	543586	567620	579550	588023	576689	521274
1/P49736	605814	572463	576738	647900	649675	624685	680527	631790	640458	627063	655867	697384	601286	656842	644489	599963	617307	638332	621596	638684	662014	567724	568332	538679	534747	549221	573495	581528	600749	581094	576814	598207	600236	596858	617099	590468	589370	575089	582449	579140	604677	582221	617946	535785	605793	591217	592736	546877	611472
1/P13693	333560	321901	343582	364585	377788	337817	245848	359917	361463	391422	334071	381378	332247	246020	384777	318893	322366	344513	371856	378109	248733	882398	875473	769621	789842	854009	867326	925197	961611	926692	899768	952549	945350	933899	862740	937078	950773	934564	969319	960601	1.01521e+06	915353	552503	526377	532343	521865	498746	515770	504975
1/P49756	504105	508285	461358	531200	521709	551139	535553	513647	518186	503417	503125	534624	543118	576177	505420	550752	524981	562555	519351	530384	570701	992321	434049	968711	925073	970918	798478	615015	906192	703792	942830	892135	861814	437633	334894	1.01681e+06	1.00998e+06	464266	935014	938010	1.09062e+06	1.0323e+06	454231	531002	573877	496287	561523	569259	593538
1/Q9Y490	344249	355039	335392	356904	364415	360660	371681	328488	341288	353183	371053	345155	342815	377755	333364	353973	462331	486664	341519	329235	350388	617710	654761	714260	688944	685861	656807	624105	687546	690852	696233	672610	668610	688110	740526	645079	651882	662326	677656	654600	702875	753382	619907	589812	495689	492266	465669	479999	474851
1/P53007	519781	482504	444532	562282	489882	558178	514652	519914	532379	499175	535678	527324	493550	566709	503223	528976	503619	549895	516772	507620	538208	629592	647568	620321	607633	598304	642679	639180	646472	625918	649689	658378	640215	634975	631450	649725	656554	658028	669791	650854	648356	673799	579546	532890	558030	561433	531522	540232	556510
1/P08133	578572	519397	482700	589687	577583	571283	554635	553264	636985	554557	555925	520426	544678	585658	480799	529294	456847	539126	592401	541971	521523	521029	524123	520013	507257	504426	526022	555730	429296	552198	426233	429113	436999	433493	477391	607023	610132	589098	598003	584381	570873	504434	635217	619981	619874	644523	618903	641085	570253
1/P02768	576408	559177	584930	601157	585629	648376	589323	644693	630768	619369	622465	664146	650483	596382	657375	652089	652562	696352	584221	613567	630150	646953	622299	564815	583758	589385	590170	636996	670260	682761	658582	642471	649304	650585	627287	649760	652693	627105	626347	626888	645118	596839	624393	578712	563555	552483	540677	538379	567119
1/O75821	500466	508160	476987	513065	482555	539122	562734	495275	552196	550089	530213	516136	486215	552591	466628	510584	473411	550596	519825	511364	537032	674431	685529	669508	675466	642161	681474	691870	710782	747669	611178	724261	726785	719153	738119	673815	695003	678444	697025	683304	698424	739306	544103	494393	512641	485989	489129	461379	436352
1/Q9NQC3	522164	505347	461915	567071	532067	554542	555039	536591	510905	509141	536018	540188	522398	543914	532247	527888	522386	528321	488537	489932	562530	594585	610012	664751	706565	643643	598141	588152	606665	615407	614523	612372	624979	606476	667351	590176	617431	602490	598552	573123	591238	626865	578293	490877	563934	603017	561153	537713	469051
1/Q9UBE0	534549	525831	503920	548157	545056	557725	547988	548830	544847	528026	555835	530575	537968	506598	533122	559126	503420	560238	505692	509906	522129	550777	569416	605436	564429	562782	574785	555385	552152	544417	541377	546178	537592	558166	584914	553588	563412	564085	543445	531866	543231	591620	558600	514895	499548	551352	531909	524841	565937
1/P18206	495798	531578	455608	498356	490262	525970	545479	543817	575650	491998	499223	544315	550163	522244	536429	602230	604277	566652	494864	492231	576262	570948	562135	514534	506842	511228	608640	568106	538620	552200	576197	602105	596418	607270	633208	514194	518184	521364	582613	503401	592372	588846	595326	544625	566588	590272	608216	576686	529495
1/P61081	639961	724943	627244	684692	718122	722390	651909	779521	792790	705281	731007	792770	728040	616473	758723	742442	734729	751905	668420	713549	673076	665168	661453	596610	619792	634904	648382	659105	731357	699660	683100	720113	732193	703476	735171	674657	681566	692741	677119	680103	719652	700070	557982	540465	553823	535866	504788	524212	535895
1/P36957	454730	473017	426122	471192	466160	489002	474366	550916	534084	462572	502649	511042	519850	453522	538797	559422	502683	532269	470576	478862	522481	609500	588801	614684	619120	607382	596678	617385	643603	638948	638487	609344	624358	615235	656436	646033	640894	621291	629392	595919	635253	662298	716346	489863	659835	688129	633166	605935	578100
1/P15924	444898	396444	403437	508347	427547	494559	418115	453469	482742	446261	460530	455238	490696	479441	454819	563476	464931	461689	488923	434331	526424	531818	456823	412370	421719	423170	458961	1.41042e+06	480572	497576	553099	551683	519415	491271	606699	528836	459314	452557	486570	465357	525727	453504	445660	691167	669505	704291	674270	698913	742691
1/P09960	563883	564693	528161	582249	567183	599773	603777	548732	557751	543116	557594	568062	607619	598317	545731	573401	568521	586880	557678	564914	622469	642821	615338	655846	655574	672025	667660	651574	643871	653306	637787	656686	646041	640139	723148	637790	672452	634696	601085	615475	625171	654324	566998	464005	556924	549171	552424	478555	508552
1/P68036	493419	494694	476566	529383	495763	535633	547368	463778	459598	487506	517123	443826	472937	560922	441315	467296	462826	463436	495025	455339	495912	622240	662714	645460	662178	661874	656488	628530	645481	653127	648964	658465	646919	657167	671978	625545	660159	647013	635280	632542	630772	685440	470709	460406	448153	538730	451893	445808	442651
1/Q9UQ35	539309	441561	568518	642718	601568	657511	697501	670273	661345	594829	601757	676903	658381	672670	636767	630507	660543	683026	636873	637860	578886	572286	584331	585679	571936	565761	568193	554139	593780	599327	588701	590171	602755	594487	665706	561908	580580	574066	564233	529088	574648	621773	551450	512969	531584	556226	544010	511582	528467
1/P49006	322344	351465	363958	399634	401499	421824	404711	384933	413348	392105	394875	445012	445955	388224	403291	423091	425139	461980	426335	430594	475853	749016	772203	853948	813004	766293	794178	709815	759707	790019	781520	768348	784704	801203	968996	683763	682026	692917	678702	630086	673874	837953	471589	371928	355735	382575	320562	315622	345494
1/P61160	483459	538575	495220	529082	517892	509847	528449	578420	560689	519074	519376	554929	553049	471975	552497	577532	542141	546690	496912	517300	516129	616292	650449	632520	664588	623929	655438	627770	640882	658950	704364	742093	686374	698203	820845	647477	636750	674467	626500	616908	654228	720540	451424	449196	448172	457112	452495	428829	489822
1/P11177	544474	530702	499427	563955	549795	562804	576977	552370	521511	531620	446339	548381	549114	589100	533484	547500	530834	576508	535359	542391	557760	620031	635651	596702	609662	609677	623520	625363	649850	651210	655909	647892	647334	654780	683118	620790	638968	617008	631554	620949	625133	657387	589039	563549	572196	589984	579644	546929	566354
1/Q96AY3	561764	579771	529620	615217	570658	632767	626420	556805	583133	548066	593280	597940	588095	618495	550632	586803	543196	591016	575989	560410	615637	615985	623649	638111	638519	634031	677265	572723	589136	612237	630967	616635	610449	605818	695303	604245	610846	656473	604403	607277	588169	764080	571195	534688	561138	558386	544827	526573	566585
1/P05388	683572	615736	587116	699774	690015	704824	694238	463161	480496	620764	674854	480450	506469	694558	441340	492225	471502	500634	685147	490814	499834	558663	551250	697123	687573	662723	549113	526783	375492	399419	404443	394549	380868	378367	388144	510786	417696	511693	452255	507074	381633	453734	530674	555973	581367	594135	575142	555912	437170
1/Q9UJZ1	428911	394833	358827	435565	441826	470736	484547	378756	403652	404141	428010	432968	433333	458690	373075	393738	405050	478387	433846	419822	453150	593009	572984	601243	572196	583540	594447	565148	591277	627869	614614	598756	613201	588571	693891	586021	573448	573231	570257	574835	584094	680162	563420	520681	551900	618363	576786	560893	487738
1/P13489	512859	506555	458011	614351	605096	613657	614311	591992	651020	524514	607689	609987	644024	573742	577108	549584	517732	634203	612268	619084	638215	619656	622020	582241	575167	595202	596851	533213	522502	634155	614482	511777	506947	527597	588583	648589	661228	625891	627546	616199	639353	574073	562209	505797	535908	563701	529292	476979	461992
1/Q9BXP5	552264	547679	539331	572692	565684	583876	608266	629537	635605	594091	563223	651508	618889	592561	592167	636926	603506	628936	577559	588120	656024	558307	579301	566465	565080	560561	590277	567026	604497	596157	599633	605061	601347	605626	668480	588793	607470	599339	584110	590091	601237	669719	573991	530712	524843	545727	546797	533185	570751
1/O00264	424570	407384	415765	537942	504252	492883	573705	488742	536378	451809	479117	483433	490785	577995	427778	441376	470001	453383	450038	443816	551892	623857	638299	704419	673369	665980	653194	605952	644796	653637	580236	665963	654923	550914	728257	618300	558397	612064	609693	475833	516699	670883	435251	403608	386658	405619	361841	358386	375959
1/P16989	599655	592860	581683	618895	599472	640055	679846	653052	640936	609632	600860	660178	665667	645010	639221	663778	679562	681144	624408	608229	728680	583539	604302	625480	612184	616036	609290	563357	624580	627266	623106	617419	615518	620473	671977	583940	604172	613146	586705	564214	607276	654548	518086	484866	498498	522838	512963	485336	539100
1/Q04917	579712	614252	563196	596453	591266	595163	561774	633953	638141	610660	573437	631372	648790	518064	624619	643616	619570	642926	578188	581820	556847	546032	567796	587282	558811	560778	576438	559852	597607	597093	577932	597444	584232	602963	669024	546820	584270	570774	550296	530246	569946	652352	509760	506956	510276	519872	516684	503175	487568
1/O43776	582923	584508	538660	598983	627697	602813	650487	627334	620156	594406	616391	652800	645343	583279	640167	657566	643355	690116	607424	608981	610878	621215	609978	483711	491879	567621	524121	642555	730410	654014	637823	691006	623251	728603	663774	594445	608425	557946	642877	581927	597669	643199	488460	474531	456984	474976	500197	483594	506116
1/P27708	492122	510347	441608	531205	518170	551767	539506	447741	478498	483128	521408	476606	490258	558060	450121	502908	456899	509701	520237	461051	491941	496473	505164	536804	522186	478856	497417	531738	479571	475566	467255	469091	472044	459041	473492	568180	514569	549193	562258	543712	487179	490521	567502	561976	573548	581577	550283	544919	506228
1/Q7L014	573290	594142	464049	496732	584349	549496	467198	613643	589557	571282	619625	528475	473829	531350	597443	625677	552400	560413	492701	515191	470711	660279	681707	646790	647915	648015	653791	677149	731518	716656	693580	710860	707567	711260	725230	681448	676415	638017	667305	658347	692534	697572	507301	456736	496064	538664	514662	466188	554512
1/P10768	432507	455026	473501	566434	460143	561315	538943	375067	460448	473795	449596	538504	543966	525769	408462	482778	423811	513345	402535	402674	477018	525740	523675	617517	595325	583610	556604	508806	464726	455503	454296	463797	473743	465152	522139	477166	478053	482968	466102	462959	430480	517950	434111	436215	441308	449773	444506	425063	346136
1/P26038	424109	384921	351785	492022	449736	505336	429671	524035	493454	415165	468735	470513	499979	484336	480161	532325	514570	511554	464800	413581	449308	584026	598609	579841	554440	552240	590191	600204	643589	623104	624310	646279	627079	649470	688679	603905	600632	618832	611931	632797	694406	709087	408995	411392	385922	396542	373515	380770	392202
1/P23588	295319	340359	213215	237750	266148	229818	125629	409898	300843	311523	336310	237274	296015	110454	334888	323302	310905	298148	269741	228112	108740	672677	693734	689420	669968	666149	714297	658826	734962	721143	722123	743970	733756	733370	834144	704832	707060	703219	688649	681728	728450	798711	496246	449659	433261	443363	420258	443300	471096
1/Q06203	576404	505006	630647	557964	599389	591631	576487	548038	620529	562436	548068	591556	657936	664658	560155	611231	585661	515086	628011	559194	797672	492002	583762	458065	482968	544434	687906	569887	653555	530727	496063	525486	522002	497658	648849	578222	534305	698382	688940	548337	757952	492132	508197	560519	535374	459121	447888	492055	470462
1/Q07065	475018	481369	442979	508517	485764	505423	782490	558729	530131	484579	492660	524873	521428	487407	524116	532165	515250	561994	476194	509671	768549	532548	538681	581797	495439	533994	522323	526548	580273	567437	536571	561083	542053	620642	601062	540088	530754	518793	568792	525268	556879	613178	419601	672915	448994	463770	532698	581849	399660
1/P00390	547543	554478	513150	526264	552752	538167	498905	636439	626610	529198	559316	576678	578144	475719	646960	638692	555882	577547	545603	550460	542198	621528	624319	613693	598428	615604	512493	612820	637525	629900	630939	626103	636231	625913	439928	620587	632955	634245	615964	623277	649193	540458	638468	618871	594269	606447	597205	571105	550808
1/P55786	555672	522907	483314	552473	528570	572658	525939	568877	555322	522885	523541	534506	536881	498696	571341	557921	564355	564750	511637	525624	514603	468905	476919	493165	520497	499023	502738	477471	441826	442306	443302	454092	443159	457036	512893	510294	508758	517076	538848	509650	498028	454308	535281	787007	557356	567257	573654	565619	520660
1/P05091	519698	570408	549220	578320	568872	580052	583351	568939	620657	577242	592455	625142	611293	549339	582575	609822	580382	620521	539859	570312	609291	543318	584966	553260	603922	526659	567542	554185	585927	584056	562310	589770	600842	587542	653783	560715	576057	593268	584716	588947	609196	676593	514999	459288	501225	482770	476221	491235	508190
1/Q12904	505109	513831	479727	505127	495629	488312	475232	571455	543956	521621	492309	515696	541414	488175	542624	556290	536217	546959	476597	503696	460969	582215	574960	511802	518812	528532	560017	607875	618267	618748	598013	579019	599815	597592	574895	582403	588491	576119	586607	561634	579500	593443	498574	487070	473775	479605	456651	468957	488038
1/P67809	611068	591150	577495	648221	626335	657954	700053	660272	644348	612390	626155	668739	684371	647437	615905	654055	631947	649318	613281	613890	746604	481793	495506	602215	567606	532463	505865	443549	490411	507853	510092	516756	498610	490958	559175	429582	458333	464057	446946	442931	472811	541750	415052	438733	440152	438935	441400	424585	434456
1/Q9Y383	475712	509672	459041	526548	497624	518185	532861	579530	549264	473481	480793	556148	541759	401178	544749	531382	522471	525021	510376	506672	550945	533962	548032	490154	493382	518958	499484	528737	557870	559280	556189	576264	570461	576555	556156	528656	536149	529724	542026	538117	561204	502997	455765	454676	447027	443799	431084	415994	421289
1/Q13347	532806	526088	496866	518403	522566	521468	474500	604055	563767	516730	524320	575319	565801	470858	602796	561404	552054	575785	531624	542925	502070	640938	652921	584635	602393	607733	631383	661478	697800	680242	676536	667457	672144	680599	689968	686835	683756	690162	659466	657366	692085	672694	573264	557650	552119	525012	541847	528198	526666
1/Q14566	593663	472446	525694	618377	601044	610325	638491	612635	612802	644155	542442	610201	663017	620371	604864	729348	620787	685949	635526	605685	644739	622221	566030	536768	549521	496045	526097	571579	641135	507217	571312	534114	539571	472062	621175	516128	528026	556277	469152	520639	549952	555080	487373	481484	500055	496288	465399	478796	525909
1/Q15424	446548	466076	453961	485422	476036	499890	502751	501031	489262	477271	488771	529665	528647	495730	484041	492122	473714	505394	455115	475750	533735	681384	717846	691772	703543	700961	684232	704911	753585	748658	750558	773148	781183	774873	824180	686376	705549	702102	716250	711684	742827	741152	492303	431547	453133	483832	418815	454280	509984
1/Q86U42	472760	455609	458682	516692	514522	534897	408084	367851	438749	500259	515577	432896	452045	417479	400957	443515	404243	441712	510839	476438	325982	610492	605499	561801	584178	583380	537924	620135	519835	502210	495339	521080	501834	525343	424183	637316	633638	610915	616664	593146	501594	474736	594338	550623	554914	518813	522052	519664	434640
1/Q15293	563123	623837	561621	582649	648625	631539	661622	659504	686114	600083	589023	689864	699976	658114	646918	644688	656066	721532	607333	606887	723495	589932	607959	528786	550820	569045	562594	596351	637117	638219	637047	644189	651448	656462	652646	627472	648912	635519	621922	620430	649468	606772	457125	445370	457331	438478	440951	463250	458291
1/P45974	538002	536341	496368	571871	566904	601085	607024	471738	559651	534451	572438	527478	521478	612311	495138	519532	466585	545883	579835	538509	537094	534959	518358	544813	554650	563522	516630	517389	448611	451915	464502	472289	457817	436760	423242	552402	539621	551776	560586	542462	480594	502382	623077	583336	614131	640768	613608	598052	544021
1/P46459	332924	350921	322192	345347	555147	554684	586420	592408	611534	337983	517727	371122	377679	558606	574616	388717	355140	373997	552089	353078	346956	496505	381700	520947	524676	365644	354495	440307	527096	487022	446655	399636	496167	486765	568273	442374	564697	388862	618929	385144	412757	578805	723024	638455	692079	746664	666071	668240	689283
1/P18583	406766	440905	398997	411725	419833	400631	520507	514232	457877	443400	431665	464790	469308	461397	579623	613815	552902	446800	425140	592411	473937	613894	645154	611262	599060	591816	608847	650450	692899	692925	641350	692828	638743	678800	713481	672960	660476	613809	680969	621831	650558	702673	537054	401906	401071	484776	452246	463116	514077
1/P18085	573300	484574	399329	522294	491523	521385	489146	523969	651683	522939	508220	536977	520893	484777	466858	490849	448829	519521	482914	461250	510833	672754	672782	611890	604311	619913	654732	647438	651674	635572	662698	654899	669196	668629	613628	653282	642596	661028	658955	666180	697045	645564	570112	540372	519415	566590	531588	551239	492171
1/Q15428	282743	387911	326093	359717	366277	357907	335185	414978	421888	392544	371576	410501	392003	322831	418688	412988	417369	393964	347386	370796	346432	696898	685545	697462	678196	669455	645476	638127	713250	725452	704451	696547	693250	698840	775468	650779	664450	658726	628614	612908	651018	712681	503114	469257	453107	383968	357688	360732	306247
1/P12270	501291	420121	431047	482084	457618	466607	444269	548877	540763	499952	482574	471548	471311	435080	511592	535597	483109	498574	472376	476599	459153	483086	483608	522846	511119	535610	745596	490151	487543	471988	471604	477866	474285	480561	813690	495473	498960	482999	488954	477282	509250	811534	493753	479473	497492	695220	645371	666595	483864
1/Q8N1F7	381093	389299	365668	667284	397282	651811	625448	678794	657214	413299	431949	440444	709338	642666	443577	673076	391753	678208	665939	427550	683982	475114	500464	703912	442441	491238	525194	489909	512317	513529	496859	497604	494452	511240	632255	493047	508457	448449	485753	475643	494618	655273	417529	395657	401470	406042	402841	384478	385794
1/P52907	500911	486388	479416	544422	524815	555650	563462	483068	498904	512475	538689	504905	519018	582948	453719	507041	478492	520652	536537	531855	532948	676149	700325	730968	718577	700546	697370	677248	672277	650593	619521	629729	639280	625196	455684	648368	679708	661197	618128	633579	608428	658402	565356	539797	547430	535427	493845	485635	466381
1/P63010	289525	258387	265485	297841	296033	298729	318691	298638	303041	286751	310184	309597	300879	294542	280367	300809	291405	304241	298711	285747	294759	323669	320776	596151	597858	312704	326083	330275	338336	347068	344031	335875	700309	326364	721926	337243	710217	342847	688919	331897	689942	675291	516633	469697	470931	493779	497841	498219	517659
1/Q15046	561134	526532	490995	598093	553123	590025	563971	546404	571074	582303	562918	589096	575283	534994	547243	582745	572320	606597	530338	544937	590387	526457	517954	470220	485808	485286	466549	529403	564821	546196	537175	530143	524060	527598	513224	527205	532786	518675	531672	511323	563756	481606	442139	458107	450839	428027	456817	467432	447381
1/P31150	531304	486668	518935	549603	553950	557367	568989	520994	581254	521532	544745	565225	544910	542426	512842	585114	496930	578858	535776	461951	585540	543644	553101	560282	556159	567223	564229	546548	574131	580629	572407	571107	581088	566137	653708	556458	567721	561588	533491	549399	570521	584663	502123	468513	493485	512513	449587	448982	456950
1/Q9UNE7	501123	499236	483972	545962	563968	574739	539025	504033	510547	505258	537341	519969	554798	561990	501545	523043	539832	569679	529378	529216	581960	522172	557011	537720	544129	544557	572637	532389	561489	559359	549010	577272	564569	563359	649079	543658	541443	543902	548372	531171	559788	595812	505455	495009	474086	533652	490306	460677	494229
1/P33992	598128	590703	599678	596184	610184	617691	603470	615456	594790	599147	594157	622650	638065	551210	574418	620272	618759	630240	571091	607528	557984	531703	543920	541496	532389	532346	542757	529264	544828	545673	547298	537831	539775	535773	576703	552748	563551	556168	545640	530685	526552	556025	505056	506438	501732	502461	509050	508888	518483
1/Q15102	545980	563532	488933	519510	512779	520094	481877	557236	536433	562089	519053	517274	538234	477843	521300	552295	524151	550779	506631	537505	448334	534855	551287	499581	501274	499927	527484	546352	555582	514242	529063	517471	525874	539297	484176	563709	581678	568553	578716	565582	535522	528733	614808	569986	559178	576817	565623	548784	559809
1/P08727	525092	516153	485604	543728	523727	547555	556901	560826	567878	508678	530398	559811	584238	536968	549056	586360	552417	587651	522596	523096	606798	543998	555794	506020	491807	494744	500857	539721	558017	579758	574426	575455	576040	579356	579514	568440	559856	564968	553289	546156	569107	541849	536387	526807	531333	540730	529904	515695	569231
1/O15371	443632	435876	822394	505618	446894	435877	460153	472478	480419	487727	790016	508217	465387	442006	462067	446063	443503	446354	420821	486559	431962	573936	577720	525490	543848	555001	551543	573975	597294	597583	584410	597377	607976	604763	604060	617641	617571	591451	614947	599659	636738	583089	520919	517110	513108	516783	526921	525564	478430
1/O15212	569457	549607	479752	548866	535411	588864	582444	549167	557825	509611	551523	512107	533310	503450	525254	574534	520775	643877	503383	530837	534466	529169	517840	506649	497850	514552	532162	514787	532642	517142	506360	511184	521620	515816	537858	538535	542065	554750	549484	533686	552839	546572	535239	497483	524710	480728	489891	470364	490517
1/O43809	524001	466619	470308	554201	501026	503922	447147	557602	567936	520940	522286	550224	502053	424084	500264	499685	489761	473406	494495	524731	466975	537618	550745	501652	518457	507831	536491	558134	515859	508651	513646	512107	529151	534665	556038	563377	563183	546761	589573	561183	594587	515879	494387	498270	474880	528786	508759	520620	485099
1/Q9H307	486025	497341	484851	547758	532644	560933	558594	489538	530332	516267	523031	535395	544088	553516	515669	527021	496968	537310	523995	528004	536835	572880	575469	537857	553304	554589	585347	570139	573458	593583	569682	590671	602909	578386	616300	570669	576438	575679	566128	547557	573488	616927	513502	510527	515077	472443	493705	487547	456267
1/P50402	579581	595217	513023	562693	564572	569850	573975	619444	577913	585545	574069	622106	619467	575003	608364	611876	616234	635165	565291	576845	643700	557551	571684	588609	564696	566163	590179	549982	623218	610508	605963	612577	612005	602337	686899	559862	574285	578691	564357	567822	573877	642042	427867	437646	440589	418292	422098	426118	471171
1/P22061	477649	471890	469731	513455	490498	524192	520464	489127	501993	491671	495605	510015	499872	515523	470743	498246	479657	517969	489387	462817	513798	516990	519802	528924	534967	536023	532840	525377	549509	540471	558448	540285	546456	543488	576139	528899	530231	524823	528427	511824	546068	557341	464106	424693	458923	462375	427225	435234	425233
1/P04844	524845	521982	510747	629865	541808	589629	585729	553229	536360	558828	531067	581060	622058	579621	532935	547817	550288	625358	538681	503315	599947	540627	645162	463801	528443	505720	559046	618566	594378	510947	518505	521294	583303	524586	700079	638582	543002	515880	498267	544321	521936	545079	475463	469661	470655	482530	471713	462260	451668
1/P22307	499842	465223	434146	490760	473873	474116	393929	546743	522670	462915	480448	508424	521982	459066	526779	530845	488074	515611	471743	481482	412138	563466	578511	522268	525349	546286	552585	560561	616696	587387	599891	601740	599563	599614	620037	578976	575416	601347	588981	600135	608629	614219	507723	464450	479426	497902	462278	476823	509386
1/P35244	549101	561646	532387	583559	571229	580441	481682	565392	570703	576158	584333	565192	579788	608699	535085	572999	563953	572545	584676	554990	598138	636393	628889	700837	633733	691696	430878	609876	639982	638585	621261	643571	628981	632105	415640	614648	648718	698838	648274	653716	621706	424084	519001	526099	524424	525199	526974	504633	519315
1/Q9Y333	613381	522007	563327	650716	599836	556557	574470	533916	511063	527985	632752	604190	664705	565715	583733	542046	517183	608210	485412	525174	567469	579120	584736	522659	558078	569838	594972	606836	616389	592732	588993	614214	605127	596451	551455	584344	608111	589659	602525	584582	586199	542278	435812	445670	440473	454862	445130	454523	444812
1/Q9UHX1	525428	524392	497497	636228	611803	646112	674750	561627	596343	515572	533378	554392	594920	665445	576017	602657	580404	615746	598496	526423	641536	499146	520869	550619	539047	518753	499946	527711	541026	538707	535299	551663	531267	534470	526827	531056	533985	521865	529827	516050	523947	534753	531828	494515	517519	510927	493058	483058	526368
1/P54578	594019	557252	499415	546187	567256	570732	503637	564128	541917	582821	574636	529962	545574	500016	554002	559855	556351	560852	516637	554410	491743	483414	501719	484667	489541	499646	492884	482551	489957	500904	500266	502582	507149	494016	519990	499464	505903	493559	494342	468435	470929	520647	565371	530891	549692	542626	350305	308573	1.34267e+06
1/Q9UKV3	536590	535559	458639	546273	516004	541321	503087	493337	542242	525122	556844	552876	515934	489750	498579	554932	510309	537665	560871	542320	452326	467685	491472	445912	480466	486464	487710	482986	459429	442885	451986	453942	449958	428411	398769	563335	552164	547084	571088	558671	511866	455347	544108	522799	548833	553596	527130	532627	515724
1/Q16576	474807	494508	504727	564236	536674	568796	538624	522286	563714	528736	562371	589546	606745	522168	533930	582122	578041	615299	556009	577266	589065	571674	575912	521127	518905	546516	571643	571308	612424	601669	610010	635132	623650	612462	659394	593943	602485	553323	586085	599266	613100	608219	462428	446289	477234	457039	453763	472726	474631
1/P49591	579137	572195	538904	572897	574596	602626	615390	441666	545049	559531	554195	533147	518392	650951	469692	536394	477144	535773	574714	543670	467687	496429	504709	485988	489919	490561	505198	539637	456901	424066	403570	451711	415170	430390	378883	565529	550663	549159	549190	528511	428294	435746	565119	553260	550391	530886	548077	546952	473929
1/O00567	522835	506737	389379	549189	535973	552303	574255	518406	547297	527762	520922	592642	578646	543861	554283	555552	550372	547686	544508	538281	575503	541874	529438	499640	493198	505805	524616	537001	566761	567531	577109	565047	562607	571587	585055	545532	547804	530508	545423	519797	545864	571234	449027	446330	419700	438048	436043	411157	437458
1/Q16643	438472	432974	417374	462996	459153	480938	415327	427069	432711	437606	483430	465394	462288	391861	399665	464935	420991	464456	467682	447409	324622	469284	468475	492318	481395	470802	484181	460975	462247	471883	471586	470402	461614	459741	509427	478375	469708	466660	474909	476624	455810	520983	460803	449783	451276	464959	460398	456358	463713
1/O96008	529741	526620	488179	561932	534906	562730	554342	532485	547057	524403	536843	546086	540986	549990	531837	556252	514982	554777	533195	531113	525057	602740	589451	556551	564609	573109	542919	587094	626664	595562	596529	611886	611315	609851	634263	613776	605764	601988	579973	569365	576530	561605	486372	473106	482515	457901	452982	429943	441755
1/Q01469	403344	460529	450396	448003	430279	422009	396411	529791	558577	494831	424762	482318	511984	379810	530814	585927	539198	526120	454710	471528	418742	569831	556862	481600	471029	497644	588843	584469	547133	517119	506030	531949	525595	553019	558572	646869	610649	617152	635476	628744	654926	547082	444528	488986	477582	460236	476338	497174	408881
1/P20042	531958	581780	528022	628365	630610	613268	640087	582941	613451	614231	597159	667751	624795	564854	625332	590761	609029	649837	620783	597413	654907	535035	537885	591508	519986	521640	543549	542239	574906	576850	549697	567923	561113	576606	688185	534579	550469	521509	539943	522302	568657	632862	422522	401277	398402	446626	385529	354235	429527
1/Q16543	418476	404847	419938	493564	482651	480959	495205	422268	413804	447072	420997	463494	422979	492133	419223	400287	418752	436252	455309	416254	454219	587370	580236	636144	619375	615262	627440	574992	585037	594060	602242	603925	594841	586016	613260	560630	556716	581259	570269	544474	561182	664675	478347	475911	470542	416591	477367	445461	430464
1/P36873	453174	440686	454487	479195	469992	453378	462402	509058	484996	481262	443424	499917	481536	486404	522277	522702	479119	486770	439900	496213	520049	520607	518119	495987	474759	467293	464639	523043	521028	515431	506328	494554	481455	509643	466084	534279	554076	537490	526495	497436	531875	451820	541010	517045	513220	492797	486617	476694	461112
1/Q2TAY7	401398	442412	371812	484059	436448	486802	420484	412370	427800	408126	421029	384103	375198	488934	359154	393782	358550	374692	434149	389452	408374	445720	461210	475558	453087	468775	432342	471620	402006	385633	413536	419265	420540	411320	396047	495495	473043	486867	484347	484665	415602	412501	545708	461427	442308	450907	445574	434652	414061
1/Q9UKK9	429122	402033	366768	438228	427815	430984	451786	436911	431850	411825	424811	449345	414016	436316	421888	416601	408158	427207	423179	402622	450042	508227	523692	520700	511930	523991	526902	503293	541417	537657	534687	533110	533230	522827	566635	511044	517793	514520	518048	508739	523347	542109	532160	499693	518601	502862	492264	472046	467130
1/P50213	466849	493244	482291	510013	507982	440612	422436	548950	499438	499642	432670	503886	537460	383055	494744	500693	517617	447858	494728	541760	373125	557248	559206	516663	516217	526800	489543	568424	616639	596567	593777	611988	622015	607530	558543	577877	572248	560929	590161	562050	596517	540608	513229	512802	489556	478619	469243	468469	454183
1/Q9Y262	490893	498032	382130	518272	510144	535703	433605	551470	520636	583104	525714	547666	447871	430535	517752	582539	538766	584040	523073	528845	567929	534802	534522	503192	502012	507319	553304	456208	648875	588512	574227	644592	600986	568302	604553	542320	554054	530786	551275	578211	566314	593075	473878	433514	447617	468074	441752	436543	477189
1/P55265	437958	428514	439366	489800	476546	482917	493188	440651	490466	455958	476627	492443	468696	483138	497788	480560	442483	517523	482444	499757	496823	533303	539220	542933	532952	542911	502022	532164	503834	503395	487969	502455	515528	510055	546416	516191	531304	508846	520264	493005	495162	480527	494708	492624	473303	481236	476169	447957	416986
1/P09211	535505	524471	461362	489997	476472	497601	495763	541606	533841	496411	488721	459032	467776	503102	525046	551007	508486	499528	475761	480671	501848	538785	558010	547285	551186	550779	572646	549112	562309	564459	554866	578032	568762	555892	588404	563391	561379	551591	568951	556601	544499	566036	477551	463578	467468	450112	446237	425760	441952
1/P09234	350110	340513	347911	375487	369472	387523	411021	372129	420550	375458	389830	404446	403713	378259	410979	383205	376102	403857	400714	401411	407287	639808	646590	605579	618854	600348	629619	610424	643788	679642	653194	648689	653925	663970	733440	604043	603158	606867	581478	563021	590711	626351	434391	428454	394071	397301	374507	384513	397478
1/P07355	535517	551903	500899	543014	544419	537741	596190	521278	539566	529846	572641	576885	543706	574754	526234	544363	557647	583601	542608	526925	601257	539918	530427	465456	503307	506585	570261	514737	542457	524343	523986	551283	534765	528756	564838	542421	545720	540239	552979	546888	561490	575533	455638	454669	447606	477972	459762	457406	495353
1/Q9BQA1	476334	492134	451563	540335	526319	542775	442747	572507	575347	492337	499454	568012	554136	378917	576644	536281	534200	545990	497346	535723	539187	523713	539885	524561	529359	537075	555175	517628	532015	549645	550714	561485	572792	565884	612099	541267	537693	541589	558359	538785	569147	565457	501904	481751	476689	487270	490471	476429	481249
1/Q96K17	450343	446412	403128	466965	457988	430681	333758	418401	457369	447981	490082	451816	472270	321424	397414	443903	458897	497032	466054	448712	263380	540630	503702	541249	562199	530252	542750	481637	450594	476238	440650	478262	436486	435091	486775	491562	538831	558377	495288	496615	464370	517193	619880	602710	627891	656753	674389	670996	420357
1/P31153	476090	463191	363731	590167	375666	610105	410437	501928	674776	414120	394038	453455	608698	595010	714714	640147	674584	646667	551901	371804	398040	509102	527823	505819	512339	517790	503235	519718	529797	531571	540775	549335	542212	521803	571675	523921	512069	518418	515284	501240	527185	506899	500794	482991	495542	483925	493861	487127	480759
1/P62910	406015	313780	374454	445407	419311	386808	271699	412400	463914	404078	467258	485835	280070	211811	325459	377477	304160	308664	356078	443274	249006	595197	596181	573024	595071	562480	595530	618051	508737	513487	527228	518889	523332	529102	583044	654265	646902	642279	637636	570820	657999	597820	482488	497426	504317	471965	476538	481138	447187
1/Q8WXF1	444406	461913	428355	471024	442253	473491	462655	466197	447674	452001	471860	453432	477249	442843	474050	483032	466293	473316	453001	485771	480097	520475	536136	523102	521068	521096	554675	533204	569127	555810	549813	591264	590954	575701	636385	534909	525618	530388	548862	538919	564767	595400	419476	416371	389931	402159	393399	405444	395624
1/Q16836	545037	470054	234194	529222	529067	551762	588812	527163	506908	443994	552571	550365	515924	384449	497484	488036	515879	530901	549273	506650	323761	501476	518253	482131	491468	505419	512654	503641	519203	502420	513388	511508	512338	508978	519955	508565	522114	522866	519077	524530	531920	526957	558761	536557	542632	572575	551511	564403	582449
1/P26640	439711	479944	438415	499589	517282	547686	553233	537027	509776	499936	490926	584402	517251	562627	500438	621201	539961	507737	494884	486051	564145	493595	485626	482440	479555	475861	483694	465882	455674	483596	507757	469403	462649	465275	504636	466751	498402	508707	532016	498893	472693	564029	494560	422970	448714	486738	480014	438518	432474
1/O15260	515147	501678	472568	549898	543734	529867	525154	454996	535687	504186	531226	521437	512807	498374	476343	499378	432101	519251	520810	506505	448831	490584	495730	499775	499791	492405	487959	496503	481751	494068	478538	493114	496012	487152	493018	500597	503575	509192	505586	494251	497287	491163	437541	431263	427036	437686	432273	418576	396668
1/P53621	523744	449526	515990	480465	555416	602941	600447	496342	488998	466070	457117	543975	481212	515084	514178	500655	473000	503725	474716	528918	595779	465531	484229	439742	429394	450628	489321	491840	482275	471209	469863	488984	476450	490949	463664	497260	515931	499478	507036	507866	490099	520106	444612	426517	439307	458805	434133	434740	419256
1/O95757	531112	556116	513908	555232	537531	540798	548662	547885	569440	525209	545852	565049	574643	536983	560532	594531	553429	576243	549950	531360	574332	523237	529173	519721	519843	529482	537212	522879	531487	550179	531182	550873	549920	546343	645655	525421	537479	531299	519023	505138	542443	552071	515708	489342	479422	493820	466938	450213	444300
1/Q9H3N1	469888	482516	453947	479152	489597	490051	531264	526356	501899	486318	485417	527867	525425	495620	506033	536144	530670	539017	483640	498650	564494	552116	566199	569500	555330	563821	579000	539205	597007	590931	589553	598612	602508	582716	664950	573962	589112	572897	578832	575384	593934	646225	474754	432021	430291	468669	437156	418292	474013
1/O14744	495956	516078	467921	499233	501197	501870	498658	525260	523487	498239	497301	488574	527600	489107	526728	563474	526125	529434	482912	493977	539810	509975	512017	480301	492702	492662	568085	505806	537861	575696	510223	495191	534255	518155	515387	527694	509969	504760	502677	503149	549078	515513	517294	521811	519180	541571	487201	537154	537791
1/P80723	414479	407233	420685	421680	424637	422969	323349	429211	451891	427712	419911	465271	459768	278614	437596	452466	455070	470638	424746	414167	291843	631742	662773	734616	705972	685019	670062	598206	672505	695927	692354	677227	672448	672655	797228	608253	607120	609476	581121	564196	604585	717534	363408	308459	307884	333721	298988	275699	292108
1/P28070	469824	473118	444396	517189	485405	495450	529850	469365	473047	458528	496646	479449	493743	492814	473898	477275	494216	518716	485020	493754	514652	555574	557388	498416	511661	527891	542284	552382	583589	590819	580595	575433	579391	571525	624027	562332	556838	530804	550968	534929	554203	574542	475128	454884	452458	447117	419746	439134	462142
1/Q16891	452678	405615	460897	519223	435008	673362	472311	636909	470586	572066	422018	507292	534787	495701	461091	681662	462530	506361	448108	479968	528480	688890	691351	614899	681425	605537	501240	733110	709564	757401	720730	676597	640542	653550	609975	626149	575960	500731	613449	480273	517281	585644	368509	389851	372692	402432	377476	388882	487588
1/Q9Y4L1	344014	327052	362523	561568	529453	541026	554683	576647	459074	513911	517752	567277	505924	439142	345995	513910	401721	388991	386156	408853	395464	381568	393089	376835	427431	413745	416623	403342	397650	395928	390246	386665	389984	394867	412591	414926	408085	438055	411157	399646	420181	366605	476356	428555	488822	494532	465139	465706	452749
1/Q96HS1	507095	505487	494768	512995	531182	551241	585479	603313	573882	504632	560635	596264	553406	585148	598534	532521	573581	595942	506900	570593	619747	442025	454763	438017	432313	436190	438953	440825	473593	471607	464724	481960	494358	479443	503695	453498	488843	470037	637705	471605	580382	460141	445762	434711	454041	482152	457473	386154	473221
1/Q9Y2X3	487844	481804	469708	498388	505903	510598	452472	499253	484321	491200	483855	478843	468568	438454	482035	463550	446627	480925	487760	455270	445999	566240	585621	547067	546467	546080	494712	550643	508793	512145	514489	511977	518243	508930	522124	549875	568316	548389	532769	518107	496564	493796	490235	484635	481552	481965	455993	427655	394427
1/Q01082	462331	485099	474665	469857	428076	497896	454205	521566	517017	495931	485544	536255	559294	443796	527336	559030	552794	568953	468317	461167	491691	435657	444774	401154	417195	422022	422949	451722	501780	457993	448370	468290	458549	462804	484547	457142	449056	436988	454594	435253	455702	477815	436292	419021	447502	390709	432060	459609	461541
1/O43399	446351	428551	404793	455989	443068	471657	442130	493940	498451	439034	447548	479407	487955	430557	483845	485444	480977	491362	464687	473144	465837	498004	493708	453991	469276	482072	467917	517524	528661	514522	499424	509307	507631	501138	508342	499322	501705	485727	491742	482855	500851	467999	469264	427009	446789	445656	437912	443163	446114
1/Q13561	394828	388831	374483	397189	396302	415227	399595	414077	421306	416034	398326	414640	418608	422776	411072	420899	406692	436406	403180	386868	403344	462120	468787	476430	463743	487948	498849	473900	494429	483860	487420	489343	473939	479180	512633	494026	510586	503930	504708	484497	507839	523820	786834	432064	433413	436020	731141	745811	455384
1/O43242	417813	542786	365621	678105	730682	598875	580920	735663	646668	513132	701829	615759	593054	409793	536910	709640	502623	620391	580455	624147	422036	470796	484266	412472	520423	452579	468363	477801	511271	467541	458837	473540	474086	473142	621176	457012	449148	448328	469002	456614	475229	453891	372132	366522	365684	349565	346508	371740	340157
1/Q9ULV4	474779	477245	475291	486762	502501	471716	472451	619589	559258	499581	492188	526562	514452	431287	578542	543178	499389	482929	470742	530932	477141	497631	500652	480544	501522	520556	521639	505731	491533	468984	461858	435382	457943	441003	500846	539243	561881	556850	541920	552113	570233	507342	581829	519304	506281	519587	494569	455144	497017
1/O75937	469211	487228	400636	385000	430445	380883	269657	535871	527318	476877	437824	425217	472286	236256	506879	542255	526065	462513	403672	434699	245040	556586	548696	511071	507028	513366	553396	538321	595632	555343	581787	593485	597063	579523	622285	604029	617503	593326	600225	614469	616461	589412	498810	466334	485469	483812	484934	485434	479103
1/P42285	523477	547290	476946	553680	574667	582614	593409	619608	552757	557618	578639	625000	633834	544816	616887	641594	603355	632793	566152	594806	498251	475614	562598	424212	560233	577995	583871	467798	523329	495414	468458	485179	461856	538888	504750	502603	502595	474056	479631	492220	537795	610212	412461	406368	402631	494908	415665	407541	526834
1/Q96DI7	488248	463548	452073	493801	525414	533364	528797	564530	532085	524588	511165	586076	495367	522990	554359	539949	532794	563283	476387	489204	545876	523399	520704	465322	478580	486597	472764	555748	589019	581119	546878	566754	577721	582551	539364	559839	559484	518916	534820	536734	570051	476053	444694	437880	440373	429575	434580	421622	455627
1/Q9NVI7	487464	495057	479127	516295	505753	515341	525481	496318	488327	497682	500143	491158	507791	543877	496432	493472	506242	517505	456154	493923	496821	534299	530573	503121	531481	526216	536967	542566	506849	510821	506033	524241	535615	505229	485449	555263	565850	537425	543798	530210	506533	503424	461618	437112	445250	442561	413775	416954	394869
1/P35749	177879	267215	256699	252487	164682	268876	123163	190393	271681	275320	157230	263513	270440	153509	177512	291706	183631	283633	172332	170276	131255	566711	282649	552792	571315	554245	621914	573582	550290	555285	236389	552332	567456	545238	517571	616482	608327	646035	654721	657424	639880	612324	467432	504369	510234	463803	463974	452619	455680
1/Q13595	571093	567511	473850	432849	437196	455325	356959	572099	604264	537249	457056	445663	465418	390981	591009	600953	428916	452783	439795	435244	343029	528765	433261	351078	355082	369389	306857	550453	565191	551107	428487	476256	440691	423310	286930	530004	528683	392028	380781	405308	557939	278111	494218	507019	429987	365317	316771	392778	326827
1/P61758	443673	430089	424123	471912	465356	445592	410457	478072	485377	438088	470025	467858	463347	405902	428650	435798	429745	470303	451351	430014	370196	484885	473901	451796	459742	492468	499430	480689	493935	493028	501578	502747	503543	512636	514025	487056	496306	496512	500404	449151	491883	479985	474299	438502	440277	465884	483913	465363	376040
1/P24666	491356	481892	452688	496014	535351	493018	512420	523139	517076	473052	541601	527749	532714	528691	522691	510816	497503	504091	511394	501623	515235	584476	604729	515232	544284	556944	648808	595194	618986	603614	612744	631568	640455	635254	684145	601252	630411	630797	607098	670909	710224	615683	522001	559525	497014	427661	458232	456173	438488
1/P20290	160514	173579	181536	239763	222109	210179	206325	124036	160504	182430	216963	177864	174137	187603	126386	164546	140649	172605	219153	188755	137276	511976	575528	642547	634285	545287	624765	477364	488904	520232	514410	522362	517212	570295	620278	548521	477142	473513	550142	518544	522886	583522	349184	319781	341577	370550	364147	366499	188033
1/Q01081	410074	423114	342725	291784	355155	335185	163840	434896	419976	426655	354892	340054	364481	198006	424307	438908	455509	369014	330252	340102	135176	795726	680217	656857	576819	732324	654667	793589	872091	823036	818044	863259	748780	873377	696632	663476	680925	791636	840907	839076	856899	650200	384196	366749	481309	385586	390580	456133	371840
1/O00148	710457	420254	417427	495881	496713	496762	455270	314542	350531	372520	483333	360373	343365	712358	297783	330161	569804	355372	440951	363761	331108	529941	525834	506202	499588	512090	487686	504572	485746	480627	481616	686907	475716	457209	430801	508763	518709	491721	504657	495291	460795	495278	368436	340786	371325	373386	527559	352773	431174
1/P53618	456591	431303	419430	610110	464346	540910	457084	470716	460496	460056	503726	423409	448400	421467	469844	489753	457860	422318	464612	533917	502176	500861	553967	512279	529022	505462	484623	507325	510033	508977	557059	543964	481321	521219	562513	494835	500312	483922	489384	466876	482607	463626	445121	438732	449432	468817	465219	476590	451164
1/Q99460	492543	472037	458396	502132	496214	873129	542743	477209	546876	497905	518786	570585	547067	568691	479526	528802	524506	585699	540821	508580	579903	498526	709635	679930	683272	696027	498087	682558	666860	484199	492819	722431	723779	721405	576372	530494	766953	750923	732587	725793	726805	579033	411715	388836	400694	402934	388688	386289	384500
1/Q8N1G4	480550	446288	427893	446699	441017	454692	428042	527286	516591	435440	431684	484989	468078	433646	530985	519284	484214	485878	439636	467804	465806	484317	492435	483987	486566	489052	480559	496092	498282	506453	510470	502117	498238	495742	488631	481108	493893	490900	495116	476570	501390	483797	507973	485825	489707	507410	479062	461937	477451
1/Q15050	230255	379821	204768	266475	372979	261840	386400	181087	201357	224015	340970	217229	238772	397709	181558	207339	159248	224302	335163	174337	220893	549717	547996	549472	512901	356790	549996	527077	571021	523074	569696	576675	576720	549968	628905	554839	547151	547742	540961	558132	329074	587210	387428	363224	359188	368801	344352	335186	358609
1/Q92598	481452	483974	455580	479849	474392	485638	469312	525136	541126	496502	462897	470434	500408	493915	512594	527839	476880	508761	466955	466254	492086	485974	500461	476577	463803	475717	499925	485962	527115	510017	502284	528112	517370	523084	566952	499343	507979	509134	510336	497986	521987	518164	473563	462202	439047	455775	440451	431729	445508
1/P18859	444811	441907	424296	455095	461166	472241	490749	472028	477890	459766	453240	471244	489665	469628	466592	476598	473078	486252	439078	450664	502019	575834	587983	564062	551350	553510	598349	573562	637605	632737	624665	630475	620272	627966	673925	591303	596888	585714	595345	592282	611503	651424	438184	437757	434755	434082	439717	425245	458053
1/Q9UK76	458643	455411	456021	491983	483553	508070	511402	475032	491953	463878	464573	479561	486782	496680	460232	474912	463053	484824	468615	465641	518177	474461	502755	531776	524356	515385	495900	476312	474539	482985	478500	475028	483617	481982	554281	448837	467732	457131	441530	425525	438974	492325	418925	432117	411437	397850	421254	375018	340582
1/P14324	487455	514459	466753	512199	488123	515992	549091	545685	542424	493655	514214	542538	546269	500948	539421	566537	528306	550416	503805	521187	553565	495589	509936	527830	525990	529487	528856	492942	542129	534552	540297	554724	538733	537211	613058	502193	522576	533875	518819	498720	518615	571048	474047	436052	443706	461597	430833	430379	435934
1/O75083	384856	386290	366767	410911	395777	408742	434117	399649	429731	396812	407101	403875	439980	425599	405889	428036	416579	409980	400549	401245	389331	506186	520437	500747	477920	479519	504962	511244	560003	528864	530224	526651	522321	513951	547163	515060	528260	517047	503611	512665	534060	596786	486614	438640	455553	481556	454691	438496	460911
1/P00966	463101	472786	429049	468066	467743	477343	480641	510330	490165	466171	465431	520126	522281	466413	499784	527533	506652	529843	472026	482068	513804	498715	523269	470694	474106	477622	515376	509868	556001	541859	539655	545352	551636	539837	580223	528364	532816	529708	542314	535208	564564	590072	460464	446579	433145	449129	453883	437403	473153
1/Q9H773	407808	417584	368120	431767	416305	441344	430716	387194	382867	395021	407868	388948	380826	445342	379626	413871	390486	401308	411161	382066	414459	593937	741855	490917	474469	827867	937093	623032	642916	757470	1.07054e+06	600962	628226	644259	469053	701626	851696	907209	621919	667114	715901	491107	556493	536678	528011	553462	520800	504991	525311
1/O00541	498456	326179	441919	466547	476790	464807	490226	462764	449800	478662	485238	463352	501080	475382	477368	496349	473648	502447	471678	426396	509774	520346	529171	482648	486383	461333	486406	531250	560761	558574	552046	534600	547497	531704	554153	555222	545480	537956	513902	524923	535518	542614	517149	496070	485127	407094	388387	395250	383715
1/P62333	400374	384090	373876	426020	412185	435155	441349	358180	368123	388454	402996	368645	388897	448758	345856	357320	354883	396914	404718	357658	395301	486878	496184	513980	495543	491049	487975	472314	472057	492176	483603	479853	452500	482425	504946	472718	455300	472799	464620	459252	463756	501533	395202	375676	377122	409496	368222	367506	370516
1/Q14157	719719	305641	200293	300320	785768	379120	850363	544414	516294	310827	328908	517740	293939	640516	327640	645293	583378	315897	784158	275074	554487	610869	851159	911648	824506	863862	949850	678280	239085	246233	294930	233299	246556	238948	351991	262941	241130	271133	253557	287052	246485	700790	247409	753312	247952	261493	248864	269892	269571
1/P55010	455861	484410	426233	504596	495190	524007	557674	456874	466049	460898	491946	472428	478534	546874	452283	477741	455240	522252	495215	480209	523946	454989	451339	433125	432064	437618	460916	454383	435594	427372	425932	429642	442852	431758	425313	453348	451812	465388	460232	458819	440107	442443	492940	460204	466444	489772	480981	491263	444542
1/Q96HE7	558076	538341	497051	521253	525841	515748	529514	581485	604807	517052	526787	556357	553865	471390	576387	620777	532986	574259	493737	533318	531302	470477	503219	421566	446808	462743	519485	495849	504412	496015	496176	503576	501202	505376	528670	514794	504811	498383	516814	466644	549365	491350	394385	386140	376723	397238	393522	345267	367050
1/Q9H0A0	370495	389431	331827	386858	372831	384739	332965	432501	407671	350696	374701	402099	418528	331613	453607	426905	385149	403644	379719	378292	375591	402826	398967	366431	377435	392847	796864	763834	646915	757116	738620	725775	778775	847824	444079	418423	435181	413937	719193	416901	448676	434354	382891	354803	350404	365753	349854	328318	317092
1/P19367	454256	470568	419667	472734	454426	475610	462622	498817	488586	456071	467398	499159	516312	464333	491535	524604	489397	506495	454636	477578	503052	495378	498311	473325	472576	481587	519740	503993	532321	533527	535118	536096	530839	526969	564544	520313	522923	514142	536391	523906	552599	564052	453074	444112	443842	438640	448144	440240	459303
1/P10515	411099	416938	353280	436221	416185	416416	402140	448070	442492	408197	420422	440518	456883	357539	435931	472910	428851	456681	400894	425039	349374	483796	508492	461010	460203	457477	502448	478763	525600	511342	516817	524011	526119	524034	546562	507826	500186	507985	504233	502649	523214	543178	420266	419894	416769	388489	440315	394252	407627
1/Q96CT7	485051	493392	437647	443649	442566	426520	406776	526467	503105	499662	466316	472688	443765	417536	511962	495855	523714	468710	415782	457658	422743	498670	532048	478367	479649	493455	522899	587877	545998	541042	522585	570199	553241	551444	597199	518139	506458	514610	529083	509856	546253	567936	459805	438318	443641	422271	424808	435359	462511
1/P61289	433700	430729	404436	481246	469268	490744	469931	358069	424176	422459	481939	442960	389333	511461	387996	420771	403984	446963	468791	455339	422122	525172	498386	473133	497860	515815	522981	514744	463744	468519	455985	472602	461699	473855	346246	535804	495476	512250	522276	510689	474235	487217	431770	395952	423520	430453	427612	419003	401223
1/O43670	422921	415942	421332	431374	420486	456252	415667	432350	430156	408622	416538	474181	490634	405313	434101	465466	434639	484442	409555	443826	448569	544546	564335	538046	546952	566247	573151	550907	565642	574676	568835	572084	564785	544891	594616	534967	556778	544902	534605	526793	560794	564417	422182	407979	395690	402341	394771	378485	388868
1/P13473	435404	421772	369421	472075	439467	465791	438337	300477	401076	390299	471693	332140	384111	457396	259156	386924	311560	393114	472221	382259	234271	373244	381416	366854	382185	383549	395957	384951	333385	319019	320998	329555	325097	319184	302485	357478	356873	365887	368803	388638	345279	399024	547772	532497	549982	588561	593913	600977	419689
1/Q9NSD9	418593	404385	366814	516825	497622	446849	444954	434949	453729	467683	498841	444458	457063	489295	519311	428489	560370	556291	429480	451968	461221	475490	458368	440055	437451	442947	456734	469663	496696	494162	499411	485563	438968	495700	496662	494654	490421	485418	489142	469277	495262	493455	545414	526278	516383	520242	501941	501651	455354
1/P07339	410110	409652	398225	441655	424893	427851	351607	469241	434643	416214	447099	475052	460551	387487	454237	447801	422727	463828	429050	439274	399167	704191	438000	416457	413686	424909	439451	439917	456383	452022	453789	448223	448617	447419	802231	443011	795095	454681	449255	428796	437383	775294	435208	354982	401387	420637	443664	373530	420922
1/O95336	437920	444556	414474	490320	519096	484433	472893	514561	519422	473580	488968	478522	513556	466367	495561	509388	479391	496812	487481	488365	482185	453118	464583	480753	472553	468134	456327	444962	469259	474491	472840	465365	465833	464828	529111	479700	481404	471952	472737	454956	474324	486238	485105	450776	432935	463953	431877	436347	415214
1/O75489	412440	410049	372339	439311	429835	441942	443068	415527	437042	420806	435341	380536	409435	450603	393864	395729	377851	424314	406280	401486	398327	371447	754020	353178	1.47612e+06	965820	581723	1.39782e+06	320074	1.49087e+06	1.48135e+06	321022	327007	319308	515502	1.25367e+06	1.15839e+06	1.00063e+06	365993	364963	341759	558764	478464	457725	469715	465176	458129	440671	418900
1/Q13155	455680	468337	309600	509665	521219	506075	532578	522025	510524	469789	491288	519074	553617	504065	493701	550797	484141	522253	499578	487731	502313	388254	515878	476803	376049	371444	469039	380363	385921	486894	359749	358825	376555	361339	369695	392224	377527	385423	381525	370723	357137	353083	448625	400589	423275	539189	450171	565490	523621
1/P55084	450184	435166	434468	497350	468645	488530	481478	504141	526610	473256	480015	525922	515185	446006	532892	558868	515956	550371	470592	486376	449191	497375	511117	456565	478546	491919	495302	504525	526058	527909	525769	520474	528610	527253	553784	523129	524356	524076	515577	507324	544370	511572	449895	419167	422225	420185	407978	412338	443034
1/O95433	394145	405836	351428	429970	410154	412392	417454	390612	449057	396722	423556	396845	414231	423853	388824	409887	402903	421050	381908	382679	407603	534064	547984	525169	511222	520584	522977	496795	562321	568311	535157	555232	558598	566356	588973	511846	526747	532798	524184	524238	555386	563078	472453	453846	464673	436678	408494	405436	421873
1/Q92616	366985	365086	343888	532517	353417	452254	408668	472302	532434	449514	513037	435279	537189	435139	471089	558692	379952	556276	476648	512416	378479	455754	438799	453363	471340	460774	412490	467823	439676	459509	445619	388236	381819	421176	408159	455838	449850	426518	461345	406628	432217	412192	533163	491193	539360	556473	544952	555211	388361
1/P08574	437162	461735	398160	452515	442603	440201	408915	501507	492118	446088	418849	475342	483642	414240	513326	505488	466345	476094	434547	453579	482356	472554	469324	441522	436949	435498	479182	483160	505539	494252	485980	489985	500830	488135	497775	802110	804518	514185	516631	512285	536937	487634	512500	480922	483011	482642	480026	471360	435503
1/A6NL28	187645	203003	207535	217315	207881	216611	217908	215913	204466	190775	205047	221292	220675	203185	204311	214180	220178	220446	197970	200844	229616	506063	513586	512107	506705	504647	527839	501146	554933	549756	539556	554966	549308	551942	597674	510058	530404	532624	522255	515503	539446	610445	402506	355722	384633	356268	370525	344830	375511
1/Q9UNM6	426001	412438	400021	474952	442981	458032	465901	452350	465059	420229	445309	452545	480329	455667	465624	468929	444454	493369	437134	428392	472510	424856	455121	386874	397344	389111	409010	419760	440763	428861	442612	451494	420759	464900	427053	474110	444575	411738	448376	433994	445179	400590	457793	392224	455965	464789	410702	422923	456506
1/Q3ZCQ8	392203	382414	366094	455024	432140	440450	415588	389467	394689	397045	441245	403805	408688	444945	370839	384661	372082	409554	414987	391080	416317	450284	451750	431697	438064	456271	453739	455581	479006	464863	471473	476729	469882	459029	444351	440973	455039	443562	454512	441735	448586	452866	464616	448128	467605	496012	499881	496296	371152
1/P31040	329106	338938	327461	372639	348063	375846	357752	368386	364989	417852	365300	350318	387207	355851	397503	404051	349329	389389	361807	348897	398813	504280	541482	466788	491699	510309	574954	520648	577967	542845	569020	567766	571287	553837	576192	554282	507454	509348	513113	513174	563279	559679	422575	416798	406399	401747	405221	434643	474929
1/Q9H0D6	406315	418744	395869	458334	433427	453814	487047	425598	457002	422131	449399	449315	446211	459131	431304	415295	405038	429471	414589	430486	480911	497980	501433	501251	494753	512177	491905	486680	509760	522281	538408	541951	522777	523881	552578	507909	504610	496600	511494	490343	508125	488237	419822	426269	411053	382526	415958	376638	371722
1/Q9Y3C6	405372	394417	384070	419887	408575	416765	407487	420761	412520	410355	388334	441744	450802	343558	407997	413634	406536	415994	399688	373214	402770	481915	483157	484177	451455	438229	468535	466891	496560	510250	476014	470708	475821	485877	554584	486639	502387	490550	468212	452848	491439	538022	459855	426503	424319	451255	431832	405909	457355
1/Q13423	426025	408490	395428	456988	454117	442884	464210	460470	473313	440558	460928	489311	479177	448087	470351	486326	464090	489725	438986	444944	490123	527334	571986	530276	538583	515652	417663	534644	607636	552941	577452	557735	567259	573447	603980	561783	588274	552905	458621	559498	484125	571677	500806	481212	474003	429027	435215	415442	406538
1/Q99829	453614	437012	397902	474030	435159	447664	449624	457963	449295	419640	431672	406408	446184	474592	435615	460715	410741	461412	447537	444660	446311	434788	456179	421313	396016	401823	431057	558958	457248	453545	421693	418517	583748	458386	460147	448144	458730	432945	457516	517802	449530	477925	451639	429246	417366	458449	439308	422087	455725
1/Q9BUF5	325500	222705	333173	325141	328159	335281	325178	268995	235290	351362	340446	307218	319566	434790	301685	322252	291475	321489	325713	304743	401379	324671	359329	358929	354703	358496	340193	337981	276301	282722	291632	300711	284579	295220	270631	322554	303022	302062	306678	297797	265348	332434	371069	385239	372167	376876	317212	332620	296116
1/Q9BUJ2	384327	381605	383519	413564	405272	396787	380056	412888	447942	397475	387131	413798	422765	363731	419375	428321	452340	404053	396001	384048	378006	369247	386662	459640	491691	338505	347990	498643	408154	399856	401838	398261	389413	388477	384803	401193	393568	379880	377130	373826	387288	514907	664059	376092	390622	400818	367329	362778	384246
1/Q15388	82390.1	91843.5	63267.4	95682.2	93640.3	94528.7	80273.8	104996	94097.2	83462.7	104175	107275	117031	76214	91838	102981	95318.3	108742	108666	66071.2	84340.7	517827	517992	479774	491445	503408	520892	528661	550236	546159	559018	544307	517357	525608	570308	521810	529806	551472	527378	521968	534659	607814	448012	459303	480638	491140	450810	438511	404713
1/Q13200	366860	358218	326595	393353	369832	400289	377035	376375	420388	361714	371267	377623	382735	441428	364796	380850	358454	381817	370132	368602	639560	396446	385782	397024	414507	420365	399053	414599	520872	365996	382009	384132	377705	370111	375694	494551	444568	434347	446096	436709	412754	377769	403310	380307	380000	410674	402328	396890	373701
1/P30042	480964	485620	469332	499848	485877	520116	531956	498537	503491	473144	498466	492366	502398	498730	489166	515370	494556	520395	439926	487079	534817	455733	467835	467102	454882	474241	449096	448058	470394	468385	384582	456756	454253	453596	437303	464888	479462	459298	448512	436897	439779	397548	465630	387819	387263	402142	428139	415145	389752
1/P11766	314809	342568	370255	343568	412397	430963	452360	433729	331423	419481	437939	510809	366552	418150	438930	439273	258145	476751	443873	386899	472808	593650	606502	530998	538573	533736	604318	591746	663375	620982	626607	621520	610658	644038	623603	613002	619073	604289	620746	633205	659489	603498	423847	402455	552273	376060	369861	376566	535330
1/O14776	471805	452292	449163	504764	401891	444943	374986	550806	571979	492088	441810	555616	546026	402499	559680	557694	511064	506634	418407	442331	464986	435696	443775	414577	418151	424867	428431	438616	462464	465625	456184	450764	459075	465372	481549	457917	469798	473826	465228	456367	482901	462358	454559	454426	459848	492088	483277	471196	414305
1/P08195	496431	492983	434414	503288	483960	521222	500247	493124	496089	474388	498026	494998	508256	489581	486435	498873	480533	526790	483900	478089	509616	409018	409605	435404	419913	420695	424184	392654	375608	385803	373787	385819	395237	388598	380437	424113	419972	422913	421588	399164	382122	434794	536622	521757	517190	538328	523880	559710	518509
1/P04080	496698	510147	496943	539138	531690	548727	589690	553749	549625	524060	536779	559234	576588	563164	572561	557250	570377	593127	531647	549430	612117	467676	471990	409105	420547	435020	452154	487421	515691	497776	483665	506781	507921	502393	528006	502226	500777	486020	490162	479804	495019	483221	395716	426439	373140	401088	379677	376056	412900
1/Q13442	446358	420830	408048	456038	475571	475610	414198	490259	479375	450607	455122	509353	481410	415682	480873	473228	461609	489671	455819	475165	459351	441727	441622	429530	442449	449133	467406	435112	437777	434553	436578	457668	462977	453996	465239	452179	454851	450932	473797	434720	465244	470417	406077	380894	397398	392749	395103	386438	361221
1/P42765	404981	408160	346604	451766	421393	450416	451611	466634	444822	410987	439200	482523	457879	454291	452912	457830	467954	498173	439927	449029	494063	500898	511184	478753	474167	481573	511814	509768	528503	517528	530153	525209	511113	526017	491304	512466	528009	525103	533996	519074	539376	549552	399868	379112	385862	382482	388609	393316	408567
1/Q9UMX5	441743	499942	460192	454724	446951	474408	451441	471907	440541	488060	452583	466545	454658	434696	437980	471117	447766	480918	446949	443410	469567	421688	404836	398762	390700	393894	400851	420803	437774	433632	426562	433100	422004	426443	433249	428646	441512	423676	429154	409819	427399	417921	347954	330142	331715	379448	379769	375549	380016
1/P30046	348656	377755	211549	400556	377122	401628	406847	343765	369916	351303	252102	152838	375397	442092	305222	359696	300261	368556	355199	348461	376224	530804	523774	486312	498848	519118	531376	520655	544781	555680	550878	554466	535514	532489	545724	523470	536650	519809	534545	511855	512862	531071	444907	393927	410955	415286	412528	395560	426654
1/Q9BQ39	432635	448672	393765	410278	407479	420548	337551	456306	440741	432124	425626	414459	450438	304814	437783	455418	460406	446593	396260	410093	269382	459307	469753	434501	427586	450378	468542	454001	477582	481556	480261	465099	475566	484823	498897	493704	495715	489316	496211	484363	507924	498579	439015	415241	416464	430705	427421	414578	438783
1/P62266	373110	371195	333310	397575	339429	411985	356726	276287	406642	374085	333883	350409	375659	364943	315899	367660	345295	385627	347783	297527	303592	458099	484950	419599	418804	434688	446355	470134	455882	463824	449637	458645	447028	458761	458633	468565	454316	450170	461019	444076	418654	436688	463664	384642	397629	431687	395215	379065	410848
1/Q13247	406454	434506	409558	451016	429106	457538	457521	482004	453371	425828	431885	480086	491960	442223	458482	483652	464824	472222	443164	437354	498272	532832	541622	450677	458089	484297	515835	531815	571720	561824	553100	566527	570609	581748	541267	548256	541001	522662	550420	538890	567740	501977	415031	474123	444990	444608	426307	422211	439555
1/O95373	407978	364617	347628	459477	448203	453205	456755	428175	438867	399136	437905	382230	391873	431087	414169	406312	397325	400622	395612	372620	402469	496487	518897	462585	476882	477490	512440	504545	517893	535018	534562	538287	542842	527937	569260	528785	511924	525744	515904	518750	546067	560368	378973	439841	450509	454085	443203	445818	464700
1/O75534	399734	409813	393829	422540	408846	431356	403743	480376	453374	422501	416691	457679	473577	387852	460788	488008	452145	460383	425421	421461	440734	484363	522256	464087	500346	438909	445793	488657	530800	549721	515984	478788	483543	486792	498887	506341	495169	490544	485656	456724	491658	507199	454982	416457	416641	387589	391334	409308	392197
1/Q86XP3	414600	400656	378967	443588	443739	480045	481298	465472	431463	458385	405120	447725	465585	490623	453353	481289	470182	477504	443734	453242	467786	435263	543515	754763	444711	440128	446858	442199	496468	570045	430816	433989	438199	436347	460094	435945	438765	436741	433649	411360	446478	790667	430002	398842	427542	506900	415487	407727	470301
1/O00231	368377	358152	332114	404422	401767	416368	404161	354925	367197	371075	400596	373972	387167	435529	377282	400230	371180	390954	378374	381044	340005	408786	437058	413235	406573	406056	462527	417137	462869	468373	474830	436094	435158	441892	503122	434974	456859	454382	438020	425028	447193	524188	420648	394888	403651	390126	375824	364642	377147
1/O15347	455664	464820	450150	482134	473583	474666	510786	487409	496307	477631	469794	497710	503687	491208	485969	489878	482329	487881	454669	468832	496658	468497	470326	464480	458928	469320	468397	466979	499040	496428	491116	495484	487645	490769	539760	471802	493956	472671	473115	459925	483347	494636	450352	433923	432029	427538	434101	392028	416984
1/O75396	301320	313064	277828	339917	313418	331135	345758	306708	302481	298606	317968	290688	312053	356135	304886	321065	307245	316518	320233	309009	321214	434779	468479	438768	432255	456817	464352	462266	428153	437982	412997	427969	413841	417742	421804	473715	474829	445399	451447	436967	413438	439754	362485	356675	350149	388045	357073	371111	382305
1/O95816	452722	436609	483962	451575	462136	535434	536983	381340	423213	445633	436569	423786	483703	517105	404744	426155	404900	425419	497440	409194	500817	444247	464781	452926	464780	467342	490877	477435	406277	422804	414414	418446	409801	405607	403958	489995	500162	496235	498877	493273	442408	462812	444565	383337	431911	417535	410398	437577	384537
1/P25787	353683	368817	323129	363332	343342	366977	372048	380599	350519	350531	352887	344646	341382	370095	367811	363573	347287	343363	355831	339091	349466	403556	442227	426163	439424	443772	459134	432862	460131	461583	447332	455082	384449	458523	489141	440148	439013	437766	434997	434788	382035	479186	411099	418536	400840	424370	422519	414394	404843
1/Q14684	427649	421408	401516	452744	436872	451289	477451	475860	453434	444194	445831	477885	478765	464636	468460	485298	475979	496966	446826	442946	506096	467090	478789	457262	444697	452358	473147	467551	508714	495265	499581	509297	515761	510181	537544	483711	490095	480952	485970	476511	513520	532003	406983	403934	379758	409906	410542	401384	421699
1/P45973	399499	407822	405794	443917	434562	448906	455109	407186	425904	414599	431983	443787	452542	444798	419857	429645	425661	447506	413849	418211	463848	473251	482882	437783	451972	463181	465841	469701	504437	498772	493706	493807	492595	486419	497444	462389	457337	459024	474390	455431	464470	485736	381047	367827	412118	365770	367376	354159	362279
1/Q99798	432924	436019	404189	437149	438325	456747	470365	452357	482173	446481	440133	440025	449793	446164	446593	462065	462343	472295	430365	448576	460049	451329	464938	421626	426203	439475	440766	461284	488527	483406	472587	471693	476224	474575	471270	457159	483363	468444	460521	438185	468587	439326	456088	418705	428590	434505	433779	406895	435122
1/P56385	376293	397075	391742	442783	403780	414031	353416	451575	442760	401202	411020	494665	471994	378355	417755	450448	439685	466126	370352	425637	440768	512774	471497	519758	469199	447787	493768	437925	534911	485972	560822	514381	543668	463903	563502	511805	502806	517798	504893	431887	529263	466130	392564	401098	330179	370990	317652	353413	374578
1/Q9BSJ8	486556	498200	315022	559344	506261	517782	534603	543835	507085	486417	538991	547020	560191	548916	470887	593610	439171	535640	509976	518975	601804	369461	403771	364257	368462	359457	380093	356738	383723	378102	373763	396778	396917	371811	457813	383630	381926	382966	379289	374111	405162	393524	433693	403176	406822	439847	427636	414339	384961
1/P62195	402801	443536	505335	428939	403713	415074	465569	405394	448322	439551	423645	395968	427512	404670	400258	401081	401343	434379	461938	410111	447635	490119	497494	466395	487347	495757	483167	490739	491720	505446	496333	508285	487516	500284	504057	499248	513605	489455	502114	479634	504444	501939	433705	418813	438890	443101	455397	434604	426807
1/Q9UKD2	446680	431668	417927	566066	500480	534349	540690	444716	555058	479538	506112	560314	559194	488955	474531	485192	500952	572284	472101	473780	509050	450786	481318	391796	443219	409841	440070	482933	487135	473467	474771	481158	502333	500993	415735	464371	450456	460179	457290	473719	468919	405176	455011	413298	388164	455833	395085	576780	415681
1/Q9HCD5	185601	185789	191507	197228	182283	201271	202133	210257	203113	185716	162822	219248	214930	188863	196803	209561	203539	217739	199497	193911	202896	197653	201451	196500	192446	201444	205710	198545	210933	213801	211845	211113	207505	209097	230898	197109	217960	204137	202991	197926	205332	219518	171182	2.54998e+06	2.59149e+06	174796	2.52272e+06	2.49745e+06	170691
1/Q14444	388402	399365	386367	459605	423753	440706	449654	403382	337688	427241	442343	419158	410993	447208	400427	407936	403362	404296	443712	399421	449073	409710	406891	388502	392122	398365	413139	421961	425548	414992	400143	418728	428127	428265	437099	458429	452971	449456	460241	434794	392186	387987	372444	362416	362263	359787	364658	375558	357537
1/Q8WUM4	335509	512260	293650	292733	340244	312834	313392	483674	472746	364443	359660	364810	344268	315970	435088	425493	403020	330831	295091	296489	334732	424668	420442	404822	370918	355974	405473	591780	466213	649382	476745	458368	430351	449520	442180	440972	444269	420961	425371	462697	469586	464996	405860	381019	367609	386185	374750	372310	474340
1/Q9Y3T9	366810	447320	336626	450815	379124	464268	421826	452579	475741	453745	465969	428461	451917	374283	458498	394993	463493	477578	448035	435352	396621	437841	445712	427720	428605	424818	452201	435293	464497	461108	451524	455884	451993	457000	495087	443784	448216	437712	454186	450458	468725	470481	431855	426701	420898	410835	412673	399776	440090
1/O43491	397376	417440	408728	422149	414453	431131	472071	446958	464170	417139	422987	469139	458189	444136	443673	455586	450255	470514	414516	438830	492144	447642	447970	470228	468031	452562	465986	444023	483117	494104	492164	483601	477397	479024	546165	454636	470674	469990	463558	454809	473631	534070	433153	401676	398932	437845	417248	411218	444614
1/O95777	107029	119192	107940	139030	115034	128784	170268	156827	90766.9	115137	111161	113592	112830	145561	83659.3	146255	85329.9	150177	137320	93843.3	91087.1	487469	486128	455974	467234	458271	473499	514508	508013	498486	490770	487084	501514	491395	484801	540923	515165	523980	546228	500406	490902	520788	456297	392630	395332	446078	402787	420767	412690
1/P22392	440933	392844	416540	539896	506163	503747	421796	203935	256542	441976	517667	282196	285403	405488	194850	261081	235512	293800	474072	275438	190931	485779	448912	454935	503990	512227	444113	480248	220416	216075	211942	213776	219350	196520	129361	531404	445999	480115	489693	494325	269865	282838	394797	373012	364977	345204	340793	354909	166507
1/P33176	331730	357049	338572	373189	357970	362121	335396	378369	532999	496943	369972	523881	373195	340874	538147	580250	371112	386331	363830	366813	333956	409676	414701	391085	387123	384723	394547	417382	441249	429094	441921	436438	439728	453110	431198	441087	435613	466287	443315	442377	463330	447999	420998	412278	405128	398811	399661	390622	424744
1/Q9UKA9	103516	75828.6	43973.5	78949.6	111448	111093	120099	128019	160661	329413	105283	224498	191978	128457	114885	296210	65017.1	230566	94425.9	115500	129337	400437	410364	614270	588491	438031	488032	453082	228274	234172	223879	233756	210227	225072	192941	484963	496788	517562	513156	496269	306020	388189	605204	586721	574842	622522	619038	547889	91345.7
1/Q8IY81	449977	362498	437559	461558	471755	404899	422737	507250	505795	469522	433343	448329	368441	414802	531331	509552	480551	455279	422296	454286	430488	474967	470559	398044	375933	414632	398462	487344	479654	506161	489046	479624	490732	489024	436118	474981	516561	480363	477709	487750	513216	445028	419695	402946	393009	380746	397260	396573	408739
1/P06280	425560	419828	420829	466965	464663	463580	446245	464998	463019	426554	464084	482123	461481	442544	418631	409557	397608	445383	424686	440719	433161	452470	450267	400236	407928	422338	437114	461795	478967	467529	453533	486220	484439	479310	453276	450738	456238	440556	455778	436405	453998	419416	384023	355800	350505	353007	340032	328863	346120
1/P30520	425166	408794	422627	434405	424464	447097	430420	412433	413173	413556	413713	425422	436310	429022	387725	388468	382973	431542	430980	399517	426606	417845	431615	438242	440819	446683	426235	411904	406867	431202	454626	408493	418284	413510	430490	416622	397261	398246	410548	384844	388856	421436	383439	377461	387684	375712	368630	384302	370871
1/Q15008	357644	357594	336493	370125	378803	378733	375839	388117	381082	378761	365112	411798	391389	387555	363138	400101	389230	397435	372752	366978	403433	437764	451822	402980	413066	419091	453776	450988	487860	479778	473066	491510	498885	475413	504669	461664	461328	454281	463021	462145	483056	484822	411288	397370	375982	387795	391621	384574	424129
1/Q8IV08	334706	426809	412895	433671	433948	341557	434939	442468	479160	445706	436772	438831	463175	427635	314607	475686	372419	475886	367155	356647	437220	430816	447312	452531	429326	418196	422163	442970	449933	456047	451024	442725	454404	454611	464075	448800	442463	443102	438290	434132	442965	462598	474717	458288	458268	455270	436424	451598	439014
1/Q9UQE7	412491	396482	379724	422448	425370	446165	478824	461135	440058	424890	428351	448828	450091	446452	449555	461783	444006	465391	423447	433496	468801	435538	426153	416750	405988	409324	418388	437930	462214	465425	459782	471224	457345	468865	495993	441658	441880	436978	433519	423563	448492	453042	345773	372243	353694	355543	328923	332520	355833
1/P26196	394101	390849	363225	419811	402429	420652	437926	392267	382628	388192	402628	405231	397411	462020	385882	393899	385103	404582	388391	405754	396247	470883	451383	481694	485142	442753	445384	431798	434476	428719	435704	434156	435412	439436	489854	473925	485855	479076	449479	438348	424466	502407	432393	409441	424873	429043	400129	401292	429763
1/O15372	308902	346581	311351	366433	314518	324853	285487	385885	351574	307900	396458	368021	349295	285448	371985	370412	342803	327134	319618	356856	454816	477966	453645	532411	549100	424283	458870	523693	513949	474770	534131	560041	546329	556871	546350	548562	458430	532075	541431	534555	585875	601851	443685	448998	431755	391541	460722	420158	409341
1/O00151	395423	414594	382586	468116	457816	377816	395785	433591	428013	398099	394629	396237	472543	383032	436905	475154	449422	387569	364383	375070	385258	445065	503786	488493	488133	460785	456454	447699	493652	503023	464239	487914	493360	486122	519382	481739	467273	482220	451384	410727	477204	508751	382793	363371	377463	375364	364200	364837	370337
1/P61221	476929	488295	443146	496768	475102	498088	478378	519590	528170	469067	473189	503889	511680	449871	475100	524000	485403	513679	472175	471784	541079	432682	442960	401507	414016	415573	452634	449767	464901	442122	460729	462586	476072	467045	484601	457796	444067	457543	453990	453547	484881	476291	381834	366861	355682	342389	346784	347306	367494
1/Q99459	420643	392246	351659	404895	405532	408178	429346	423619	454083	412757	413084	412323	440396	416728	438250	437082	394761	416779	399156	435812	438072	433679	481999	415311	419772	419256	444167	438535	467686	461396	454932	450721	460770	458136	472797	466075	469521	455026	472707	458036	488895	457553	424614	413392	408746	404347	397889	396698	407439
1/Q9UBB4	340029	316983	346072	389146	290884	409020	413521	291022	362633	313364	290024	329694	336703	439188	299644	345229	314185	341353	334129	313098	335035	325087	347411	417611	380063	365663	340452	318901	324240	322397	324595	323885	315711	324466	327110	311942	311624	319919	311322	311694	308602	372194	372295	349895	358964	379537	350395	322640	314560
1/Q92973	395393	385502	377687	413455	398258	391601	347681	413977	424373	401395	386643	361560	336491	376221	387530	369247	340165	334192	417415	373567	286702	454856	444001	453211	441549	443426	434223	460390	421931	413922	425284	430467	417565	424964	448560	471685	488823	475470	473186	454492	466304	424729	442070	423220	443319	421469	435745	427143	381874
1/Q9Y224	343336	315798	301075	399682	377289	377409	358658	335082	370720	336903	391727	362383	375947	362008	322596	364554	339612	362539	346628	338743	347241	421548	435233	399384	403513	416197	395970	425984	423029	415130	401202	416822	416461	407014	424701	413130	385789	388967	419064	403446	400738	419842	407392	397292	405792	408649	427668	400763	354550
1/Q9HAV7	412122	411506	370595	391961	383440	368526	195519	388706	413400	428843	380394	374820	388482	273271	389469	436926	415001	404035	374088	371551	238290	477291	473910	488237	483748	466754	501290	474792	453274	463189	452202	462347	470396	464373	444842	512242	501221	509754	514928	502520	478884	551474	435445	404620	402596	425446	414811	400639	433638
1/P51571	412968	408958	398969	462034	442751	445051	445814	347361	368202	415360	428676	358881	375578	453612	351731	380422	370941	408156	453111	408223	262146	423809	423415	408568	431800	415146	411259	435150	409554	361592	376840	386455	373801	367494	390825	451530	425047	429242	433640	412918	363193	387374	395921	388015	384055	400447	402862	396985	349334
1/P11310	414482	420741	404633	448197	425756	453358	456623	475929	445631	429943	419222	469268	474575	458911	469124	472564	469762	465792	437162	432466	513464	486888	466400	432219	420838	473407	461665	478675	516570	519302	482059	505880	481634	498857	507205	495284	500691	488145	489430	473342	517200	458917	436321	430360	414748	413441	409699	399108	396486
1/P43246	290374	290127	302630	310596	309427	326958	326205	307063	312891	322320	307777	350627	354541	350028	329096	348478	345193	340114	317002	306600	292333	382422	384345	236980	390351	339676	564378	414833	441330	417660	279797	408840	395733	437364	448954	393385	382936	349480	396240	381069	406674	275863	424793	396764	460396	464117	462990	436721	447395
1/P62873	388617	389139	368691	420481	391121	440641	446835	411002	401706	384975	400220	425321	414746	432063	388965	410712	414998	434799	391533	395248	456730	411833	414081	401053	400616	395980	411762	398396	420326	422052	412981	420223	415010	422102	444195	418616	414165	402498	411954	406295	408719	427237	391314	353846	369089	386328	355571	358679	346901
1/Q14240	348870	356335	309507	365765	369153	353890	412070	399430	365538	341980	372604	373750	395805	394659	377865	401685	354418	361492	351514	325451	415322	139144	140766	130557	133854	138621	137917	142766	171239	153366	142563	153860	151138	147045	154923	143263	144212	138409	145401	144139	152026	138055	215080	213980	233055	196213	205600	219684	183066
1/O75306	310986	237822	256675	492070	442696	373683	647307	435761	492897	363951	579715	213794	369887	550903	281384	519579	636875	352893	365062	331459	410236	448089	465743	425143	409972	417409	432381	418306	424915	407645	415987	429573	431977	422538	423170	419861	426385	410982	424411	432581	437153	421208	463040	357482	424207	374919	371275	392467	372710
1/P63279	454518	457882	400124	440177	439337	428484	402734	517311	469234	466504	435164	458534	454975	360407	512842	484301	471131	472034	410176	461179	381154	488284	483474	473722	443724	454209	490240	482728	515387	509321	514414	515159	515430	508069	532546	511612	513750	517947	518192	490233	533196	530981	409570	386626	365834	396351	328504	343992	391725
1/Q00059	387547	384879	379493	400171	396902	413659	399587	446405	425728	401338	416127	434016	419603	389248	433189	429052	410218	426508	384433	412504	408077	433290	450102	432634	428016	436759	445279	439818	475623	467540	458621	466256	465556	466912	506550	444061	438595	433076	434830	424491	454553	454155	358273	325722	322330	301162	288221	285785	281474
1/Q8NBJ5	450587	326509	308338	553067	509022	498116	341133	397085	581393	335145	508318	367352	556799	507509	543001	519552	340054	438864	533821	504288	525054	430918	394956	418596	363398	367735	435755	385690	470122	439091	432402	575947	376632	384148	392350	451892	442782	471755	485894	451559	452388	371487	304622	380182	313864	303073	408753	315415	445644
1/Q92879	371079	357605	361622	390584	384685	393436	429466	374276	421226	373476	390632	392585	436329	390091	381376	401240	370123	422988	428194	403625	427471	457987	458734	393431	403991	421432	458145	455065	460207	458874	448714	461403	466234	457327	471780	462327	471645	451072	471784	467352	487164	479276	399898	353349	364761	367043	343028	370741	399211
1/P49257	417822	416654	418442	450329	437578	453310	463349	461237	459578	444760	432798	461124	469299	442468	454596	469080	470458	456539	445296	459460	475609	431486	449915	437578	423969	413640	443989	437626	468786	467729	495613	464446	470486	469521	499630	452007	457049	442133	453342	439223	458379	485891	338429	346962	324527	260490	319468	309555	312864
1/O75369	390878	342743	372377	483542	369884	468061	483358	375244	390992	393926	393218	437223	362630	463974	387456	393534	372406	372568	449569	434312	386680	407771	399934	397890	460467	401661	395904	403504	402626	387972	391971	419686	397382	373276	447386	384353	406119	388895	384765	375812	377292	443056	391370	360417	350876	404568	358713	344705	349526
1/Q99471	259287	261397	236902	279922	285036	279180	280781	261420	288789	259514	251439	271811	275868	284899	270250	273331	273378	306088	254628	259073	300380	437758	448050	481635	473173	452265	476773	429689	469309	469418	477974	476949	463189	460493	569695	463513	460803	480825	454615	444291	462913	537675	364613	339938	347831	350725	345108	321378	320026
1/P00367	371194	366313	381420	403847	403014	406456	402005	378891	389110	394312	402905	396457	390131	398323	393393	393849	403270	417172	380095	390787	405476	412532	431188	511502	431237	438491	423997	415920	436721	440373	431849	435865	440750	430533	457830	419289	427383	418503	418410	409184	426021	423715	408652	401713	398613	368512	376703	348107	331357
1/O96019	397627	374218	370395	402340	409616	423294	418412	374015	386320	389210	384532	380755	388090	419355	359057	375252	359007	397461	394978	372439	410193	418378	418582	422079	418159	419730	425464	403651	413849	413865	413515	409053	414554	415191	422214	410807	423111	420329	419646	408550	407271	441559	407997	383931	382420	392578	386484	372074	373438
1/P28074	331907	366362	374473	335602	335419	344769	370557	364427	352908	327504	338542	384364	373552	341133	353876	363910	351583	378244	324481	342934	408388	469634	476372	457357	453009	466593	463576	471710	513282	518322	506813	524621	508638	520391	540177	475253	484271	473780	491084	482415	508833	528967	491126	387977	425278	371361	426726	396943	397844
1/Q05639	415713	433134	144943	443300	436955	474476	468512	351849	352969	444420	436974	378282	401072	224357	313843	348785	355333	374627	430597	358815	389913	814927	722189	1.06973e+06	382186	625324	387146	453768	634837	801735	346180	891983	447779	381578	229687	1.03138e+06	352804	355189	214792	477328	246487	1.12864e+06	392596	441751	383289	363413	358914	369784	325485
1/Q9BXJ9	368678	380869	350050	408135	387519	383884	405546	417214	408175	372890	388682	406404	405195	437381	417588	436098	417438	427909	387833	407629	563624	378749	403720	402156	366755	391888	376004	405970	403431	424067	431382	414185	428787	398493	504781	413628	406563	384458	395291	403420	427779	492172	397271	326123	372161	386318	366841	356373	391951
1/P43307	391799	371691	359705	420283	302687	305421	349968	378637	449136	390205	319126	469407	427900	283152	379470	410312	399761	298010	408640	397809	324649	419088	319759	380376	388861	388997	375024	415969	415858	408991	416358	303897	412161	418972	391183	418749	417665	414967	416879	399790	423872	404141	368352	380967	373128	394986	385864	374755	420527
1/O43768	300107	294385	284858	327576	312690	323560	344604	323700	333032	319369	321370	320274	318785	325112	330162	315322	339255	336194	324097	327280	341126	469538	497132	471434	475074	466609	487284	475728	497095	501074	505552	513156	496703	491373	537868	470976	463602	468062	463737	454505	484167	496212	328285	386098	409394	314919	345383	369975	264867
1/Q09666	261939	177119	245503	194804	342502	352520	200235	281093	362026	257376	339968	304905	280451	296885	255119	350183	322534	331809	303694	172477	301175	434849	389667	457299	461318	415484	473903	456616	469862	462967	472603	418363	472194	436776	535549	405936	458020	460781	582211	415177	445462	511569	523493	463875	314411	457821	501471	554915	480582
1/O94905	360684	332180	335938	383771	375981	383299	398821	371991	374195	361785	369715	380131	374465	383020	342298	371364	354911	386017	381830	373813	408865	359122	360531	364624	346399	349136	348717	342122	377991	364338	369386	375867	378130	387447	395106	365523	360474	363392	356052	352687	374806	379389	361918	359223	355640	377056	365815	380365	335437
1/P62136	417544	411726	407110	435263	431023	454602	458552	423327	468667	424480	430296	429750	441820	468810	406421	449383	426853	459198	438495	436573	462964	408250	412873	403176	409208	405616	416445	410734	416736	399250	395761	402769	393331	391251	392560	432944	435724	426018	427316	416522	424056	413659	406260	376486	395115	390737	374524	381365	410000
1/Q7L1Q6	358500	369362	345622	318066	385967	391788	392069	392050	391041	371101	381119	406513	405991	394361	393780	397979	371732	349772	373492	380457	369088	502155	516802	510118	283017	288187	303979	477406	520020	523574	545939	610998	332873	334493	655286	499103	508697	534274	597787	583319	616116	322113	420963	397984	410006	495753	456126	423017	484457
1/P49189	388388	387584	372859	413001	400827	393977	397417	418120	413065	389725	405899	406590	439358	371957	418758	442156	418698	436872	386391	410086	433571	437896	433863	442158	427925	425452	448159	429336	449804	455811	453008	444590	440305	447367	516041	426470	436375	419048	434131	407634	432887	413288	372821	343209	335698	371860	354427	349553	382886
1/Q8IYB3	385665	366526	366388	393583	378635	412115	426057	369363	363607	373062	384915	384662	395641	421115	357829	389306	363421	388358	387389	376931	411578	403160	417579	455621	453101	431740	436034	393316	426291	427314	426417	424695	421136	417409	447073	410211	414435	416135	408881	405264	417914	473306	395910	380175	409321	419831	399692	389741	410865
1/P53004	406719	394189	365337	406247	395303	407290	369584	432589	403633	425977	413569	396169	385304	384420	417282	464306	399797	408478	370864	394107	388059	410042	414063	388199	388148	393726	387337	427135	409013	408816	398586	396248	395892	401353	415221	417453	415764	411547	426059	378512	380057	401756	426744	390203	394472	384392	393489	387964	456856
1/Q9BTT0	296529	285868	282290	331834	313912	328810	342253	272937	320393	302019	286342	281624	306809	345863	294436	290777	270750	320186	297313	270594	312964	359732	369878	362080	361479	381686	363978	357420	372213	359009	365459	348461	364655	350031	368683	353013	359859	360719	348012	341021	352837	367017	374740	390197	396949	387314	363801	378634	345274
1/Q06323	325341	361903	341523	404690	387409	411229	403165	371981	423004	370751	367290	381280	418918	397824	359357	378728	369877	372848	374570	369803	400005	402110	403681	356570	364226	370143	370015	415879	404029	400979	393785	393913	390377	395655	389810	416501	407270	403748	408135	393098	413790	382683	408938	382058	398862	507437	429564	384375	359984
1/O00429	372453	348061	333504	370943	364271	365043	356355	381487	394359	363660	351221	399393	375083	270967	368001	374522	368588	389317	360562	383898	371566	390359	486294	375637	450233	387527	412675	420281	401042	383614	393546	411977	408054	426952	382472	409778	381145	405561	425145	432063	449998	375498	390042	386439	394219	375610	366929	363572	371744
1/P23919	277379	282352	255070	261305	261296	248287	201785	331286	300052	295914	251296	293083	301565	255392	316132	301154	296580	290307	236032	281422	234880	417463	412541	401065	436882	417201	464920	419338	470969	396328	416991	434895	541083	434125	465939	481665	451739	458945	474797	543332	555067	484199	555279	337054	364241	548733	359794	370147	341089
1/Q6PI48	416456	382117	379597	426243	423355	418401	433579	402242	400075	421274	405925	397439	404248	431110	412433	424931	417336	425719	418745	421016	416584	450256	457377	411627	425747	442059	442420	446807	411086	403980	401820	401734	410129	408577	382419	472296	468899	469879	467927	451244	437472	440375	382347	366710	388822	368700	364584	362991	369534
1/P59998	354185	382734	312244	398746	370980	345084	394204	438969	383265	358878	434816	351656	397612	450299	334575	372898	349479	362146	346764	361075	459861	532335	560247	359733	354863	516197	483425	552037	556394	381707	377113	542605	549355	548397	398859	370091	374722	375882	543270	476764	512415	373719	398228	385329	391843	368519	362176	339798	362638
1/Q9H3K6	366053	378597	374972	481861	474760	493698	485561	410447	406333	403286	382606	430531	417534	466244	380376	409982	403318	434585	463029	395591	512129	417920	432072	394932	401772	396613	428974	436403	433430	435626	422637	439652	450881	448063	440912	442391	446085	424560	440751	432718	454957	414544	395181	373485	386599	380069	339263	346981	392151
1/Q96C36	401809	221505	214259	509053	410519	432289	531209	402683	494097	400751	412165	433903	419033	491588	507829	529864	518657	428136	397861	394464	425932	450828	463730	472482	449877	454437	477402	439501	458725	463517	448291	462877	456136	449508	493006	453258	475162	464519	443383	452148	460889	477363	307961	308421	302251	331814	297736	307686	324094
1/P42166	411362	430389	393598	435580	478324	511132	520926	451532	432215	409468	480043	512630	452221	474271	427214	518920	473094	540698	478022	432258	510953	385718	394871	366859	376649	373168	392296	384561	397971	401276	397453	400813	400438	397245	446484	401268	407838	396919	392768	386545	411653	419269	379931	358138	354409	370399	360624	354865	382643
1/P68402	404289	387622	327883	433282	421160	449078	423477	307246	328835	361243	419541	341967	355942	449213	301853	349442	310826	359499	428650	364457	330734	395669	396706	404470	408025	405543	404457	408222	257421	247119	252600	248583	257741	264744	190046	450380	436571	445308	443573	439304	316177	327201	425067	421617	427922	434486	459556	408594	380032
1/P07858	416620	424264	408302	440027	425163	442218	424686	453999	478775	435820	448990	482227	477975	384117	450612	470596	448365	475075	439481	450990	393859	445155	443298	380287	374416	397129	415719	450249	477688	463394	464995	464470	467366	458742	448642	463244	453010	446134	453456	448020	478734	436387	378246	362994	358363	380605	354798	359632	377812
1/O15067	362937	389513	344308	377616	376202	393240	374023	398478	395106	368698	469488	399905	414715	367363	366598	412420	393239	416660	372643	386713	415852	440785	441504	406484	448549	457822	497481	434144	465295	437601	458955	485656	447194	452111	518362	465267	439779	499616	449430	443659	482544	462016	322154	300073	319831	345152	291678	290038	314134
1/Q14011	402185	410655	365411	425737	407193	426825	408215	399183	429500	414185	411090	402667	410107	400913	385815	439675	397258	430148	414165	414853	432199	420376	397865	371332	386736	396632	380914	438413	429115	430589	400224	442041	426955	420827	403701	406235	415655	376020	399372	385725	398906	371853	347022	353697	339194	345911	332005	327388	317007
1/Q13895	372317	372972	338312	393484	374969	398920	406977	360461	358594	361059	387741	351816	361037	423407	346548	358763	353129	359050	388888	369040	368628	377210	376316	367491	368000	357367	372355	398383	363404	362336	363190	364197	362529	364493	352960	396724	399010	401956	398895	391896	364271	375029	480638	447218	462289	476383	490433	465282	492340
1/P41250	344676	348328	327985	373400	367935	380690	411435	346351	368525	352788	358619	392933	384002	363952	369485	383631	378154	382122	345538	374817	354283	530077	408948	600158	377077	487137	600372	432849	483567	434198	385717	495369	476544	447663	736210	492976	459735	380433	375318	489412	370111	591266	403513	373774	382938	399195	392581	366738	425160
1/Q92597	379047	362857	370210	410607	393486	418905	405539	407217	389874	378002	399989	402593	405041	374887	396901	382149	400035	405320	383423	383212	380618	433890	445238	467343	462052	452526	428112	433463	456024	452389	448604	370862	446612	450021	490005	429868	443986	435202	416440	416660	442438	447813	363500	333170	350140	351342	352801	334664	310438
1/P09669	273435	273843	254674	290420	274001	275341	289949	304817	294670	269424	283212	313082	309358	280662	292517	304184	304658	296841	285317	291029	316650	415374	422851	388396	377588	387065	429786	416655	452960	447292	450281	459832	448680	449407	496346	448734	439683	441382	454173	452646	453037	469572	439063	395998	393558	406646	411541	397386	445451
1/Q15369	351726	365116	377570	393710	402323	403494	412845	405015	406667	374503	394283	391733	412539	396115	401788	402733	405943	401107	370934	384035	413596	466450	478860	432550	418671	452534	457344	424870	468229	479203	487699	461225	484785	481472	492991	438175	462230	457624	431962	423026	456995	460723	385936	382827	392726	406903	411649	355604	352740
1/P30626	454107	500056	503938	473461	462463	480566	484009	524796	499342	485461	467296	436732	534651	416335	476892	517900	426939	516800	380940	401651	449802	417728	421730	388602	390203	391677	404595	421255	441488	445580	431531	439242	430602	449817	431791	435379	425986	433708	430315	427719	458112	428076	359178	343579	341987	347407	325942	325373	358574
1/P67870	411411	409352	408936	445079	426483	437423	451959	475742	458506	403158	434005	478649	448806	425496	453662	447631	427314	470619	429204	435644	454031	389076	403958	381920	384881	378972	375123	402160	430508	414315	415230	403499	404353	393130	412503	418614	420295	408115	395246	391657	410316	396154	361524	353751	339952	352784	349783	332262	361756
1/O94906	385786	350301	382315	438143	401894	399292	443593	461766	418051	383660	428260	445048	500815	447940	394144	405077	464036	442203	434345	424951	453288	490771	495136	417798	476071	482435	506868	467447	499836	522946	511435	500477	507461	508340	578559	490993	485967	489825	489658	462192	513828	488017	383708	349142	366809	372477	376926	362166	381060
1/Q9NVP1	351764	343116	350096	376262	378094	392290	393485	356916	391647	382576	389996	399568	392997	373563	371432	375908	367420	383893	391107	376126	399619	413199	415996	376822	395473	396938	386692	425351	392153	401789	399450	403262	391379	401479	400463	414111	452029	404445	428355	412590	421562	383499	340761	335702	352130	346638	354279	360768	304851
1/Q8IWX8	356832	378703	349949	381271	367198	374766	947569	325245	341235	360777	401929	404260	1.04738e+06	892380	383330	410427	387250	435295	379797	395296	957892	368536	373647	389665	400323	398358	460493	379986	395522	377091	370938	443820	454639	449612	511451	378640	386326	408362	432457	425778	450634	444813	374458	320065	341486	322043	312085	343712	332200
1/Q9UBQ5	370615	369364	357922	379136	362862	376134	362048	372623	389172	360398	367381	363962	365864	353865	384207	385064	368841	365162	364697	347692	352094	384214	395043	392013	387913	394393	414645	391087	383914	378877	383017	412294	398824	395694	411934	407595	421675	392340	419622	417257	401752	403315	411813	376273	391429	391643	387852	381218	347988
1/Q9H910	365136	366437	351476	360446	359792	387020	377232	400334	400313	385972	354122	384863	386212	362188	397710	397430	400421	400216	352083	365086	418214	453188	473142	469329	481902	472715	443625	448993	492165	498924	502126	487507	482102	495463	515687	467319	486637	468874	460576	445043	468180	465032	358641	335652	340117	329325	308729	299976	330702
1/O75822	367071	383090	362516	405411	382536	418007	428511	397438	416104	381242	398755	421207	431002	416134	403721	430532	419786	451191	395445	406473	482937	416613	424704	418305	403954	412967	437875	425223	462850	449658	452788	475454	506464	447630	489619	436124	446122	429480	439474	431023	437732	477529	390812	352014	357740	371502	366404	343443	384331
1/P14406	385270	395385	354428	407802	392034	393790	362797	429978	426080	396150	395929	417773	415540	355404	430644	422452	403871	404291	409235	397623	359620	387007	375346	382315	367516	376537	359115	374931	381719	378470	382551	347271	354423	355323	356309	380937	400870	391195	363678	353905	350927	372937	434274	432110	433446	404533	418017	400954	369674
1/P35606	350692	302290	302828	320290	330460	382855	339648	337362	330860	303722	347774	365752	349988	331257	330354	337576	363734	339404	331253	329790	365373	334264	338260	330762	330064	328824	327661	334678	346055	343902	344060	354266	348055	344318	362074	342714	334669	340926	339659	341764	343487	360270	485696	271116	421588	449932	262533	402871	475642
1/P50995	380289	362221	360246	380970	362566	388575	360608	397671	398320	365332	383783	386220	398517	348163	404253	394101	388324	412086	361319	383929	374628	400146	408524	404899	394092	412388	394164	408450	408590	409601	406153	424036	412446	418409	441523	418799	432464	421694	464877	440296	457233	399877	386854	404766	391060	387804	394950	375521	389340
1/Q9H583	352048	343088	315364	366778	340625	381754	354472	350885	361036	330055	363620	364581	358794	369437	349679	343023	338508	353988	348743	354115	348164	364977	354743	391811	386099	378388	360218	360249	352352	345499	358295	355830	359461	362688	402913	394110	364914	372140	383068	376559	342344	373524	423994	404963	407357	410387	414790	392643	396705
1/Q9UNZ2	408660	432697	413977	445809	426667	480350	470355	462607	420178	423043	434490	510486	511899	452401	439701	463119	461877	494675	445025	451264	510405	455168	440175	412900	418204	424503	454460	437343	455295	469302	466553	472327	454989	457344	502062	475070	469923	468588	466268	451734	484203	378463	353141	325606	330329	339017	326855	303627	360099
1/P12081	371193	366900	444731	364040	356543	364082	375077	372768	404736	376398	366224	392726	380881	356772	339010	386647	528804	391535	365906	358847	383933	533519	484170	322683	323778	342517	362704	535717	562143	565335	508632	589015	395027	583788	381110	522352	546969	400261	422328	411606	433136	382451	445794	458189	429611	435781	444994	420310	448866
1/O00483	313630	340417	314986	346076	343333	354475	354447	319534	310008	327936	342743	322594	332560	343809	289997	314395	312831	320500	327084	308837	334627	445464	445861	398792	410946	434776	437582	439931	452831	453148	448463	461659	471648	447447	464325	421448	435454	418980	427553	402860	416827	423694	349504	328481	314661	327510	321409	305697	324408
1/Q8NCW5	437155	419492	185796	413025	402329	244505	444380	219689	408273	388904	205291	410533	467174	452298	415538	484021	371216	442622	467163	179286	524587	478718	487093	462971	473405	469656	481938	492672	499370	500999	498864	503177	502839	504007	536279	505089	516404	529971	490839	509369	497684	504932	386451	366421	369161	388218	378338	371027	380967
1/Q8IX12	373161	371296	355671	383495	391834	296054	424162	460335	412565	399990	306864	443276	396212	319432	419226	418592	422135	330808	384811	394995	398804	466531	398839	424803	420606	417766	417148	438632	412337	426893	500984	423470	421963	413112	452415	433222	442831	439458	396475	439459	432516	440911	369166	349740	362749	387447	337851	314205	349247
1/Q9BV38	456861	454757	449127	458394	468416	492524	470738	460700	484327	473033	454028	484607	484526	456280	428677	458485	446729	465453	459821	465489	490414	407694	421455	337304	363197	371926	390553	399898	434351	425275	414083	409297	402002	407330	429302	426529	424210	418325	408540	395408	413385	440765	398498	417108	388712	371541	386438	394394	377680
1/Q9NY12	347526	352985	338974	381528	393840	372985	370757	343899	368212	371330	390116	393399	377068	403259	400451	386359	369540	395114	386194	380481	368461	462924	471817	448179	465951	456031	455336	469547	489185	486323	482278	479643	470300	483185	470275	494538	498339	495753	505115	479276	482917	474282	416004	394338	388112	392736	391508	379113	381045
1/O75439	419998	424764	402114	431107	419751	423958	384818	456913	454248	436731	543775	456589	457894	356551	454014	467129	468384	465317	421555	409778	402368	376781	375583	364838	357185	362680	380152	374029	401332	391841	393292	391554	394259	395118	421354	383597	386695	386462	381723	374537	392626	412595	351285	328320	331941	325010	351840	327203	354620
1/P17174	389420	391887	377306	403511	395126	397247	397395	413335	427387	373166	399697	419608	414997	403200	409524	435016	414009	442815	389117	412880	440171	379249	404045	383735	379582	369641	387147	381515	409465	397192	410274	407429	400308	407862	428335	403543	415478	390913	401051	401150	429635	433649	357319	348046	342577	325270	347155	327738	350741
1/O43324	388631	432708	382735	422203	429037	439076	425448	418280	427009	415940	423955	427307	418687	415186	407213	441925	412844	437491	402215	328556	435998	394660	418685	358214	357721	365682	382554	414458	442334	434905	422013	455858	438861	446309	439989	415139	414499	386405	416112	408817	423237	402378	337523	334482	346740	332859	326516	322859	331398
1/Q16630	322955	336844	326585	340954	332221	363534	377013	366237	332676	327448	332546	346712	375569	376308	335220	345875	363849	348983	327276	332754	399250	403765	397434	291470	368920	379590	406901	394461	426614	420771	407344	435424	423313	429155	476725	412491	393453	396562	403798	394966	415248	435684	336634	309163	286650	311459	280605	299024	294142
1/Q58FF6	324040	322969	296465	368355	362684	370434	340422	267233	292842	307821	350628	327727	325418	335311	257767	304055	267464	318766	323650	294670	294721	408949	363124	380884	392161	399569	317246	407450	328240	337612	319727	342278	336412	342520	195986	323226	303024	307213	338859	341612	302864	279872	247915	272817	257401	254270	271717	278902	239237
1/Q14839	381085	369268	395994	457041	446883	461798	491034	431879	429976	425974	449700	502689	476009	440624	466407	459118	450791	485458	449747	441585	513274	355790	370163	376341	370890	370722	362881	360610	382621	387583	380562	385276	379666	381048	461008	360661	385441	373731	373188	384267	391633	479288	277820	318860	382315	344759	378404	321390	409213
1/P47755	276709	264904	260739	288534	287301	307530	300769	243608	241043	280958	272152	273722	258739	304542	256857	259598	246396	213490	274810	277545	279474	461423	455867	466251	472763	471830	460953	469734	431013	451665	433063	429511	443140	433857	403394	466652	472463	443216	454416	438607	411027	472705	385462	321546	343710	369899	344446	282847	337828
1/P62314	371578	300466	295668	323299	433445	321614	206728	362621	347067	323742	473369	336582	335864	306475	383602	344142	383472	335198	465728	438385	331093	317397	319822	269027	291341	306205	293884	341243	353658	338082	329419	329956	323170	326304	292970	326547	336318	323669	325073	318626	329872	293382	519740	524851	524418	523959	567293	569668	314237
1/Q14137	358424	357231	335251	378653	385606	374510	409450	386760	422318	380448	384743	382145	383821	387192	404947	398208	363336	391034	370713	388362	379357	376500	376891	392415	385340	393711	365169	374335	392385	399477	396866	393698	387884	382382	420496	383469	384047	386206	390616	370369	390506	387202	413158	310488	294491	300166	290852	389340	319598
1/O43592	365601	360683	287926	381002	367695	385872	398240	369283	357714	357947	383263	407099	343803	383187	360984	356305	377718	400493	397206	373223	388959	331723	334767	297187	291885	293933	367700	345859	360635	351879	304953	336589	336194	335945	285860	347883	346500	340482	356889	397160	337081	396630	352463	321791	341907	300936	335473	311197	369957
1/P43490	373057	347814	256280	394349	378561	371909	401840	389478	404285	372552	388475	405752	398245	366553	408679	317839	263431	300693	261708	397469	396435	358707	367719	346009	352702	300672	387291	361849	380622	385258	322054	388363	387175	341705	412822	325134	355679	370838	379973	290507	394238	520830	398249	323965	381189	356020	370083	255011	401033
1/P15927	379232	267536	278841	335783	347159	285398	375871	291478	331189	260625	291802	281771	387485	355753	386451	317928	306572	389127	246931	289370	382964	380376	412947	406511	397435	383202	388697	383217	409717	402506	396163	413291	396875	404181	456587	403466	407673	405394	399186	382777	417290	437586	329747	311588	316448	332351	321586	315443	330222
1/P46940	332771	344715	308443	365869	375437	368096	377271	392562	396869	369989	376356	393893	393326	374586	389348	407973	348344	409746	477116	366707	399377	346925	368836	332676	327279	328359	314013	355759	362519	346495	347186	326724	335528	326232	337944	365799	377523	368312	347538	331734	348025	330669	373463	351157	377490	380067	375468	362097	370606
1/O43447	393936	371221	348952	392854	384885	403705	396922	324359	395434	367771	392367	340583	327777	401725	326155	358816	341456	383570	377315	340735	333689	408416	397740	369046	383352	392467	385123	417576	362532	354599	344377	362844	352868	352232	298592	425134	423638	429271	428317	414739	364775	349602	433966	396419	418599	419282	420146	414479	396224
1/P46977	434078	309571	405223	314901	440369	424028	368860	447900	461733	308295	402670	415914	419981	320561	306415	462468	422615	410854	405215	390891	386997	395114	413178	365860	378770	391070	391772	403840	428813	419341	414747	435978	434017	432646	449665	418173	417156	411835	423608	402149	425697	408399	432524	389293	379717	419290	386666	365583	404017
1/P51610	385878	388950	372935	419445	410763	424999	438630	437227	426846	394181	415166	439249	453757	400400	412998	441587	416473	446825	415833	414699	437879	368444	384844	379907	378876	368122	379950	368479	386151	395237	395385	387154	392997	389073	431063	383362	394584	387975	387733	375054	388495	418330	347718	332543	334570	348815	333192	327104	342069
1/Q13867	337736	362658	333633	408274	388283	418984	392268	357784	367428	353097	369678	375858	368957	418158	342546	373019	318946	351974	354896	349825	376967	380203	394552	384744	384544	397194	396562	388197	391078	386933	389242	390302	395768	379387	435664	384159	398239	384825	401251	377358	377705	398208	436101	410634	413260	419885	395196	371178	393466
1/Q01581	382157	404031	377668	410626	435505	427881	468282	435988	425319	397082	412104	469507	474685	437332	450508	431464	419553	454104	398944	405227	466156	378344	384261	371688	367997	372836	380205	366588	400507	391882	391490	404728	400462	395332	426149	387642	395148	394249	390336	381643	410021	402790	323631	326068	325426	335936	346041	350822	341772
1/Q15738	309601	316024	279564	329063	300645	329523	332912	276655	306462	304769	308152	288677	295036	358491	269632	300521	283767	316312	311091	292699	321537	343076	353065	358885	348121	356485	361199	337513	335389	342069	336033	355850	344389	334413	344755	333458	325798	343044	344267	337266	339082	367690	383629	359563	360606	364342	353846	349338	353120
1/Q8TEM1	323148	318677	293170	367978	351429	340043	360799	363500	381452	342546	354378	385732	364810	373242	384092	392864	351540	387703	356668	376271	360713	354064	357204	351179	347581	353117	347509	344162	366307	375482	363212	363550	363138	363718	377380	367430	370291	368440	364501	356518	378012	373739	381157	372914	373000	353809	351822	336067	332625
1/Q13243	316381	310611	298749	331448	335338	338938	343401	303712	312398	315732	323917	302042	317443	329875	300032	291836	287765	327925	308936	294189	317436	397179	400722	384987	380156	389669	357498	406532	435535	420862	422619	443632	444380	430896	455960	398253	397792	384338	402889	391168	406879	387390	229961	238218	232098	236424	229244	231220	233888
1/P62191	369462	359124	358023	392629	373726	391269	395837	388786	402470	384582	377154	421170	423455	389556	409901	409039	410948	464046	381999	388864	422610	395617	386060	378060	377532	384089	398699	386046	413391	408247	412139	422575	423181	426481	457076	396818	442343	402506	406391	412469	428100	445612	329310	327740	317854	395345	339329	310571	336874
1/Q8NBU5	408453	374020	374304	402220	410142	393834	435850	415284	425947	409923	396542	438407	451011	401164	435925	436600	425387	431467	418689	405051	458727	377013	410118	360622	349687	360431	379551	381540	409239	420810	392831	385420	398260	391691	435725	392037	396064	391373	382585	378069	397466	402442	367069	353833	336821	325956	323798	322139	319291
1/Q92804	352611	281362	266149	319138	333106	345898	285982	293740	358164	337142	339852	269308	377048	291769	294321	335866	305804	307989	272024	331378	313524	435360	448146	417104	429360	427734	461058	435263	462603	466839	463803	477424	462216	461114	491026	457456	449717	450736	458853	448397	469107	468887	324274	298620	301664	291344	274140	276197	293588
1/O60828	363341	363257	339967	390847	373030	380787	405672	406400	411633	357593	381078	403684	401693	398820	392148	410653	382418	425403	372118	379520	442213	399091	410881	404970	411175	414744	414915	398974	425375	427752	424654	415629	425859	423410	477131	416960	425500	422215	416041	415724	435632	453404	349218	345327	349192	341957	328286	333788	350722
1/Q9BS26	363388	374739	348908	391564	375209	397503	403728	422488	421284	383587	422187	407360	415414	382957	383134	407047	400364	428115	413958	411795	357664	383614	387028	359676	362279	363322	369548	395417	405441	397334	395693	395834	402390	394003	392514	391411	399418	383494	386491	378853	399863	392507	320822	341997	305173	366767	337485	310067	349413
1/P04179	258729	421739	369546	299455	303001	303992	294174	259036	298157	286507	302567	475719	298067	305217	270205	510890	264537	494665	494830	478675	374636	390070	391691	362693	374210	365676	361882	402576	392555	388127	341448	380664	381291	364226	300933	419572	409337	405761	406349	400497	418641	377192	320154	307686	297990	311705	290034	293120	291790
1/Q9BUQ8	369916	370347	342563	402874	392621	406889	399932	421989	407309	391022	394161	412355	413316	404557	411828	446172	405862	432192	370040	397218	422668	382413	377315	340454	353376	363234	398445	389487	396709	392858	383902	407550	399582	399502	406081	390350	381890	385970	407509	404881	416160	395395	366255	381513	383898	381392	388231	392449	366374
1/Q96CN7	412559	413584	348032	433721	429004	424171	390155	416880	386593	410544	420547	392557	414166	394744	404981	419851	402704	410629	406812	400900	364721	419901	431306	439938	446549	439935	412324	430658	424260	427769	428374	409816	414010	427277	433482	430979	441313	417194	436038	397376	381798	445638	337715	324459	329224	315602	316582	308766	305690
1/Q9NRG9	307350	320360	285179	337137	328805	363566	337856	349770	379257	342345	351917	332447	382165	344909	346525	370824	353477	367955	355133	331374	364212	344089	320396	308258	316834	314652	342420	324495	359249	323805	347679	317843	315736	357857	378836	334641	336022	332345	329307	319307	351194	353050	442691	387748	404208	410126	403633	381470	396243
1/P11413	338263	355802	325887	351776	338929	347024	376424	353408	317388	343800	356080	359445	353352	336246	335049	344143	320064	379222	375080	345010	361382	325596	352446	319171	318797	324876	326981	323535	348673	345068	342977	334230	337221	343072	374496	341962	338454	331163	339704	332280	333165	349519	392258	349532	346339	345704	302027	337834	387292
1/P61163	361329	339699	322794	376115	356369	380169	393071	291780	301778	335718	348214	296090	323120	396687	272116	308625	286930	327376	365037	328255	339261	312039	326175	336348	352773	357016	325191	295740	224622	242196	227218	230740	228584	213791	187450	288542	294438	288910	281486	275614	226317	266260	330876	332608	339186	350379	331388	299331	285014
1/Q96GQ7	348602	356281	327223	382708	379483	375535	377580	394385	403193	369106	394459	405818	395251	365201	403635	411273	373931	406723	387114	383015	385980	416655	424249	393389	398478	395585	416050	424474	420140	434371	432283	368352	421191	429655	447928	435083	430917	427668	433511	428930	445821	422910	421068	386327	402207	388235	377169	377053	357030
1/P61086	381845	433889	401730	451757	439994	430852	447033	464366	451211	390478	439146	452957	473887	442495	417343	467490	435876	480145	444229	446521	463034	365055	414843	357379	367712	387094	379465	368055	383976	378128	362124	384561	377991	384333	407945	370128	387368	390399	361255	370259	373551	417960	305063	288459	284442	354573	376240	283797	305339
1/P19388	281819	277081	213675	300371	280570	294497	299484	306025	246328	253423	273418	315549	320438	296805	234987	320560	316522	334214	247339	288742	316150	408458	411442	285704	404097	411311	293759	383907	404429	430418	429034	394751	412751	448465	323833	398647	419996	412303	418697	411950	435109	308386	343215	322645	323846	322691	299134	317073	328777
1/Q9Y3A5	316494	337936	283160	364854	352459	358384	332394	345360	383419	378030	352884	338765	355725	330260	350047	374231	350600	376179	312502	344119	384547	339397	347457	332954	315501	346805	326239	344006	385994	362312	365877	354467	373539	353689	354607	370743	348273	366054	370198	342021	386548	387083	298214	284500	283715	284567	285153	272129	293370
1/Q5BKZ1	366349	349984	352068	372794	369807	392203	523991	375586	364659	359703	378253	388807	381464	402129	362001	386009	375355	392316	379627	351292	416499	361967	386790	455508	451115	464431	477279	444815	398701	393428	389429	392822	396736	400513	456828	447646	378700	449088	455251	376463	442477	475542	319672	305543	313886	333546	314466	317786	335522
1/Q96QK1	370488	377056	350826	384235	386040	392443	379274	440716	419552	381243	385971	401353	401909	374347	437248	433766	417197	433120	399503	398257	413329	371006	383035	346422	345540	349980	356189	377576	393586	385919	381873	377070	371319	375325	374096	371711	369304	372397	377705	358936	380184	359690	382041	370354	350875	361375	351834	364484	316041
1/P98179	363413	309742	306729	362262	349087	368826	343332	356374	374329	382522	354936	379369	380710	316769	359232	380109	384686	379101	349557	362951	316723	354088	346229	347392	339868	358891	361050	352367	473429	361565	366771	373355	374446	364816	372869	348080	337245	337999	360503	339115	349490	362763	331594	336470	333301	353567	351382	357792	302683
1/Q8TEX9	331104	323698	301746	325225	342606	334049	326359	345438	340337	338403	335224	326860	353081	313966	330916	347514	345699	349826	314749	323661	336687	371388	363899	371378	370161	360782	375017	373270	369758	384204	355277	323505	320772	313152	352649	384865	379025	354299	359253	342625	318710	361370	340694	326846	336290	342580	346266	339286	296617
1/A3KMH1	55134.7	524340	219715	597152	48168	67724.5	661193	63398.5	101782	182950	112046	69650.4	710306	70303.8	593754	125582	121350	83225.1	635469	377024	629916	610281	622784	648003	565796	661677	670237	667934	734898	719769	676163	566492	78674.9	55518.3	694692	682055	375436	653261	702237	633198	707268	696669	381429	420879	438844	434960	443642	432271	463431
1/P07686	398359	383351	376516	400532	423397	424841	457047	403614	437050	420692	422642	439150	417401	466546	416241	423299	432538	436284	406408	417765	475982	365807	383890	363371	362974	370087	381224	375581	401218	408887	394910	406161	423526	399268	428469	386530	387163	393316	397648	375176	397784	401242	346954	304653	319101	324088	308602	307085	318458
1/P60953	185522	187173	113102	303757	110489	266071	188428	121047	128978	146007	242398	125469	220009	240589	94126.7	152529	77816.7	239035	135769	170506	180878	349845	294964	430627	400063	375098	260669	315536	232279	196455	159715	237937	237209	206955	228162	287910	307671	319050	318489	281905	222883	281343	365942	346314	355197	373032	354826	379344	268945
1/O94776	331649	332943	304683	366953	349102	379975	406170	382568	388508	343485	374135	379898	367737	376271	379195	352141	376990	392111	323209	354267	386489	358059	371795	346356	334533	352091	352105	367595	407529	400325	395891	389369	397532	392459	410255	396383	408085	395207	398949	382369	398681	373911	335724	306787	324252	320124	308889	309135	353939
1/Q92878	319001	330915	320109	325581	351681	408112	306423	438099	402725	398754	385092	351379	378292	359142	341963	434329	377093	428834	386071	399442	384907	350653	342406	439987	332083	334516	371279	348600	342440	368767	377356	370420	374263	380641	437305	354189	343397	388976	358114	364159	370718	407025	375254	364214	351771	372043	351032	349218	368580
1/Q9UJS0	370411	387420	351793	368406	393913	383187	363997	336118	419042	378086	377135	377906	391568	359351	364375	400051	389264	384678	380411	380460	393726	351740	358275	344683	354199	311721	318164	351206	351323	349881	360616	334173	334464	338747	334100	425453	348627	335220	357531	337711	353072	343322	380695	349313	355861	394144	370566	337976	405975
1/P42677	362698	367259	372411	415394	391759	412422	450293	412705	431593	383059	406560	448451	439165	438911	388905	439296	429678	438887	398576	407396	482373	396268	393051	406299	394683	386214	393210	378194	420425	412009	406669	406149	428111	424031	450258	401877	406749	424939	411911	401149	435134	448460	344782	306284	312891	347180	311754	324164	350054
1/O60925	257430	256660	258001	284844	279206	271168	260079	329108	299859	275366	277946	292046	280186	220960	292313	305853	298147	283224	268753	275552	226127	384322	384684	362099	373890	359409	382170	400162	386248	394782	397247	393107	384198	381531	381383	422596	292209	413997	414292	407341	425747	415148	339086	328575	320830	323362	334913	328403	344628
1/Q7L2H7	236160	329732	308754	339866	338869	342293	280795	214103	335032	333683	336324	333524	325494	299596	200803	329278	297579	328142	338030	334154	318317	393161	392895	325458	325763	340878	395267	399453	412191	414857	356630	386682	434263	420245	370190	331725	348050	338547	369232	354012	417774	329249	296337	288497	290195	295786	294972	278222	276992
1/O00487	231259	592408	216537	317770	281312	298183	240079	260635	256269	263555	299336	301942	301960	311493	268789	367386	259338	273419	312465	264121	277568	383107	382255	350763	357033	363487	378036	387214	391285	377031	375441	389255	388160	382117	382642	382410	380200	358098	372059	363091	374972	345169	347752	335715	342915	358620	358487	338656	335564
1/Q99615	317686	316723	306896	330274	338800	336936	324569	336207	346183	318146	329856	347901	341497	332426	334515	349552	327320	366577	323627	330398	359991	370088	377341	365807	351731	353669	400145	364345	405914	386497	383105	401892	356086	394592	425068	367705	389462	399946	382157	339641	399740	439344	342865	309958	328568	347239	334608	320312	326331
1/P46109	408816	362777	336758	298608	395207	262644	326533	437192	392324	395932	250764	293637	313341	315807	342179	479039	368429	385203	364318	269833	301276	375692	378876	378915	367895	371045	388273	372643	382736	392843	397720	397755	398872	394045	395620	374913	384831	374058	402212	384490	399476	404036	408215	404045	394350	411328	404280	373892	397598
1/Q96KP4	364631	340510	365134	388735	383179	371897	403984	367932	383479	385114	377738	395634	374785	394227	379237	378346	349357	385979	378837	378403	386952	333496	327502	352393	347374	342480	335000	320970	351981	357081	353003	350702	356529	366658	383494	341893	341197	345864	342742	335080	350126	373173	386910	345526	350071	395215	369041	350050	387582
1/P61803	311647	320489	315179	361687	320067	348795	330342	336743	339443	337635	344264	386683	347170	344574	347165	356189	359747	382706	369020	354742	337241	365345	381492	359656	367536	374210	433761	375061	381647	384378	380442	381250	393256	381151	484792	368299	375643	360327	376775	360919	387429	433545	351555	327053	337449	352686	326859	330821	344460
1/Q10713	309771	309208	289742	369927	359013	414011	402849	348364	394120	314350	325444	327381	352348	389080	369281	357838	330948	388466	323421	375594	422756	406291	415675	400618	386605	379169	462116	405401	422442	396489	403785	420987	431396	437379	472791	422572	434301	453142	427044	456199	483780	480508	308250	416084	379508	375823	367610	385405	408325
1/O43583	330955	319849	279830	372167	375861	392218	323364	370004	336944	311740	363013	442607	363526	339722	370372	380749	325080	386624	331522	409760	401812	402416	433654	412294	430381	376682	438275	401532	444925	418257	404398	404541	426090	423460	434563	428181	428393	438300	420970	404529	442556	436746	306175	176695	263336	294581	186356	252621	255805
1/P46063	382101	384787	340894	391797	386034	406577	389153	414525	421299	371002	386147	408433	414638	366612	415580	434421	388539	425429	385888	361689	392250	404057	409468	411933	414649	339505	324579	406481	415826	414834	422786	423125	421785	419426	347178	410162	430837	434381	427111	356696	425614	331145	404627	381860	374462	376830	361799	344399	363613
1/P23368	379612	358949	304189	370126	355049	358855	314000	413405	418488	366492	359448	372480	377959	306141	382417	387882	365457	383160	357835	346152	342362	371330	380477	347963	349434	353883	356504	380951	388019	392164	363881	389308	391431	376250	386364	398988	391825	379100	389200	381050	407665	379942	380419	367897	362824	351267	339838	341677	337630
1/Q13573	359094	2.18598e+06	333449	359289	345069	349241	332015	340226	359430	323128	347128	364458	356030	346568	362574	361849	319201	368617	349839	331735	326083	345608	360108	351380	354269	349243	357149	358794	342562	332174	331391	341929	350627	338693	340523	354350	357586	353096	356338	338827	349731	367724	321079	318712	316640	307738	309165	321941	305855
1/P04350	225487	111245	228337	188097	235554	259792	249165	193950	146659	236855	251506	154698	226121	342118	199522	217277	205988	234751	277353	235668	299123	215517	241687	238310	250905	238431	230245	227172	166044	137288	186511	195032	180410	181929	155419	215264	192042	196466	206785	198657	161816	231901	258206	274150	251885	273261	284297	282022	267398
1/P12814	432387	353585	331560	444392	417344	421912	437904	441798	452310	453314	457372	508462	463896	374300	447592	486371	470398	469800	418671	438185	462896	407730	372025	347961	363787	367649	400184	378242	406770	401314	392584	399923	419676	415378	450499	394154	385398	395385	403243	400559	412819	410818	345491	319437	309180	320076	297443	303224	345765
1/Q9NX63	382590	372208	354250	406291	376321	398919	410796	407325	408100	380750	381410	427554	423292	385484	402980	417003	407832	431752	392406	389239	424952	418124	429625	413845	412122	412342	443157	409581	458508	462523	457578	449583	450832	462978	509410	423126	432175	426727	425196	420642	440898	490303	281714	285708	278966	293346	285737	290329	316833
1/P67936	122094	112977	102453	111450	113727	110027	110542	144495	126140	123841	101744	121210	119353	100958	131128	121368	135710	129546	104360	99400.5	120647	397971	400916	400551	395918	408355	418668	406296	438901	445180	436760	442837	435970	441777	480055	415375	411794	416741	414503	413080	424972	469803	350910	338123	323346	346695	314287	323060	314610
1/Q14257	296108	304026	279088	315863	282974	315777	309477	312467	310401	309825	297452	314572	319030	308162	299386	303085	306503	316985	288633	293345	296136	306770	381511	288048	394757	319658	421576	267164	254442	246044	403099	312134	386007	357030	436568	390082	264923	264379	325128	412646	288158	414865	262962	274510	271395	257539	272080	256984	223611
1/Q7Z4W1	360261	371867	369932	378804	358430	377851	398561	369733	397490	366711	370822	412428	415542	363682	380743	396501	389254	415654	357427	361593	423614	350065	351158	315281	326524	329119	325993	357649	368751	362947	360592	358920	360504	362864	357600	352716	366725	344248	357304	345398	372171	342503	326337	338012	311632	308002	324380	327163	337291
1/P38606	342203	335503	309161	354404	343284	349690	362420	340351	359550	337174	343197	338518	355124	360005	353415	383151	348270	350983	320117	349019	364995	349683	352958	323141	323399	343186	333669	379332	392932	382139	373995	396042	381270	375196	360098	378341	393173	357106	365591	381075	402595	368273	299372	280078	273293	293181	277173	274717	292364
1/Q96FW1	338991	339183	322658	359856	379802	334515	356380	370160	378437	335500	341436	368483	376525	368150	358734	380883	352991	366570	337210	364312	373580	325979	308213	313150	309007	314300	307049	302903	321459	321497	322462	316930	321459	329494	333236	355285	336851	339693	345877	337448	360798	320947	314001	300987	288483	378373	363118	355019	371037
1/O60610	440904	1.08978e+06	185794	200495	535922	223247	744860	551981	190426	886232	924879	199840	778442	792202	951673	210206	184769	804270	479365	1.05165e+06	1.01728e+06	254863	1.13221e+06	301567	279490	278240	223975	283179	274292	280054	1.16174e+06	279239	222796	216315	247246	260489	221719	219184	256608	1.14453e+06	222528	1.16188e+06	205917	157836	175962	911437	190005	931147	186189
1/Q9BRA2	320969	271051	294153	305511	446204	293779	397849	335091	407034	293419	279844	301948	323585	419660	330728	369811	334058	366458	309617	280280	429473	352129	374777	367649	362569	369015	417447	360724	378118	365571	371329	379748	374094	373918	453486	358027	367689	364562	370324	368890	406072	472695	305989	361395	427717	204384	215291	226700	240206
1/P51148	274453	272070	252199	292428	286878	301668	312093	295270	288042	268573	277944	298437	297600	294438	286544	289453	282651	299994	276374	283767	313437	393486	399617	415744	405927	394343	405551	372519	398075	401960	399873	403291	402299	402623	448577	357101	367996	380255	356939	351416	371344	448508	320838	275182	267480	302698	259977	256753	285856
1/Q92552	203292	160058	150594	217084	216523	222920	216254	185693	186626	206351	213153	177903	193881	237331	178105	158758	184390	195086	211008	141568	192318	481967	477042	441551	441490	456937	482590	487267	491428	459659	454996	492764	473511	474251	482325	483319	468633	477138	486704	464581	466181	493967	487604	478195	468168	465461	459642	465812	457131
1/O75131	327021	316829	304581	329701	328522	343859	310536	375815	360876	299169	324726	352507	351909	299782	349181	365425	334318	352377	350440	354782	324258	384346	394399	346344	356004	366078	362723	399685	388665	395971	365310	390053	390383	386221	362767	385252	388020	380664	384838	381554	411297	363768	349753	366887	365887	317627	368538	342374	337438
1/Q9P287	299558	327331	242237	246985	279465	234152	262634	294383	292083	337419	314810	348797	317106	266409	297870	326861	285409	313754	223135	310711	235197	310996	305396	454606	341110	340904	306646	289973	295124	464112	292327	280098	286012	314876	291572	300832	334709	296328	295845	284743	282811	327121	314197	258800	253066	301197	247396	249673	296507
1/P23381	341780	336177	326251	335013	330734	340019	345058	332570	330092	333713	328290	326791	329924	348929	339574	350615	347832	351621	333810	337213	351409	374792	366899	347020	344998	355200	351055	360953	377027	373040	364847	372324	378350	372162	395121	359019	374317	366595	364411	352719	360684	372318	358208	351287	353226	346525	350397	349046	344292
1/Q08752	300767	685203	322355	344368	333117	321841	273976	276891	309274	290488	319954	350362	311020	729189	282098	335026	258223	327792	327861	296701	294969	287104	317370	282965	289923	294160	333598	289537	323879	970226	316087	334610	342645	319579	325279	329131	333885	324008	346980	840938	904414	326703	200488	188231	197755	187592	179303	192011	242488
1/Q9HD45	315385	325474	311351	356362	311659	369713	341931	336364	378112	307380	225935	328221	360179	319581	348559	227758	351830	356327	339871	353620	338877	413821	423307	396490	396786	396283	428953	410641	446856	430072	443624	237800	442762	452435	494910	426466	420174	464503	449439	441032	249924	227693	393612	385464	388813	373278	365413	381058	302370
1/Q9BVC6	279497	286475	266237	303083	283748	318326	317063	273525	341699	290022	298204	267227	283816	337825	252793	276766	266377	299108	297396	293859	297935	312710	329019	327864	328092	347389	313511	312798	311848	325316	318577	321087	313955	314691	314439	315764	321129	327975	315917	299244	310451	324803	404674	369968	383881	377321	363914	332105	358498
1/P15170	167300	173084	156029	162865	167657	170577	154696	172395	172005	175143	163296	164092	168506	152550	137196	175170	175704	167355	152159	147611	154471	442509	444968	436333	421920	426983	458529	457470	469930	472454	473051	508543	520861	488021	558003	460863	473441	472431	454312	452763	476029	530770	361433	323567	335098	339710	340945	313548	331544
1/Q9H1E3	4819.08	2667.28	4230.82	3507.2	4073.17	4811.36	3765.14	5031.75	3564.31	4876.58	3704.95	2512.83	4098.08	4376.29	4528.64	5780.01	5125.3	5221.86	4021.98	3590.96	3943.83	448786	450245	430170	423169	426175	469102	441511	496241	488093	467353	490221	479150	489270	509839	459960	434088	439579	448086	446775	463631	506511	322438	298442	279537	271690	251910	265121	274075
1/Q9BZE4	234492	327470	219297	399500	356150	263956	207611	414883	363956	277264	339765	399562	333383	243128	378691	367466	244213	258279	366392	385497	211688	379676	370417	461675	432134	378816	531260	302963	445850	387323	401697	416530	449136	289557	576549	302810	538107	390149	431503	285420	297963	552406	369361	335483	348788	326912	334316	321793	312646
1/Q8TDN6	299910	302370	276701	314782	309232	348542	309883	257271	319110	294885	324499	268325	300133	349263	234392	281404	266475	274345	322961	300625	287380	403712	365358	363527	363374	428056	322635	373018	377270	342310	386869	324309	353329	392648	301518	377532	327371	325816	345271	339356	356576	302778	374471	344914	309744	367919	368482	377613	241736
1/Q6PKG0	346142	359476	358643	438103	360611	402831	335804	363657	392268	372664	320771	345082	350506	355418	365794	371755	384546	402322	348310	379544	346685	363125	400926	413201	365297	373846	387848	385758	402179	413657	408413	395700	399758	403829	441668	399577	408733	394143	403570	382802	411868	448592	329953	329516	351109	428388	418052	395082	405055
1/P61158	339359	346533	331011	359087	375385	337123	359841	390525	370120	363057	359446	370644	368506	365621	384141	385566	357056	377582	349366	365863	368303	338130	362522	315178	337712	340403	332581	365396	386044	354397	353653	343510	354757	349241	364819	375210	373837	366361	347143	336288	365045	374130	330765	323388	315950	316991	322860	317878	308159
1/O00217	314808	293797	314444	347347	351271	333996	357616	297119	308126	291590	331851	321764	333817	364311	286110	320683	306064	341765	333387	317499	326777	365029	423737	424586	428215	422990	393282	299644	357537	371746	406793	361465	272052	340036	394706	419622	438305	445000	425988	275056	277206	413493	386903	385246	393357	400303	412907	397660	356865
1/O43396	380612	395316	350388	396551	390540	395717	400171	352425	433408	400067	412493	460237	452655	392166	415092	427321	392343	415788	395344	384209	408503	379303	389607	405036	388086	381318	409798	390072	403306	408831	398586	387407	399243	382917	445116	392195	399768	412592	398832	387249	388836	410006	374584	352095	350907	346246	338560	346093	355285
1/P02786	259500	257675	246604	367337	257566	266725	264830	281548	299093	258548	263792	285614	401464	279751	305034	295833	290454	412511	263667	257716	278265	339735	344182	375440	368448	343919	333084	353242	362591	344665	364821	497424	340375	345450	415731	358533	348118	354545	349346	277410	318678	387527	260895	243363	244807	254549	249278	246091	245545
1/Q96T88	326007	321681	307949	343358	355403	357495	359441	327022	330895	335971	343330	341580	348349	363126	318380	346379	324627	352380	338918	330369	367250	352140	352499	333782	347405	345174	340951	353936	338311	344305	337114	351870	351998	343829	315839	359674	361318	350842	364977	357981	348009	329522	363481	356094	362924	368864	374200	371451	368292
1/Q12849	326407	341100	299217	331463	351816	309833	277188	369397	375457	364291	353763	347631	338438	324936	362670	372642	346047	357228	336563	347622	294341	387584	397084	362721	375032	379237	368541	412536	440591	438315	428726	419123	407620	428973	404626	420578	417837	408545	423655	394697	426928	410614	387525	362102	364194	366493	338985	332458	326036
1/Q96CX2	299379	293822	277122	330405	325323	358478	337741	298469	304547	300345	334339	319727	308692	353579	252157	301399	295642	332919	297809	284270	334141	335410	320503	357125	349165	334485	326307	336155	307142	319117	311897	312251	294573	292748	306935	344317	330251	330624	321833	306896	277106	301063	303031	289077	298964	297052	293847	272852	260193
1/O60264	311593	322770	317738	336551	351046	312280	324737	393598	359133	359912	340452	309440	308754	338918	355418	373598	352275	328061	313776	360203	412884	344270	300160	327610	343523	346113	362826	284237	331450	351988	347239	312354	343838	307388	330618	339229	291649	345761	330826	289336	299515	360349	239442	211495	234899	230811	245679	232572	304022
1/Q9BR76	203256	203095	173626	1.03739e+06	1.00581e+06	435258	1.06438e+06	421798	446406	406624	415246	427409	446937	1.03822e+06	858702	406421	1.09283e+06	1.12953e+06	1.00483e+06	403257	387313	257551	240490	234240	234038	242159	244119	246621	269477	275657	242272	261106	263908	249966	263297	254581	263916	268520	279960	252146	263693	260330	264910	219814	249425	245694	238131	243435	243032
1/Q9NR28	295055	284860	258675	311391	297312	328042	310654	359532	331649	287998	296469	348342	327570	304626	337591	333446	341459	340483	295929	318025	366706	293332	302218	280203	278659	283678	300024	302828	319082	316935	314299	303858	298691	313049	337592	306647	311476	307562	301995	308423	320777	333432	293032	289857	285396	291439	284892	289964	308426
1/P09543	300385	355858	328362	357800	347668	367228	368730	369083	374241	346330	351437	366973	379365	358443	345267	388897	363416	377328	351047	348058	372994	387369	396142	378354	378720	372626	362886	386560	416706	413882	414821	375323	406735	375139	451815	358708	362775	401572	351016	346004	370475	447374	317090	275837	267086	290135	277773	285015	310427
1/P61457	392111	388140	338986	354831	389607	367586	360917	414669	394714	398027	402667	456816	421459	363399	425348	424125	389815	447766	346232	390664	413570	408074	384330	366740	365920	390507	358056	414635	421796	430840	445348	414922	452544	444117	413766	432624	419045	424957	444756	443891	473290	406814	319030	336822	348461	333480	381140	158071	329350
1/O15042	248986	234233	244981	281597	288006	250961	286418	271556	285252	258992	288573	302017	271298	281891	278144	284799	300023	303246	295181	293673	293583	535807	343439	338573	334874	361231	361933	356053	374400	440356	392644	354620	356477	381646	412470	408096	380612	385074	341887	342344	368617	403533	276835	276874	284320	274372	271147	282890	315382
1/P61106	165993	164734	121421	276588	195438	157419	169052	204995	211184	177369	258973	215263	155381	197357	195577	158526	206823	181128	179592	223883	249217	620726	627625	578006	615126	576961	537454	272079	289913	638961	650642	301145	309713	296105	663154	565150	553081	539822	562966	453533	287108	592469	217613	197207	195123	202470	191970	191620	181050
1/P60891	269997	293766	220195	192658	213108	183376	126881	316771	273683	277305	227448	219917	244260	106684	288838	299744	309505	239904	185945	211173	118503	393988	401907	400321	385617	384399	407368	387486	418606	420363	416721	423184	429610	423391	470668	398768	396673	400789	389879	386214	409673	448515	319929	321622	297064	304555	305947	301770	312842
1/O75400	308217	309016	282864	302818	299703	302295	284225	347746	360550	307321	314651	320080	321020	280234	336182	345839	316152	325140	283069	308583	303280	387969	371154	341059	341720	353393	364475	379921	396800	374457	363179	391883	382491	379667	397391	398470	382098	383054	385945	382575	412892	384204	316679	317174	320899	349853	311102	299553	366286
1/P24539	139752	121385	113000	128985	155884	116125	136311	135635	130994	116402	159991	138795	132386	143917	156367	135475	142977	126015	176515	173765	138425	370494	383772	357307	365061	374687	397213	389490	455460	417646	417142	477426	470220	457090	438414	390634	401817	390675	444313	421161	447094	439388	334384	290142	303409	299988	290419	286726	269411
1/Q9NX24	259716	228826	201925	229083	234653	242647	214441	236737	242920	203826	232604	214479	211035	226988	236281	232652	236097	219742	216846	213197	218730	392674	392736	407482	393167	399804	311657	376860	420868	417923	424751	415406	420394	423749	361831	385469	386121	387425	388158	370014	394649	312349	321384	294780	310954	289229	285511	284845	277276
1/P27816	326683	325840	302557	326249	381805	391468	397948	319852	346372	296515	359311	353383	350816	404930	303016	308722	320232	363762	313880	320968	399176	348725	363490	385970	374541	371510	367892	355902	356982	354798	351005	356210	353912	355284	392034	357369	365911	360631	362001	353015	350156	366708	285086	270278	280418	278758	278008	262787	285587
1/Q9H0S4	363713	342495	312410	353853	361340	361754	340501	332588	334148	326916	347419	349024	354447	339323	328694	366797	338118	378352	365280	355315	337400	333735	324623	340791	351648	345761	378726	330704	307225	299054	296032	306333	301317	300729	323616	344688	343058	345979	343154	335456	314545	330609	348135	335331	332041	334595	340485	346655	335283
1/P00918	325696	320267	323966	350789	353478	350942	365440	339110	361923	339372	351252	361243	360822	359821	370480	371007	347686	371376	340304	346970	368656	351411	360390	336289	347455	342784	353932	358164	378856	374815	376594	382749	371714	381195	385182	364013	365666	368388	362903	362384	377974	379012	323380	310517	296894	314047	300952	301427	303197
1/Q96I25	263007	258950	260938	297364	282951	298479	302883	306248	302743	275207	498587	298649	293373	283074	270114	289334	469189	310663	285057	545708	300580	385585	404650	379248	386677	387371	397198	393032	422352	431438	423633	428690	419788	420503	451127	401697	410418	393804	397691	379419	414311	435170	324312	313089	315052	336131	288910	294571	299513
1/P42126	267283	270863	260962	289892	277180	278263	282475	293646	293727	282145	272182	306925	294474	265296	294086	307352	305957	302283	268462	277447	272687	471145	429335	395198	400285	400267	429600	432224	471869	461759	444866	330411	495337	476926	466282	418959	421207	419218	444458	398825	424245	441244	331297	306532	244266	260592	293351	278333	261105
1/O75694	308923	317985	290407	360847	329394	347727	343344	311412	336909	316033	350916	305445	302701	361610	315117	313409	307374	331658	332091	319723	304497	314397	326952	304780	310904	310061	314792	344065	313911	309272	313583	319548	314094	309499	312533	360276	353073	340172	364817	353652	327830	309276	364883	328683	358312	352008	360914	357449	319163
1/Q7L2E3	614015	251554	199575	531606	649294	637362	397974	616984	324603	270730	639860	295568	608510	615232	341660	617852	550990	313019	615921	280859	384764	191244	204848	223243	237828	195550	205966	205735	199037	197473	208492	270954	198724	214658	223980	210262	213611	216200	223592	217526	227233	209834	226641	205379	181147	212630	167772	164068	347628
1/Q8WYA6	344754	302891	255951	357749	299164	274704	368220	291387	302724	324133	336405	362139	372759	359277	294410	294228	260861	339570	327947	341261	363302	356927	354050	324294	322445	323077	342796	370995	367348	365041	377350	370236	365775	359490	336956	383092	375485	391888	373587	378251	376814	360462	361578	328587	352314	341917	342288	332878	353070
1/P35249	318240	317150	287646	324049	326978	317835	332057	326887	344440	336380	325997	357718	331425	365299	350565	345295	348387	350226	307360	322304	315519	373546	392091	362336	363341	371318	364756	373157	368708	380322	386839	389719	393625	383921	380453	376065	382476	381559	381886	370122	402908	408447	372001	400604	374962	364762	363920	355857	361165
1/Q15149	537192	270757	231343	199306	405192	213989	621056	148138	571341	497071	492560	282583	576668	556594	296267	298921	273105	261637	128887	543894	247881	292737	366226	380789	405679	308542	282675	445851	320831	313241	305743	300787	465833	301325	508890	303784	308691	299753	392054	420269	442850	430049	346637	363819	270463	318125	262677	272076	261504
1/O60888	325286	302602	299357	368999	351661	361925	342372	268440	298401	324407	346812	307080	325641	344979	249392	294748	295622	331686	341740	316541	296952	327703	333190	376946	357468	363468	344756	320754	271050	336380	263419	265451	271431	254150	234780	310309	321682	323526	294148	284821	254163	301549	301759	351682	297356	315082	300136	289453	264010
1/P22695	310358	306405	297595	322204	346446	334261	324821	336870	355828	331498	314555	337709	313415	312207	340224	331001	320766	358434	324415	314563	303240	360804	351430	366429	359550	338450	354908	353878	355494	359923	343385	353728	361258	351731	392053	349692	357738	364938	362272	359276	343228	374271	325379	325054	325920	327146	323968	319949	302376
1/Q92734	238857	238659	210560	267202	249635	258526	249356	208286	257672	246026	263710	223165	265518	241573	184894	247315	235984	254995	222594	226945	252957	360397	381611	372439	358312	358807	381644	363121	390887	380519	394819	385939	407079	394795	431388	379099	368583	374683	372055	366418	388585	424207	261117	257120	260365	288254	257688	262274	245354
1/O60869	241412	273998	140763	195833	226952	219587	153965	279384	228815	251327	138283	213649	245204	143487	243451	270500	281010	240371	145178	217730	158514	400308	420371	416884	412282	399321	425539	384274	444277	393727	424808	444833	444048	167019	480197	410612	419339	423686	428354	157241	374824	479342	281975	210325	283492	375504	288759	308542	347944
1/O95232	294254	243868	248292	320979	277389	288360	313052	242673	262006	280216	300593	235402	267531	333427	242038	277089	255719	239651	275407	238726	265167	296810	315850	303951	342853	302394	309523	299951	242710	235392	236241	230811	250106	239298	243878	302657	288487	286940	295454	291055	231266	270967	262230	265661	273657	302961	291028	282801	241105
1/P36776	308949	310074	282560	335153	330169	351893	346390	292259	302770	302228	310899	285584	303094	358232	285470	293025	296749	316140	308923	288628	318426	348383	345184	335421	332957	348589	346338	341906	326816	338690	334493	329353	337889	324270	335193	339251	335261	328074	338416	309922	316878	343656	287787	390709	278552	273210	266817	409339	350687
1/P11279	370702	377972	378981	403894	377725	426378	388403	416078	418014	362225	390184	427722	435381	392061	369065	426843	410508	412966	383629	401687	447345	405353	425768	376170	368476	385764	415239	425406	447600	445679	450943	450991	448491	450136	462338	430873	437671	423834	441725	431579	447681	454501	281085	270406	276266	287025	284906	276712	324394
1/Q12788	284303	289216	266797	299921	283645	322424	313302	286084	283231	290196	296930	295881	268666	304352	288864	289406	271987	300174	291462	271586	309040	347414	358518	330577	335604	339725	344200	327559	369208	353801	357343	364517	379011	371692	380659	322472	339116	340403	336312	327665	333788	352968	301582	289086	289470	313267	306276	300388	316528
1/Q16181	286357	284489	293670	309348	300128	312899	334561	313982	311813	298209	294503	862990	328027	304308	312662	327909	306286	323203	300298	302258	352412	307309	313445	305086	294425	299324	313134	307082	318019	323348	320352	323612	327379	329677	358575	312479	313878	305533	306433	300094	305916	329538	279995	264992	258692	266375	248284	251127	286878
1/Q14318	278985	269731	262979	283664	287350	292625	305590	253860	278350	278006	285342	264549	273420	291076	255817	262301	269786	276615	270620	272187	277181	301664	329429	341741	328275	335329	320223	335777	355402	318699	315157	354741	304078	307802	352742	291999	309368	327304	285202	280693	293335	341370	284570	273894	296186	275453	263627	253955	285079
1/Q9NZL9	302747	312098	311819	329076	327115	310702	330214	343511	362930	337532	309578	335824	324399	322732	358036	347147	340011	335491	329676	319673	328723	328339	340843	340812	330828	335061	348187	323892	348686	349070	340818	354592	349594	342797	377527	340455	345411	344063	335495	340212	354510	364764	350701	343445	344318	330708	330358	323181	299442
1/Q15417	319126	301569	239639	345433	296665	336305	350479	278499	295317	299960	297693	328077	317461	346520	295137	333282	307575	312137	291683	306586	353048	344411	354673	328373	334361	334596	344304	330769	338030	354473	349130	352329	349010	341618	390575	353712	360685	346197	355266	341352	345837	377463	356063	387306	383566	302737	389709	379524	294067
1/P27694	284967	282041	277818	305096	260694	316779	296155	292945	291034	286854	301604	302215	314395	436494	294518	352806	301722	326719	311144	285235	363160	357196	361138	348700	345624	357304	359181	453794	390139	395081	390267	383853	368514	367446	395838	382314	388714	390553	395633	373883	383848	384072	287771	298503	292214	291880	308565	301488	311245
1/Q92621	329391	305303	307133	332034	336766	341504	344234	280094	341790	306498	331333	318270	321662	365174	299395	329712	321809	328078	321394	309875	305045	349598	369056	346160	346687	348910	360229	350519	373765	374473	359140	386859	375109	365842	380770	371218	369020	382466	368755	360182	388817	356360	302919	286471	293586	308284	286301	271571	288410
1/Q9NU22	307794	264350	241155	292255	326109	388995	341505	335816	341192	268934	285915	287717	313943	385826	270818	351154	356106	359436	330277	341172	356627	333711	346625	329679	390194	395073	337562	324105	349939	333225	353949	385179	390622	347433	383623	341324	324573	348194	377358	365041	349985	351323	363832	336697	380151	341904	330246	274636	304348
1/O43765	383509	386370	372237	394562	393549	403073	397111	414918	398948	378603	386474	425021	441645	396069	411480	409166	408209	436681	390594	397852	473813	362031	382740	352552	349075	358134	367910	374157	396600	392719	384878	396436	395122	389221	419573	380143	383361	377574	380217	365135	387364	388555	270438	269473	276691	273734	278684	261695	286868
1/Q9BTV4	359194	388724	341939	319142	385342	386879	373021	379793	414924	377941	290515	411982	338946	420393	355200	390775	323723	438887	371963	372135	364877	356667	341279	299802	298614	320126	304726	336478	349733	341872	339932	324166	331570	324981	308859	346424	346934	340932	330755	316381	316493	310109	321409	332767	331920	374829	346141	343978	321248
1/Q9GZL7	296903	291639	283294	349414	314000	327079	325225	323603	347884	294391	306564	325883	335701	322831	317331	316007	323257	342963	302989	308370	335988	346025	346154	333507	326401	344909	344170	349849	369490	373650	371193	378980	372176	386015	374773	365230	360537	357241	355216	346020	361573	371406	281271	286196	265912	270357	273060	271008	277386
1/O60841	320432	355480	349422	347863	319204	357161	360461	338327	366183	355764	366532	367017	340831	359686	349682	377661	361777	352768	354053	340156	369881	351532	431850	364368	417689	424105	429770	350063	439532	448104	455466	414332	437634	451065	484856	415681	416332	411631	395919	409418	411963	458605	313442	315039	307817	319548	324201	309093	317069
1/P20839	604184	577172	199402	591973	593096	567817	460778	662554	234931	227919	622264	218502	222666	395426	638364	225849	226836	229097	592683	606800	352277	227896	231649	223760	235601	218732	226873	229662	238127	239877	236522	245022	237727	237362	253140	260787	266254	259511	255765	253428	242977	265882	222343	478204	485018	224872	490922	476045	488378
1/P55036	357263	362273	330480	346809	376154	381633	399009	380254	373515	353346	362310	396260	396263	382544	397030	413740	384261	390521	363099	365958	387224	310356	326368	320624	309857	305132	329047	316932	336840	342255	332522	338661	337088	338927	387123	327732	333267	334611	317134	309004	337344	362896	330203	300719	309347	312537	321516	307707	348498
1/Q9NSE4	309147	301811	292530	334481	336608	355497	475975	360350	354151	326029	347558	348717	375481	360265	366744	373290	355045	366518	348066	343254	376185	355236	332120	339895	336280	342885	329655	344270	369206	365875	361003	354591	358936	351361	366991	355399	369151	354440	350243	343879	339409	348495	404404	396641	291879	412276	417529	402073	396420
1/Q14676	309614	298418	305257	329152	327541	337545	350652	356151	349973	313932	309595	329777	314863	333900	370112	372267	328878	345426	322313	329699	361002	326697	339854	349809	330811	324244	314853	327215	341484	344074	355686	336945	334284	328669	346716	344260	348994	345165	329266	317355	326605	340193	330636	319808	313016	336328	332772	321303	320967
1/P23193	308932	319470	315116	332775	340995	401340	353026	342264	360970	305515	347028	373054	365594	321351	337925	352844	349895	340094	312435	347398	344890	347461	351245	329361	319278	329452	360276	354548	380078	377861	351772	374893	379615	372434	390997	340729	352039	360065	347716	374569	383225	388895	290520	270268	281123	284289	283014	277197	300106
1/Q7Z6Z7	292792	265309	255727	383644	330631	316582	360629	282476	291387	260364	299656	283762	290717	300608	305917	285768	306668	312850	298866	307632	267512	308683	324552	355559	355451	344361	420719	319231	333856	260411	264495	265448	355268	362210	452156	317437	330111	327849	302835	366393	337590	365498	348656	340766	338287	339810	322435	336247	311170
1/Q969H8	272661	247982	252339	298266	294524	265427	264609	280484	312201	286823	291706	280931	265951	318360	244596	264449	255769	277631	253210	250359	256079	362720	353331	316977	353827	362037	373993	376111	400022	390623	392224	408422	405813	405542	414098	383957	384441	383650	391599	385732	398919	395357	324888	327564	305655	308029	297460	321651	330314
1/Q9Y281	223766	231463	222842	262476	507084	253653	260612	251355	256593	237234	263422	235802	260347	269305	234876	252046	239702	251684	247204	242592	258456	339415	350540	334442	338700	339254	371793	346359	294525	353454	363752	363644	261514	350036	386303	340025	359560	356793	349874	344719	369849	386252	284249	250319	235348	271733	247598	247255	284025
1/P37198	226803	212359	204272	237627	224314	234842	248126	214573	215360	224861	239605	237706	228003	244865	197784	228878	209728	234671	237157	226202	235142	391903	400098	366876	333769	376127	397279	403251	420490	398610	410610	423000	403742	418510	412980	409819	395624	380407	401590	391458	402529	429229	289138	298980	235646	283401	297479	298647	303779
1/Q14166	340089	303051	307810	332576	332564	336946	366219	329087	329173	328210	337359	356177	360099	371130	322994	340545	321526	350196	321823	338352	372420	325836	336090	370573	325839	325292	339185	332886	358673	354544	342130	344851	346307	352074	385372	334388	345052	328597	337442	335194	347103	380098	323356	331271	337304	315423	287323	308006	300871
1/P67812	334782	323825	194936	417404	408638	405698	402645	327601	365540	350711	391019	408047	391387	386881	322080	370430	346037	390094	403006	373430	341446	316553	319596	289360	301316	296358	293464	315868	298609	292962	285102	293801	297036	293756	244500	328904	332989	327603	324787	323416	320096	300014	297350	296198	279872	289344	304592	301086	264733
1/Q9HC38	315742	315566	309597	345750	347135	375205	363562	342592	349737	325984	343755	365210	357503	363374	331091	348454	332558	358662	343656	335332	369839	342149	364117	343606	348529	311232	365763	361217	326205	349055	347027	361991	311910	371114	372330	360045	310674	353953	321004	367573	355664	363285	315786	275176	285912	294946	285046	275785	303399
1/P21912	324011	309588	306337	346692	315355	335927	349311	310298	311512	327375	332958	327892	331117	333591	310086	349338	343598	332869	335496	328990	340760	336610	328877	301735	337670	343883	346616	317949	330776	334170	310293	324639	315632	323284	376360	320393	315231	342587	330277	317316	309549	350775	274840	267093	275735	268772	264416	274237	264650
1/P48444	298328	287181	265449	304083	296675	314887	317441	294414	293759	289143	298082	282826	294678	314608	294190	318650	305356	301840	299199	299576	305063	319750	323597	298078	306673	305687	317780	324225	331673	329894	335276	351161	320424	325771	340978	331958	331917	329099	329722	317470	314680	340099	319064	363864	305520	313552	315025	299190	311814
1/Q16352	242989	199419	195295	189943	234451	188963	294279	229242	224827	202402	233379	209988	256291	260552	269070	227629	279093	218973	253061	252151	280165	333756	335608	217859	306966	301440	222571	352222	289632	300716	320140	338807	431804	445643	259333	357811	247854	329892	426039	421020	456030	250769	358578	369110	311343	358244	298227	428146	369159
1/Q9Y3B4	299811	326741	317573	323748	295187	311458	363122	300619	272608	319334	302913	307931	331246	315297	301217	303413	276927	328108	312805	333608	305259	327978	343114	337752	329655	329878	340642	346873	346788	340858	336981	350231	354180	356868	345065	339400	339832	330732	345007	322221	324845	335861	294922	273433	296288	284371	271871	275631	231195
1/Q15785	277236	273903	250094	289967	274651	300867	305192	270943	293646	267914	296541	269388	269720	308972	236031	251590	255669	280116	281660	266451	284297	316503	316131	474437	321171	321896	328218	308324	329547	336909	328182	327980	331618	328259	354933	316830	319810	324295	335900	313727	321732	340748	336271	315970	307884	344495	324742	308918	243080
1/P07954	296232	303098	281150	263983	296228	314388	264204	309431	328924	329627	303516	306454	287653	279226	335962	327338	314872	314351	279148	292597	276601	333118	329769	320433	480380	336973	320821	326488	344913	339661	340300	326940	329581	334501	338514	361569	327496	319667	329320	306081	330901	320139	310860	294305	297504	293793	279096	257442	272521
1/Q08380	296558	287757	269107	294868	287248	312908	300101	308858	290532	302557	350596	296757	289264	311284	269940	253064	355523	365300	373603	290728	282115	342813	364366	352060	359707	371625	367379	366780	332345	328440	335956	332269	336378	335973	321569	362261	363306	357751	364871	359811	313273	340173	332870	315890	306606	315487	326507	303623	310859
1/Q99584	51352.9	74077.4	63308.5	69099.7	113680	112943	126173	83550.4	111013	95126.1	112259	125878	136949	118006	88998.7	82265.2	124294	133574	79645.1	81519.1	135900	155721	158388	483772	139157	142526	146053	161000	167582	121848	155590	170539	167632	163286	168154	157567	156798	144227	157344	118936	162400	164589	524502	603393	659328	569070	569798	612777	684805
1/Q53EL6	265961	266510	260697	305312	294401	297254	313803	274194	323520	284813	282735	301622	301993	318956	289350	299568	277377	298539	310214	296328	320164	308437	310919	383088	383532	315489	312261	311442	328887	332749	320210	317941	318122	331350	447937	321325	311279	326534	312247	300025	324067	423765	326148	306541	314342	324770	300124	278066	281158
1/P49959	302137	311309	276448	329807	303654	335336	316573	301002	293115	306270	302106	347413	342063	324837	305760	305775	290556	318740	321461	304228	247400	323190	318651	324119	318092	324972	321901	332754	339042	339893	341136	343609	339609	343234	335212	329031	332042	328127	343355	324567	346388	346217	351734	328018	337023	325008	322374	325903	306965
1/P05556	286863	287136	267194	301621	286111	304919	306693	279786	308553	283007	299148	270710	288136	312197	270205	297172	288066	286495	287716	292721	301580	352884	377710	360870	360170	353823	365040	353649	371223	364436	358180	375464	372876	370712	392853	361749	363133	359388	360688	366073	376972	387338	343589	309815	317037	317573	314847	294350	311435
[truncated: 4,057 more rows]
[truncated: 182 more columns]
