# Supplementary material for: Multi-laboratory assessment of reproducibility, qualitative and quantitative performance of SWATH-mass spectrometry
Source: Nat Commun. 2017 Aug 21;8:291. doi: 10.1038/s41467-017-00249-5 (PMC5566333; doi:10.1038/s41467-017-00249-5)
Supplement: Supplementary file 10 — Supplementary Data 8 [file 41467_2017_249_MOESM10_ESM.xlsx]

## Sheet: SD8 - SIS Response Crvs
Supplementary Data 9 – Responses from SIS peptides in dilution series
Site 1
Un-Normalized
		0.01	0.03	0.11	0.35	1.1	3.3	11	33	111	333	1111	3333	10000	R squared
	Group
AEN.LVEVQWEQQEAR[+10]	A					10405.7
HNRPC.GFAFVQYVNER[+10]	A				24564.1	61987.2									1
SFPQ_HUMAN.FAQHGTFEYEYSQR	A
SMD3.VAQLEQVYIR[+10]	A					78370.1
ZMAT5.APPPGGWPLQPR[+10]	A
ANRA2_HUMAN.SVQQVIESHLLK	A
DDX5.FVINYDYPNSSEDYIHR[+10]	B						23157.5	53755.5							1
ESRP2.EASGLSADSLAR[+10]	B				17182.1	45670.7	121110	362488							0.999416
RUXF.C[CAM]NNVLYIR[+10]	B				28305.9	49926.2	99326	254510							0.998514
RUXF.C[PCm]NNVLYIR[+10]	B
SFSWA_HUMAN.EAQISSAIVSSVQSK	B						12150.1	24781.4							1
SMD1.EPVQLETLSIR[+10]	B				14310.4	40133	104759	272605							0.994478
SNRPA_HUMAN.EVSSATNALR	B				12844.1	35816.4	109943	341995							0.999604
APR.APAELEVEC[CAM]ATQLR[+10]	C					35106.1	92004.7	294225	846966	2.39727e+06					0.99706
E2F7.LDFAVEDGENAQK[+08]	C					14546.9	51220.2	171668	468679	1.32046e+06					0.996552
NCBP2.SDSYVELSQYR[+10]	C					40901	114781	366114	1.00193e+06	2.72135e+06					0.995175
ROA2.GGNFGFGDSR[+10].sum3	C						65172.2	215268	599984	1.74417e+06					0.998138
SMD2.NNTQVLINC[CAM]R[+10].sum4	C						28828.6	60427.7	126139	344865					0.998718
SRSF7.AFSYYGPLR[+10]	C					61798.4	178086	482585	1.2745e+06	3.72383e+06					0.998327
FL2D.YTDLNSNDVTGLR[+10]	D							204681	584270	1.92567e+06	5.49925e+06	1.52023e+07			0.996255
PHLA3.SGGLLQLWK[+08]	D							70640.6	198924	592983	1.71602e+06	5.00978e+06			0.998389
SF3B2.VGEPVALSEEER[+10].sum4	D							512535	1.49498e+06	4.82637e+06	1.45212e+07	3.70624e+07			0.991605
SFR19.TPEVSFLPEEATEEAGVR[+10]	D							224687	626787	2.00556e+06	5.78042e+06	1.43927e+07			0.989867
SRSF3.AFGYYGPLR[+10]	D							482305	1.38252e+06	4.4868e+06	1.23873e+07	2.6663e+07			0.973029
WDR83.DGQC[CAM]TLVSSLDSTLR[+10]	D							214125	606439	1.83452e+06	5.03624e+06	1.23525e+07			0.98886
AK17A.HDWDSFFR[+10]	E									996698	2.69966e+06	8.86675e+06	2.59507e+07	6.64293e+07	0.996785
HNRPU.SSGPTSLFAVTVAPPGAR[+10]	E									2.6645e+06	7.90356e+06	2.26656e+07	5.48334e+07	1.24053e+08	0.988307
RBM5.GLPITITESDIR[+10]	E									6.07033e+06	1.63126e+07	3.91436e+07	7.93371e+07	1.57308e+08	0.970917
RBMX.LFIGGLNTETNEK[+08]	E									3.79958e+06	1.05995e+07	2.71743e+07	5.79966e+07	1.20443e+08	0.978029
SRRM4.LGQHLATEPLGTNSWER[+10]	E									1.20869e+06	3.3996e+06	9.39365e+06	2.37561e+07	5.78885e+07	0.994536
TRA2A.YGPLSGVNVVYDQR[+10]	E									2.24108e+06	6.70087e+06	1.94105e+07	4.95364e+07	1.1815e+08	0.99287
	Total Peptides	6	6	12	12	18	12	18	12	18	12	12	6	6
	# Peptide Detections	0	0	0	5	11	12	18	12	18	12	12	6	6
	% Peptide Detections	0	0	0	41.6667	61.1111	100	100	100	100	100	100	100	100
	Average Area				19441.3	43151.1	83378.2	256078	767677	2.49471e+06	7.71302e+06	1.97781e+07	4.85684e+07	1.07379e+08
Normalized
		0.01	0.03	0.11	0.35	1.1	3.3	11	33	111	333	1111	3333	10000	R squared
	Group															DIAMOND
AEN.LVEVQWEQQEAR[+10]	A					16645.2										BLUE
HNRPC.GFAFVQYVNER[+10]	A				41579.8	99308.8									1	RED
SFPQ_HUMAN.FAQHGTFEYEYSQR	A															GREEN
SMD3.VAQLEQVYIR[+10]	A					125217										PURPLE
ZMAT5.APPPGGWPLQPR[+10]	A															AQUA
ANRA2_HUMAN.SVQQVIESHLLK	A															ORANGE
DDX5.FVINYDYPNSSEDYIHR[+10]	B						39014	85818							1	BLUE	CIRCLE
ESRP2.EASGLSADSLAR[+10]	B				30140.5	77839	204889	578726							0.998243	RED
RUXF.C[CAM]NNVLYIR[+10]	B				49637.4	85168.5	167553	406632							0.997039	GREEN
RUXF.C[PCm]NNVLYIR[+10]	B
SFSWA_HUMAN.EAQISSAIVSSVQSK	B						20565.4	39618.8							1	PURPLE
SMD1.EPVQLETLSIR[+10]	B				24978.6	68553	176719	435226							0.991041	AQUA
SNRPA_HUMAN.EVSSATNALR	B				22497.6	61207.3	185732	546861							0.998685	ORANGE
APR.APAELEVEC[CAM]ATQLR[+10]	C					59432.2	161281	501686	1.42746e+06	3.83023e+06					0.994629	BLUE	SQUARE
E2F7.LDFAVEDGENAQK[+08]	C					24649.8	89956.2	292221	790440	2.11127e+06					0.993934	RED
NCBP2.SDSYVELSQYR[+10]	C					69231.4	201540	624020	1.69081e+06	4.34859e+06					0.99193	GREEN
ROA2.GGNFGFGDSR[+10].sum3	C						114091	367019	1.01439e+06	2.79123e+06					0.996239	PURPLE
SMD2.NNTQVLINC[CAM]R[+10].sum4	C						50491.9	103186	213361	552082					0.997367	AQUA
SRSF7.AFSYYGPLR[+10]	C					104511	312106	822791	2.1481e+06	5.96051e+06					0.996583	ORANGE
FL2D.YTDLNSNDVTGLR[+10]	D							346505	1.02443e+06	3.28484e+06	9.29644e+06	2.42982e+07			0.993301	BLUE	TRI
PHLA3.SGGLLQLWK[+08]	D							118903	346669	1.01033e+06	2.89456e+06	8.00588e+06			0.996531	RED
SF3B2.VGEPVALSEEER[+10].sum4	D							865541	2.61913e+06	8.23028e+06	2.4542e+07	5.9328e+07			0.987177	GREEN
SFR19.TPEVSFLPEEATEEAGVR[+10]	D							379650	1.09699e+06	3.4176e+06	9.75038e+06	2.301e+07			0.984981	PURPLE
SRSF3.AFGYYGPLR[+10]	D							815256	2.42415e+06	7.64303e+06	2.09346e+07	4.26035e+07			0.963667	AQUA
WDR83.DGQC[CAM]TLVSSLDSTLR[+10]	D							361470	1.05998e+06	3.12389e+06	8.50334e+06	1.97685e+07			0.983673	ORANGE
AK17A.HDWDSFFR[+10]	E									1.67872e+06	4.72825e+06	1.50894e+07	4.37142e+07	1.06185e+08	0.993988	BLUE	x
HNRPU.SSGPTSLFAVTVAPPGAR[+10]	E									4.51379e+06	1.3856e+07	3.86716e+07	9.26314e+07	1.98568e+08	0.982458	RED
RBM5.GLPITITESDIR[+10]	E									1.02567e+07	2.85867e+07	6.67662e+07	1.3413e+08	2.51985e+08	0.960585	GREEN
RBMX.LFIGGLNTETNEK[+08]	E									6.41745e+06	1.85623e+07	4.63705e+07	9.80073e+07	1.92608e+08	0.969188	PURPLE
SRRM4.LGQHLATEPLGTNSWER[+10]	E									2.04381e+06	5.96171e+06	1.60273e+07	4.01491e+07	9.26582e+07	0.990682	AQUA
TRA2A.YGPLSGVNVVYDQR[+10]	E									3.79097e+06	1.17481e+07	3.3103e+07	8.35815e+07	1.89044e+08	0.988528	ORANGE
	Average Area				33766.8	71978.5	143662	427285	1.32132e+06	4.16696e+06	1.32804e+07	3.27535e+07	8.20356e+07	1.71841e+08
Site 2
Un-Normalized
		0.01	0.03	0.11	0.35	1.1	3.3	11	33	111	333	1111	3333	10000	R squared
	Group
AEN.LVEVQWEQQEAR[+10]	A					36060
HNRPC.GFAFVQYVNER[+10]	A				56850.4	136185									1
SFPQ_HUMAN.FAQHGTFEYEYSQR	A
SMD3.VAQLEQVYIR[+10]	A					112498
ZMAT5.APPPGGWPLQPR[+10]	A
ANRA2_HUMAN.SVQQVIESHLLK	A
DDX5.FVINYDYPNSSEDYIHR[+10]	B						105270	185583							1
ESRP2.EASGLSADSLAR[+10]	B						259290	754977							1
RUXF.C[CAM]NNVLYIR[+10]	B				62498.6	122170	252372	594785							0.993328
RUXF.C[PCm]NNVLYIR[+10]	B
SFSWA_HUMAN.EAQISSAIVSSVQSK	B						17146.8	46646.2							1
SMD1.EPVQLETLSIR[+10]	B				25505.8	77811.8	248576	594605							0.985657
SNRPA_HUMAN.EVSSATNALR	B			10590.4	20776	63344.1	203199	555896							0.995888
APR.APAELEVEC[CAM]ATQLR[+10]	C					50175.6	143589	428152	1.53963e+06	4.15696e+06					0.994223
E2F7.LDFAVEDGENAQK[+08]	C					29979	99744.4	295803	937248	2.54995e+06					0.995091
NCBP2.SDSYVELSQYR[+10]	C					86685.7	233290	671289	1.98744e+06	5.46833e+06					0.996036
ROA2.GGNFGFGDSR[+10].sum3	C					56541.1	164367	480955	1.51268e+06	4.40495e+06					0.997973
SMD2.NNTQVLINC[CAM]R[+10].sum4	C					31059.1	37887.3	86480.2	226610	565298					0.993437
SRSF7.AFSYYGPLR[+10]	C					126753	379739	1.03791e+06	3.16782e+06	7.65488e+06					0.987066
FL2D.YTDLNSNDVTGLR[+10]	D							305416	958772	2.66343e+06	8.91539e+06	2.12817e+07			0.985866
PHLA3.SGGLLQLWK[+08]	D							134217	425801	1.31933e+06	4.22479e+06	1.07707e+07			0.991374
SF3B2.VGEPVALSEEER[+10].sum4	D							789150	2.44355e+06	7.61554e+06	2.13182e+07	4.55603e+07			0.972032
SFR19.TPEVSFLPEEATEEAGVR[+10]	D							383820	1.16571e+06	3.34726e+06	9.46175e+06	2.04053e+07			0.974016
SRSF3.AFGYYGPLR[+10]	D							1.00512e+06	3.08553e+06	8.76549e+06	2.16163e+07	3.13408e+07			0.856126
WDR83.DGQC[CAM]TLVSSLDSTLR[+10]	D							356432	1.12271e+06	3.39877e+06	1.02803e+07	2.22075e+07			0.973675
AK17A.HDWDSFFR[+10]	E									1.48175e+06	4.8792e+06	1.41661e+07	4.27883e+07	9.64995e+07	0.988091
HNRPU.SSGPTSLFAVTVAPPGAR[+10]	E									4.05643e+06	1.22251e+07	2.99341e+07	7.11266e+07	1.31196e+08	0.958459
RBM5.GLPITITESDIR[+10]	E									9.19452e+06	2.39495e+07	5.28558e+07	1.12819e+08	1.87676e+08	0.932783
RBMX.LFIGGLNTETNEK[+08]	E									6.50778e+06	1.67155e+07	3.81352e+07	8.09659e+07	1.39346e+08	0.942031
SRRM4.LGQHLATEPLGTNSWER[+10]	E									1.89471e+06	5.90661e+06	1.6431e+07	4.34211e+07	8.29914e+07	0.964959
TRA2A.YGPLSGVNVVYDQR[+10]	E									2.88648e+06	8.30594e+06	2.47124e+07	6.84646e+07	1.46233e+08	0.982322
	Total Peptides	6	6	12	12	18	12	18	12	18	12	12	6	6
	# Peptide Detections	0	0	1	4	12	12	18	12	18	12	12	6	6
	% Peptide Detections	0	0	8.33333	33.3333	66.6667	100	100	100	100	100	100	100	100
	Average Area			10590.4	41407.7	77438.5	178706	483735	1.54779e+06	4.32955e+06	1.23165e+07	2.73167e+07	6.99309e+07	1.30657e+08
Normalized
		0.01	0.03	0.11	0.35	1.1	3.3	11	33	111	333	1111	3333	10000	R squared
	Group
AEN.LVEVQWEQQEAR[+10]	A					28230.6
HNRPC.GFAFVQYVNER[+10]	A				45758.8	107303									1
SFPQ_HUMAN.FAQHGTFEYEYSQR	A
SMD3.VAQLEQVYIR[+10]	A					87939.6
ZMAT5.APPPGGWPLQPR[+10]	A
ANRA2_HUMAN.SVQQVIESHLLK	A
DDX5.FVINYDYPNSSEDYIHR[+10]	B						83510.4	144757							1
ESRP2.EASGLSADSLAR[+10]	B						208428	596777							1
RUXF.C[CAM]NNVLYIR[+10]	B				57505.8	108675	201987	468306							0.993618
RUXF.C[PCm]NNVLYIR[+10]	B
SFSWA_HUMAN.EAQISSAIVSSVQSK	B						13744.6	37087.8							1
SMD1.EPVQLETLSIR[+10]	B				23133.1	68375.3	195976	469036							0.987081
SNRPA_HUMAN.EVSSATNALR	B			9998.45	18966.4	57222.6	164100	441826							0.995549
APR.APAELEVEC[CAM]ATQLR[+10]	C					47157	130572	371464	1.21298e+06	3.25351e+06					0.994432
E2F7.LDFAVEDGENAQK[+08]	C					28881.2	92203.6	263726	754027	2.01708e+06					0.994525
NCBP2.SDSYVELSQYR[+10]	C					82743.9	215022	607566	1.60458e+06	4.34184e+06					0.99543
ROA2.GGNFGFGDSR[+10].sum3	C					54016.8	152634	438497	1.22343e+06	3.49773e+06					0.997598
SMD2.NNTQVLINC[CAM]R[+10].sum4	C					29546.6	35311.2	79245.2	182741	448895					0.993453
SRSF7.AFSYYGPLR[+10]	C					122126	353899	950088	2.5727e+06	6.04105e+06					0.984687
FL2D.YTDLNSNDVTGLR[+10]	D							286223	875852	2.36031e+06	7.11678e+06	1.682e+07			0.98556
PHLA3.SGGLLQLWK[+08]	D							124229	385044	1.15164e+06	3.30129e+06	8.39559e+06			0.991614
SF3B2.VGEPVALSEEER[+10].sum4	D							747321	2.24772e+06	6.82574e+06	1.72057e+07	3.61785e+07			0.969434
SFR19.TPEVSFLPEEATEEAGVR[+10]	D							352467	1.04246e+06	2.90476e+06	7.52548e+06	1.61053e+07			0.973152
SRSF3.AFGYYGPLR[+10]	D							970573	2.88137e+06	8.00215e+06	1.76522e+07	2.49971e+07			0.841371
WDR83.DGQC[CAM]TLVSSLDSTLR[+10]	D							327701	1.00819e+06	2.90892e+06	8.10723e+06	1.74881e+07			0.974003
AK17A.HDWDSFFR[+10]	E									1.41713e+06	4.54901e+06	1.28033e+07	3.46533e+07	7.69602e+07	0.98684
HNRPU.SSGPTSLFAVTVAPPGAR[+10]	E									3.75587e+06	1.10187e+07	2.63346e+07	5.73692e+07	1.04491e+08	0.954856
RBM5.GLPITITESDIR[+10]	E									8.51985e+06	2.18863e+07	4.77345e+07	9.15927e+07	1.49376e+08	0.923332
RBMX.LFIGGLNTETNEK[+08]	E									6.14311e+06	1.53707e+07	3.43377e+07	6.54227e+07	1.11203e+08	0.93586
SRRM4.LGQHLATEPLGTNSWER[+10]	E									1.79029e+06	5.43719e+06	1.47484e+07	3.50837e+07	6.61516e+07	0.961838
TRA2A.YGPLSGVNVVYDQR[+10]	E									2.68283e+06	7.4902e+06	2.16701e+07	5.4649e+07	1.15931e+08	0.981504
	Average Area			9998.45	36341	68518.1	153949	426494	1.33259e+06	3.78126e+06	1.05551e+07	2.31344e+07	5.64618e+07	1.04019e+08
					50.5639	48.3597	60.0179	63.4834	63.3001	62.956	56.9645	49.3215	37.5811	28.574		52.1122
Site 3
Un-Normalized
		0.01	0.03	0.11	0.35	1.1	3.3	11	33	111	333	1111	3333	10000	R squared
	Group
AEN.LVEVQWEQQEAR[+10]	A
HNRPC.GFAFVQYVNER[+10]	A				34538.7	96570.2									1
SFPQ_HUMAN.FAQHGTFEYEYSQR	A
SMD3.VAQLEQVYIR[+10]	A				69760.6	140641									1
ZMAT5.APPPGGWPLQPR[+10]	A
ANRA2_HUMAN.SVQQVIESHLLK	A					9859.82
DDX5.FVINYDYPNSSEDYIHR[+10]	B					15234.2	24339.2	113297							0.983428
ESRP2.EASGLSADSLAR[+10]	B					124762	265873	739485							0.999941
RUXF.C[CAM]NNVLYIR[+10]	B					63440.5	116970	375409							0.99729
RUXF.C[PCm]NNVLYIR[+10]	B
SFSWA_HUMAN.EAQISSAIVSSVQSK	B						12283	39805.7							1
SMD1.EPVQLETLSIR[+10]	B				23316.2	70167.8	186568	499380							0.99553
SNRPA_HUMAN.EVSSATNALR	B			10567	27618.6	81869.5	215561	722107							0.999859
APR.APAELEVEC[CAM]ATQLR[+10]	C					37071	132392	419947	1.15126e+06	3.80337e+06					0.999892
E2F7.LDFAVEDGENAQK[+08]	C						102926	314438	844764	2.73975e+06					0.999928
NCBP2.SDSYVELSQYR[+10]	C					80344.7	231545	701705	1.79093e+06	5.06413e+06					0.996959
ROA2.GGNFGFGDSR[+10].sum3	C						203361	560122	1.40881e+06	4.59154e+06					0.999891
SMD2.NNTQVLINC[CAM]R[+10].sum4	C					27850.6	44824.6	86728.1	190891	582461					0.999779
SRSF7.AFSYYGPLR[+10]	C					106817	323754	923362	2.4833e+06	7.20864e+06					0.99803
FL2D.YTDLNSNDVTGLR[+10]	D							264340	878603	2.9099e+06	7.7496e+06	2.2841e+07			0.998337
PHLA3.SGGLLQLWK[+08]	D							129894	421773	1.39668e+06	3.74323e+06	1.0053e+07			0.99466
SF3B2.VGEPVALSEEER[+10].sum4	D							779558	2.56997e+06	8.52127e+06	2.20544e+07	5.04594e+07			0.980779
SFR19.TPEVSFLPEEATEEAGVR[+10]	D							212793	714819	2.31899e+06	5.86787e+06	1.53541e+07			0.992983
SRSF3.AFGYYGPLR[+10]	D							834719	2.7518e+06	8.68614e+06	1.64549e+07	2.72971e+07			0.898484
WDR83.DGQC[CAM]TLVSSLDSTLR[+10]	D							197115	627947	2.03211e+06	5.59628e+06	1.51966e+07			0.995356
AK17A.HDWDSFFR[+10]	E									2.16103e+06	7.29802e+06	2.16684e+07	5.07183e+07	1.22107e+08	0.992616
HNRPU.SSGPTSLFAVTVAPPGAR[+10]	E									2.86435e+06	9.03916e+06	2.63198e+07	5.93599e+07	1.24061e+08	0.97795
RBM5.GLPITITESDIR[+10]	E									9.08573e+06	2.64785e+07	5.89693e+07	9.75138e+07	1.70767e+08	0.93355
RBMX.LFIGGLNTETNEK[+08]	E									6.04073e+06	1.72141e+07	3.96169e+07	7.47824e+07	1.48833e+08	0.96964
SRRM4.LGQHLATEPLGTNSWER[+10]	E									2.32556e+06	6.68556e+06	1.84297e+07	4.19983e+07	9.03834e+07	0.982767
TRA2A.YGPLSGVNVVYDQR[+10]	E									2.66945e+06	8.66584e+06	2.66839e+07	6.1855e+07	1.30551e+08	0.979119
	Total Peptides	6	6	12	12	18	12	18	12	18	12	12	6	6
	# Peptide Detections	0	0	1	4	12	12	18	12	18	12	12	6	6
	% Peptide Detections	0	0	8.33333	33.3333	66.6667	100	100	100	100	100	100	100	100
	Average Area			10567	38808.5	71219	155033	439678	1.31957e+06	4.16677e+06	1.1404e+07	2.77408e+07	6.43713e+07	1.31117e+08
Normalized
		0.01	0.03	0.11	0.35	1.1	3.3	11	33	111	333	1111	3333	10000	R squared
	Group
AEN.LVEVQWEQQEAR[+10]	A
HNRPC.GFAFVQYVNER[+10]	A				33612.9	86168.5									1
SFPQ_HUMAN.FAQHGTFEYEYSQR	A
SMD3.VAQLEQVYIR[+10]	A				69161.7	126056									1
ZMAT5.APPPGGWPLQPR[+10]	A
ANRA2_HUMAN.SVQQVIESHLLK	A					8740.9
DDX5.FVINYDYPNSSEDYIHR[+10]	B					14307.2	38320.2	101826							0.996921
ESRP2.EASGLSADSLAR[+10]	B					116003	257648	659605							0.998349
RUXF.C[CAM]NNVLYIR[+10]	B					58817.9	113359	336137							0.999297
RUXF.C[PCm]NNVLYIR[+10]	B
SFSWA_HUMAN.EAQISSAIVSSVQSK	B						11686.3	35605.9							1
SMD1.EPVQLETLSIR[+10]	B				22952	64826.6	181604	444637							0.989652
SNRPA_HUMAN.EVSSATNALR	B			11629.7	27154.7	76308.2	208936	642925							0.999586
APR.APAELEVEC[CAM]ATQLR[+10]	C					40975.8	130826	391085	1.11235e+06	3.40715e+06					0.99924
E2F7.LDFAVEDGENAQK[+08]	C						101888	292526	817079	2.45085e+06					0.999161
NCBP2.SDSYVELSQYR[+10]	C					88902.3	227996	650424	1.75552e+06	4.54905e+06					0.992946
ROA2.GGNFGFGDSR[+10].sum3	C						200189	519329	1.37575e+06	4.09489e+06					0.999313
SMD2.NNTQVLINC[CAM]R[+10].sum4	C					30685.9	44232.5	80320.5	185089	519967					0.999403
SRSF7.AFSYYGPLR[+10]	C					117643	318354	854544	2.41721e+06	6.43196e+06					0.994619
FL2D.YTDLNSNDVTGLR[+10]	D							292442	866031	2.69669e+06	7.43005e+06	2.05121e+07			0.996296
PHLA3.SGGLLQLWK[+08]	D							143822	415321	1.29478e+06	3.6156e+06	8.95696e+06			0.989537
SF3B2.VGEPVALSEEER[+10].sum4	D							861278	2.53328e+06	7.90318e+06	2.14362e+07	4.51591e+07			0.969829
SFR19.TPEVSFLPEEATEEAGVR[+10]	D							235399	704709	2.15585e+06	5.52991e+06	1.37835e+07			0.989966
SRSF3.AFGYYGPLR[+10]	D							921027	2.70947e+06	8.05439e+06	1.6248e+07	2.44625e+07			0.864615
WDR83.DGQC[CAM]TLVSSLDSTLR[+10]	D							216288	613831	1.87275e+06	5.18518e+06	1.35363e+07			0.99344
AK17A.HDWDSFFR[+10]	E									2.39229e+06	7.20119e+06	2.02247e+07	4.95395e+07	1.10005e+08	0.986632
HNRPU.SSGPTSLFAVTVAPPGAR[+10]	E									3.1566e+06	8.87004e+06	2.43855e+07	5.65071e+07	1.1087e+08	0.969371
RBM5.GLPITITESDIR[+10]	E									1.00252e+07	2.60247e+07	5.49263e+07	9.64167e+07	1.53223e+08	0.909752
RBMX.LFIGGLNTETNEK[+08]	E									6.69764e+06	1.70041e+07	3.69011e+07	7.3834e+07	1.33387e+08	0.954184
SRRM4.LGQHLATEPLGTNSWER[+10]	E									2.57806e+06	6.59572e+06	1.71145e+07	4.10943e+07	8.10896e+07	0.971834
TRA2A.YGPLSGVNVVYDQR[+10]	E									2.94698e+06	8.51899e+06	2.47829e+07	6.04098e+07	1.16986e+08	0.966786
	Average Area			11629.7	38220.3	69119.6	152920	426623	1.29214e+06	4.06824e+06	1.11383e+07	2.53955e+07	6.29669e+07	1.17593e+08
					55.176	57.8243	62.2626	66.3244	67.1278	65.2052	64.8289	53.9152	31.3145	20.6718		54.4651
Site 4
Un normalized
		0.01	0.03	0.11	0.35	1.1	3.3	11	33	111	333	1111	3333	10000	R squared
	Group
AEN.LVEVQWEQQEAR[+10]	A					24682.8
HNRPC.GFAFVQYVNER[+10]	A				49633	128745									1
SFPQ_HUMAN.FAQHGTFEYEYSQR	A
SMD3.VAQLEQVYIR[+10]	A				80149.7	160228									1
ZMAT5.APPPGGWPLQPR[+10]	A
ANRA2_HUMAN.SVQQVIESHLLK	A					8839.58
DDX5.FVINYDYPNSSEDYIHR[+10]	B						54487.1	128625							1
ESRP2.EASGLSADSLAR[+10]	B					103893	274887	758358							0.998287
RUXF.C[CAM]NNVLYIR[+10]	B			45097.6	69593.8	107506	221719	560356							0.997607
RUXF.C[PCm]NNVLYIR[+10]	B
SFSWA_HUMAN.EAQISSAIVSSVQSK	B						17407.8	53805.7							1
SMD1.EPVQLETLSIR[+10]	B				43233.9	101513	259150	625047							0.990745
SNRPA_HUMAN.EVSSATNALR	B			14370	32180.5	80735.3	247897	790610							0.999873
APR.APAELEVEC[CAM]ATQLR[+10]	C					64697.5	188153	582473	1.68723e+06	5208858					0.999376
E2F7.LDFAVEDGENAQK[+08]	C						123747	377636	1.04286e+06	3.01895e+06					0.99823
NCBP2.SDSYVELSQYR[+10]	C					106495	287952	841947	2.34659e+06	6256464					0.994484
ROA2.GGNFGFGDSR[+10].sum3	C					47382.8	186926	580220	1.75763e+06	4.91487e+06					0.996312
SMD2.NNTQVLINC[CAM]R[+10].sum4	C					36041.2	54496.9	101716	264721	690377					0.996473
SRSF7.AFSYYGPLR[+10]	C					122531	374596	1093766	3.17076e+06	9.05235e+06					0.997439
FL2D.YTDLNSNDVTGLR[+10]	D							391888	1.14927e+06	3.40901e+06	9.43493e+06	2.48537e+07			0.994038
PHLA3.SGGLLQLWK[+08]	D							215106	677077	1.71445e+06	5.39096e+06	14721748			0.995954
SF3B2.VGEPVALSEEER[+10].sum4	D							1094433	3.31276e+06	10033787	2.64574e+07	5.46753e+07			0.966653
SFR19.TPEVSFLPEEATEEAGVR[+10]	D							494443	1357496	3.65378e+06	9004392	2.20035e+07			0.989076
SRSF3.AFGYYGPLR[+10]	D							1.19154e+06	3.8415e+06	10531861	2.35293e+07	34842401			0.863048
WDR83.DGQC[CAM]TLVSSLDSTLR[+10]	D							422258	1.05551e+06	3.08507e+06	9.47989e+06	2.1366e+07			0.980069
AK17A.HDWDSFFR[+10]	E									1420461	4295658	13367878	3.67101e+07	8.66455e+07	0.991967
HNRPU.SSGPTSLFAVTVAPPGAR[+10]	E									6.52689e+06	17874639	4.44496e+07	8.43809e+07	163000000	0.963425
RBM5.GLPITITESDIR[+10]	E									1.50263e+07	3.21042e+07	6.07887e+07	1.03223e+08	1.87667e+08	0.956282
RBMX.LFIGGLNTETNEK[+08]	E									7399943	17383008	2.45161e+07	76406519	1.42333e+08	0.965929
SRRM4.LGQHLATEPLGTNSWER[+10]	E									2.78923e+06	7262510	17979834	4.25507e+07	8.88949e+07	0.980752
TRA2A.YGPLSGVNVVYDQR[+10]	E									4.50197e+06	1.23991e+07	31984734	72899382	1.56333e+08	0.983108
	Total Peptides	6	6	12	12	18	12	18	12	18	12	12	6	6
	# Peptide Detections	0	0	2	5	13	12	18	12	18	12	12	6	6
	% Peptide Detections	0	0	16.6667	41.6667	72.2222	100	100	100	100	100	100	100	100
	Average Area			29733.8	54958.2	84099.1	190952	572457	1.80528e+06	5.51303e+06	1.45513e+07	3.04625e+07	6.93617e+07	1.37479e+08
Normalized
		0.01	0.03	0.11	0.35	1.1	3.3	11	33	111	333	1111	3333	10000	R squared
	Group
AEN.LVEVQWEQQEAR[+10]	A					16601.9
HNRPC.GFAFVQYVNER[+10]	A				34875.4	86341.9									1
SFPQ_HUMAN.FAQHGTFEYEYSQR	A
SMD3.VAQLEQVYIR[+10]	A				57217.4	107662									1
ZMAT5.APPPGGWPLQPR[+10]	A
ANRA2_HUMAN.SVQQVIESHLLK	A					5991.6
DDX5.FVINYDYPNSSEDYIHR[+10]	B						38850.5	86078.2							1
ESRP2.EASGLSADSLAR[+10]	B					73456.7	195067	509639							0.996366
RUXF.C[CAM]NNVLYIR[+10]	B			29457.4	47538.1	76273.5	158564	375972							0.993865
RUXF.C[PCm]NNVLYIR[+10]	B
SFSWA_HUMAN.EAQISSAIVSSVQSK	B						12387.9	36255.5							1
SMD1.EPVQLETLSIR[+10]	B				29556.1	72039.7	184280	420907							0.985286
SNRPA_HUMAN.EVSSATNALR	B			9392.91	21937.4	56801.6	170691	531522							0.99972
APR.APAELEVEC[CAM]ATQLR[+10]	C					42215.9	128099	412141	1.19252e+06	3.49357e+06					0.998128
E2F7.LDFAVEDGENAQK[+08]	C						84396.2	267147	740339	2.03296e+06					0.996193
NCBP2.SDSYVELSQYR[+10]	C					69522.8	196347	597121	1.67156e+06	4.20959e+06					0.990486
ROA2.GGNFGFGDSR[+10].sum3	C					30811.1	127271	411095	1.25378e+06	3.31394e+06					0.993212
SMD2.NNTQVLINC[CAM]R[+10].sum4	C					23485.4	37136.3	71524.5	187770	464518					0.993253
SRSF7.AFSYYGPLR[+10]	C					80138.4	255223	774841	2.25873e+06	6.08635e+06					0.994748
FL2D.YTDLNSNDVTGLR[+10]	D							255920	783395	2.4069e+06	6.70302e+06	1.67302e+07			0.990125
PHLA3.SGGLLQLWK[+08]	D							139764	461367	1.20824e+06	3.78807e+06	9.83057e+06			0.993068
SF3B2.VGEPVALSEEER[+10].sum4	D							714320	2.25803e+06	7.08293e+06	1.88347e+07	3.68514e+07			0.955602
SFR19.TPEVSFLPEEATEEAGVR[+10]	D							322201	924805	2.58763e+06	6.28774e+06	1.48387e+07			0.985392
SRSF3.AFGYYGPLR[+10]	D							778262	2.61724e+06	7.44893e+06	1.67928e+07	2.34772e+07			0.8342
WDR83.DGQC[CAM]TLVSSLDSTLR[+10]	D							274918	719006	2.18213e+06	6.61679e+06	1.44047e+07			0.975163
AK17A.HDWDSFFR[+10]	E									928647	2.92555e+06	9.47876e+06	2.60086e+07	5.84004e+07	0.987324
HNRPU.SSGPTSLFAVTVAPPGAR[+10]	E									4.24697e+06	1.21798e+07	3.15066e+07	5.95456e+07	1.0986e+08	0.952179
RBM5.GLPITITESDIR[+10]	E									9.78294e+06	2.1885e+07	4.30426e+07	7.33801e+07	1.26662e+08	0.940899
RBMX.LFIGGLNTETNEK[+08]	E									4.82761e+06	1.18478e+07	1.72558e+07	5.46133e+07	9.58531e+07	0.952382
SRRM4.LGQHLATEPLGTNSWER[+10]	E									1.81974e+06	4.9519e+06	1.27273e+07	3.0378e+07	5.99086e+07	0.971485
TRA2A.YGPLSGVNVVYDQR[+10]	E									2.93486e+06	8.44974e+06	2.25966e+07	5.19152e+07	1.05353e+08	0.975066
	Average Area			19425.1	38224.9	57026.3	132359	387757	1.25571e+06	3.72547e+06	1.01052e+07	2.10617e+07	4.93068e+07	9.2673e+07
					36.9763	53.6916	56.9598	59.8549	62.1472	67.2402	61.5904	51.5326	36.5109	30.0192		51.6523
Site 5
Un-Normalized
		0.01	0.03	0.11	0.35	1.1	3.3	11	33	111	333	1111	3333	10000	R squared
	Group
AEN.LVEVQWEQQEAR[+10]	A					27394.8
HNRPC.GFAFVQYVNER[+10]	A				88009.7	232281									1
SFPQ_HUMAN.FAQHGTFEYEYSQR	A
SMD3.VAQLEQVYIR[+10]	A				116950	199934									1
ZMAT5.APPPGGWPLQPR[+10]	A
ANRA2_HUMAN.SVQQVIESHLLK	A					11561.6
DDX5.FVINYDYPNSSEDYIHR[+10]	B							208028
ESRP2.EASGLSADSLAR[+10]	B					137316	388938	1.05094e+06							0.996795
RUXF.C[CAM]NNVLYIR[+10]	B				70833	103891	241299	714676							0.999664
RUXF.C[PCm]NNVLYIR[+10]	B
SFSWA_HUMAN.EAQISSAIVSSVQSK	B							51152.4
SMD1.EPVQLETLSIR[+10]	B				42455.2	133758	347563	866262							0.990931
SNRPA_HUMAN.EVSSATNALR	B				33591.2	114599	378593	1.06648e+06							0.99643
APR.APAELEVEC[CAM]ATQLR[+10]	C					110933	258616	837459	2.14832e+06	5.55182e+06					0.99233
E2F7.LDFAVEDGENAQK[+08]	C					59356.1	160835	499633	1.32431e+06	3.48218e+06					0.99345
NCBP2.SDSYVELSQYR[+10]	C					128214	332571	1.01752e+06	2.91308e+06	6.81057e+06					0.983626
ROA2.GGNFGFGDSR[+10].sum3	C					137346	305817	892030	2.25417e+06	6.11208e+06					0.995592
SMD2.NNTQVLINC[CAM]R[+10].sum4	C					58294	76481.7	146362	335180	830284					0.995113
SRSF7.AFSYYGPLR[+10]	C					176510	439600	1.51449e+06	4.06355e+06	9.74661e+06					0.98577
FL2D.YTDLNSNDVTGLR[+10]	D							525159	1.32112e+06	4.59693e+06	1.17102e+07	2.95472e+07			0.990584
PHLA3.SGGLLQLWK[+08]	D							346091	922843	3.23469e+06	8.0129e+06	2.21306e+07			0.995818
SF3B2.VGEPVALSEEER[+10].sum4	D							1.62194e+06	4.31189e+06	1.4333e+07	3.38431e+07	7.06217e+07			0.967159
SFR19.TPEVSFLPEEATEEAGVR[+10]	D							591162	1.4549e+06	5.27033e+06	1.19226e+07	2.72129e+07			0.979429
SRSF3.AFGYYGPLR[+10]	D							1.55251e+06	4.0821e+06	1.34896e+07	2.90056e+07	4.91339e+07			0.913031
WDR83.DGQC[CAM]TLVSSLDSTLR[+10]	D							538776	1.4153e+06	4.96043e+06	1.20264e+07	2.61946e+07			0.973866
AK17A.HDWDSFFR[+10]	E									2.42844e+06	6.21289e+06	2.11672e+07	5.01181e+07	1.20239e+08	0.992322
HNRPU.SSGPTSLFAVTVAPPGAR[+10]	E									7.52171e+06	1.8853e+07	5.58156e+07	9.98601e+07	1.91935e+08	0.957161
RBM5.GLPITITESDIR[+10]	E									1.92318e+07	3.96241e+07	8.25285e+07	1.50988e+08	2.64763e+08	0.948332
RBMX.LFIGGLNTETNEK[+08]	E									1.04716e+07	2.20474e+07	5.55181e+07	9.91247e+07	2.02043e+08	0.972919
SRRM4.LGQHLATEPLGTNSWER[+10]	E									4.38234e+06	1.0011e+07	2.57144e+07	5.73468e+07	1.20841e+08	0.981665
TRA2A.YGPLSGVNVVYDQR[+10]	E									5.61276e+06	1.33994e+07	4.36239e+07	8.58347e+07	1.69669e+08	0.965588
	Total Peptides	6	6	12	12	18	12	18	12	18	12	12	6	6
	# Peptide Detections	0	0	0	5	14	10	18	12	18	12	12	6	6
	% Peptide Detections	0	0	0	41.6667	77.7778	83.3333	100	100	100	100	100	100	100
	Average Area				70367.8	116528	293031	780037	2.21223e+06	7.11484e+06	1.80557e+07	4.24341e+07	9.05455e+07	1.78248e+08
Normalized		0.01	0.03	0.11	0.35	1.1	3.3	11	33	111	333	1111	3333	10000	R squared
	Group
AEN.LVEVQWEQQEAR[+10]	A					11872.1
HNRPC.GFAFVQYVNER[+10]	A				37076.5	100971									1
SFPQ_HUMAN.FAQHGTFEYEYSQR	A
SMD3.VAQLEQVYIR[+10]	A				49784.7	86809.1									1
ZMAT5.APPPGGWPLQPR[+10]	A
ANRA2_HUMAN.SVQQVIESHLLK	A					5012.89
DDX5.FVINYDYPNSSEDYIHR[+10]	B							90058.7
ESRP2.EASGLSADSLAR[+10]	B					53704.9	164816	456244							0.99672
RUXF.C[CAM]NNVLYIR[+10]	B				31185.8	40707.5	102589	312382							0.998797
RUXF.C[PCm]NNVLYIR[+10]	B
SFSWA_HUMAN.EAQISSAIVSSVQSK	B							22152
SMD1.EPVQLETLSIR[+10]	B				18728.5	52262.5	147614	375885							0.992619
SNRPA_HUMAN.EVSSATNALR	B				14755.8	44814.2	161112	460458							0.996714
APR.APAELEVEC[CAM]ATQLR[+10]	C					44548.7	112350	327007	911628	2.38684e+06					0.993523
E2F7.LDFAVEDGENAQK[+08]	C					23805.5	69939.2	195299	562262	1.49888e+06					0.994476
NCBP2.SDSYVELSQYR[+10]	C					51317.8	144876	397722	1.23887e+06	2.94919e+06					0.985588
ROA2.GGNFGFGDSR[+10].sum3	C					54999.1	133567	349040	958068	2.64494e+06					0.996654
SMD2.NNTQVLINC[CAM]R[+10].sum4	C					23370	33536.3	57177.1	142467	358438					0.995746
SRSF7.AFSYYGPLR[+10]	C					70729.7	191453	592829	1.72652e+06	4.21897e+06					0.987879
FL2D.YTDLNSNDVTGLR[+10]	D							210289	573865	1.79695e+06	4.96669e+06	1.27777e+07			0.992447
PHLA3.SGGLLQLWK[+08]	D							138404	399596	1.26419e+06	3.39581e+06	9.60796e+06			0.997247
SF3B2.VGEPVALSEEER[+10].sum4	D							649324	1.86909e+06	5.60992e+06	1.43541e+07	3.06052e+07			0.971995
SFR19.TPEVSFLPEEATEEAGVR[+10]	D							236469	619823	2.05798e+06	5.02449e+06	1.17845e+07			0.983825
SRSF3.AFGYYGPLR[+10]	D							622485	1.77947e+06	5.27398e+06	1.23308e+07	2.13848e+07			0.924195
WDR83.DGQC[CAM]TLVSSLDSTLR[+10]	D							215691	608708	1.93835e+06	5.09087e+06	1.13597e+07			0.978253
AK17A.HDWDSFFR[+10]	E									971727	2.68371e+06	8.28042e+06	2.12465e+07	5.22725e+07	0.994756
HNRPU.SSGPTSLFAVTVAPPGAR[+10]	E									3.00843e+06	8.1511e+06	2.1835e+07	4.22911e+07	8.33421e+07	0.966727
RBM5.GLPITITESDIR[+10]	E									7.71066e+06	1.71809e+07	3.2295e+07	6.39337e+07	1.15417e+08	0.958871
RBMX.LFIGGLNTETNEK[+08]	E									4.20267e+06	9.52457e+06	2.1732e+07	4.19357e+07	8.80568e+07	0.980523
SRRM4.LGQHLATEPLGTNSWER[+10]	E									1.75925e+06	4.37552e+06	1.00678e+07	2.43696e+07	5.26162e+07	0.985704
TRA2A.YGPLSGVNVVYDQR[+10]	E									2.2471e+06	5.79637e+06	1.70572e+07	3.63522e+07	7.36534e+07	0.973038
	Average Area				30306.2	47494.6	126185	317162	949197	2.88325e+06	7.73958e+06	1.73989e+07	3.83548e+07	7.75597e+07
					46.7189	56.4851	37.6658	59.8101	61.0438	64.772	60.2168	47.0675	39.9663	30.8022		50.4548
Site 6
Un-Normalized		Peak Area
		0.01	0.03	0.11	0.35	1.1	3.3	11	33	111	333	1111	3333	10000	R squared
	Group
AEN.LVEVQWEQQEAR[+10]	A
HNRPC.GFAFVQYVNER[+10]	A				36081.6	100812									1
SFPQ_HUMAN.FAQHGTFEYEYSQR	A
SMD3.VAQLEQVYIR[+10]	A				40202.5	75721.9									1
ZMAT5.APPPGGWPLQPR[+10]	A
ANRA2_HUMAN.SVQQVIESHLLK	A					5387.25
DDX5.FVINYDYPNSSEDYIHR[+10]	B						23264.6	73920.5							1
ESRP2.EASGLSADSLAR[+10]	B						136004	499381							1
RUXF.C[CAM]NNVLYIR[+10]	B				22023.7	47191.2	116376	355556							0.999959
RUXF.C[PCm]NNVLYIR[+10]	B
SFSWA_HUMAN.EAQISSAIVSSVQSK	B						10908.4	30597.6							1
SMD1.EPVQLETLSIR[+10]	B				13553	46420.7	139839	359921							0.991939
SNRPA_HUMAN.EVSSATNALR	B				16005.8	50323.9	159991	494507							0.999344
APR.APAELEVEC[CAM]ATQLR[+10]	C					13821.3	81948.5	270705	868899	2.58422e+06					0.998228
E2F7.LDFAVEDGENAQK[+08]	C						37314.9	145456	542948	1.64217e+06					0.998005
NCBP2.SDSYVELSQYR[+10]	C						159210	457032	1.41576e+06	3.43312e+06					0.987306
ROA2.GGNFGFGDSR[+10].sum3	C						132008	383256	1.11448e+06	3.1736e+06					0.99765
SMD2.NNTQVLINC[CAM]R[+10].sum4	C						29266.3	64238.5	156307	430170					0.998278
SRSF7.AFSYYGPLR[+10]	C					56623.2	166309	616552	1.85951e+06	5.39666e+06					0.997609
FL2D.YTDLNSNDVTGLR[+10]	D							209070	580609	1.88123e+06	5.83287e+06	1.54969e+07			0.994164
PHLA3.SGGLLQLWK[+08]	D							106609	291830	997220	2991672	9.26623e+06			0.999474
SF3B2.VGEPVALSEEER[+10].sum4	D							509425	1.43858e+06	4.82843e+06	1.47051e+07	3.66922e+07			0.989744
SFR19.TPEVSFLPEEATEEAGVR[+10]	D							217031	584173	1837059	5.53489e+06	12388635			0.978732
SRSF3.AFGYYGPLR[+10]	D							576815	1.64301e+06	5562205	14237261	2.7449e+07			0.951739
WDR83.DGQC[CAM]TLVSSLDSTLR[+10]	D							215706	597938	1.8805e+06	5.72973e+06	13409996			0.983958
AK17A.HDWDSFFR[+10]	E									1.78718e+06	4843811	1.44009e+07	3.91516e+07	8.38722e+07	0.982823
HNRPU.SSGPTSLFAVTVAPPGAR[+10]	E									2.92796e+06	8.16989e+06	2.30682e+07	5.80172e+07	1.15333e+08	0.972109
RBM5.GLPITITESDIR[+10]	E									5826238	1.42785e+07	3.21552e+07	7.54162e+07	1.33667e+08	0.951831
RBMX.LFIGGLNTETNEK[+08]	E									3786064	8.88372e+06	2.18263e+07	5.74812e+07	1.07333e+08	0.962862
SRRM4.LGQHLATEPLGTNSWER[+10]	E									1.49993e+06	4.02285e+06	11160886	2.99742e+07	6.71677e+07	0.988194
TRA2A.YGPLSGVNVVYDQR[+10]	E									2142546	5719571	16641803	4.71789e+07	1.00426e+08	0.982178
	Total Peptides	6	6	12	12	18	12	18	12	18	12	12	6	6
	# Peptide Detections	0	0	0	5	8	12	18	12	18	12	12	6	6
	% Peptide Detections	0	0	0	41.6667	44.4444	100	100	100	100	100	100	100	100
	Average Area				25573.3	49537.7	99370	310321	924504	2.86758e+06	7.91249e+06	1.94964e+07	5.12032e+07	1.013e+08
Normalized		Peak Area
		0.01	0.03	0.11	0.35	1.1	3.3	11	33	111	333	1111	3333	10000	R squared
	Group
AEN.LVEVQWEQQEAR[+10]	A
HNRPC.GFAFVQYVNER[+10]	A				40202.5	105824									1
SFPQ_HUMAN.FAQHGTFEYEYSQR	A
SMD3.VAQLEQVYIR[+10]	A				44679	79546.2									1
ZMAT5.APPPGGWPLQPR[+10]	A
ANRA2_HUMAN.SVQQVIESHLLK	A					5648.19
DDX5.FVINYDYPNSSEDYIHR[+10]	B						26039.5	77686.1							1
ESRP2.EASGLSADSLAR[+10]	B						152602	524055							1
RUXF.C[CAM]NNVLYIR[+10]	B				27653.2	53749.3	129660	373514							0.999669
RUXF.C[PCm]NNVLYIR[+10]	B
SFSWA_HUMAN.EAQISSAIVSSVQSK	B						12104.1	32163.8							1
SMD1.EPVQLETLSIR[+10]	B				16999.5	52967.2	155729	377669							0.987753
SNRPA_HUMAN.EVSSATNALR	B				20128.1	57390.8	177962	518718							0.998258
APR.APAELEVEC[CAM]ATQLR[+10]	C					16473.7	102737	308113	966172	2.71115e+06					0.996262
E2F7.LDFAVEDGENAQK[+08]	C						46771.3	165303	604567	1.72437e+06					0.996115
NCBP2.SDSYVELSQYR[+10]	C						199759	520255	1.57683e+06	3.60901e+06					0.982076
ROA2.GGNFGFGDSR[+10].sum3	C						166242	435573	1.24194e+06	3.33424e+06					0.995663
SMD2.NNTQVLINC[CAM]R[+10].sum4	C						36920	73544.6	174598	451468					0.996709
SRSF7.AFSYYGPLR[+10]	C					68220.2	208974	702522	2.0704e+06	5.67366e+06					0.995398
FL2D.YTDLNSNDVTGLR[+10]	D							250478	727730	2.1392e+06	6.49358e+06	1.62815e+07			0.990556
PHLA3.SGGLLQLWK[+08]	D							127818	365263	1.13238e+06	3.33148e+06	9.73219e+06			0.998332
SF3B2.VGEPVALSEEER[+10].sum4	D							610278	1.80465e+06	5.48729e+06	1.63826e+07	3.85536e+07			0.984667
SFR19.TPEVSFLPEEATEEAGVR[+10]	D							260034	732556	2.09434e+06	6.15824e+06	1.30253e+07			0.971126
SRSF3.AFGYYGPLR[+10]	D							690658	2.05884e+06	6.32153e+06	1.58823e+07	2.88715e+07			0.938034
WDR83.DGQC[CAM]TLVSSLDSTLR[+10]	D							258453	749584	2.14132e+06	6.37505e+06	1.40977e+07			0.97757
AK17A.HDWDSFFR[+10]	E									2.13802e+06	6.07724e+06	1.6373e+07	4.37107e+07	8.82588e+07	0.975162
HNRPU.SSGPTSLFAVTVAPPGAR[+10]	E									3.50957e+06	1.02313e+07	2.62763e+07	6.47026e+07	1.21312e+08	0.961847
RBM5.GLPITITESDIR[+10]	E									6.96893e+06	1.79218e+07	3.65905e+07	8.42036e+07	1.40466e+08	0.936602
RBMX.LFIGGLNTETNEK[+08]	E									4.53985e+06	1.11514e+07	2.4834e+07	6.40438e+07	1.12927e+08	0.950995
SRRM4.LGQHLATEPLGTNSWER[+10]	E									1.79624e+06	5.04174e+06	1.26847e+07	3.33945e+07	7.06129e+07	0.982211
TRA2A.YGPLSGVNVVYDQR[+10]	E									2.56785e+06	7.17227e+06	1.89257e+07	5.25569e+07	1.05632e+08	0.974641
	Average Area				29932.5	54977.5	117958	350380	1.08943e+06	3.24113e+06	9.35158e+06	2.13538e+07	5.7102e+07	1.06535e+08
Site 7
Un-normalized
		0.01	0.03	0.11	0.35	1.1	3.3	11	33	111	333	1111	3333	10000	R squared
	Group
AEN.LVEVQWEQQEAR[+10]	A
HNRPC.GFAFVQYVNER[+10]	A				43805.6	144117									1
SFPQ_HUMAN.FAQHGTFEYEYSQR	A
SMD3.VAQLEQVYIR[+10]	A				79824.7	174971									1
ZMAT5.APPPGGWPLQPR[+10]	A
ANRA2_HUMAN.SVQQVIESHLLK	A
DDX5.FVINYDYPNSSEDYIHR[+10]	B					43319.1	71349.1	155640							0.999167
ESRP2.EASGLSADSLAR[+10]	B					122213	324079	938752							0.999304
RUXF.C[CAM]NNVLYIR[+10]	B					102476	195739	264164							0.849183
RUXF.C[PCm]NNVLYIR[+10]	B
SFSWA_HUMAN.EAQISSAIVSSVQSK	B
SMD1.EPVQLETLSIR[+10]	B				31550.1	90163.7	267432	724722							0.995748
SNRPA_HUMAN.EVSSATNALR	B						19600.3	48296.1							1
APR.APAELEVEC[CAM]ATQLR[+10]	C					49795.8	176906	534622	1.62243e+06	4.59832e+06					0.996964
E2F7.LDFAVEDGENAQK[+08]	C						109077	318743	952926	2.72425e+06					0.997639
NCBP2.SDSYVELSQYR[+10]	C					92432.1	332235	995217	2.85307e+06	7.62483e+06					0.994234
ROA2.GGNFGFGDSR[+10].sum3	C					81403.9	185170	479404	1.1151e+06						0.994152
SMD2.NNTQVLINC[CAM]R[+10].sum4	C
SRSF7.AFSYYGPLR[+10]	C					126459	385911	1.20743e+06	3.73514e+06	9.9263e+06					0.993805
FL2D.YTDLNSNDVTGLR[+10]	D							418144	1.23368e+06	3.85727e+06	1.08424e+07	2.88358e+07			0.994419
PHLA3.SGGLLQLWK[+08]	D							151634	445753	1.34721e+06	3.96144e+06	1.0202e+07			0.99248
SF3B2.VGEPVALSEEER[+10].sum4	D							1.17418e+06	3.52084e+06	1.11348e+07	2.88656e+07	6.6053e+07			0.981299
SFR19.TPEVSFLPEEATEEAGVR[+10]	D							322827	1.01966e+06	3.12763e+06	9.10583e+06	2.26539e+07			0.989787
SRSF3.AFGYYGPLR[+10]	D							1.39615e+06	4.21523e+06	1.10908e+07	2.51948e+07	4.50182e+07			0.934101
WDR83.DGQC[CAM]TLVSSLDSTLR[+10]	D							294795	861348	2.68362e+06	7.70894e+06	2.46547e+07			0.999865
AK17A.HDWDSFFR[+10]	E									1.28999e+06	3.64423e+06	1.07988e+07	3.31483e+07	8.07149e+07	0.994229
HNRPU.SSGPTSLFAVTVAPPGAR[+10]	E									3.76246e+06	1.08944e+07	3.18031e+07	7.8674e+07	1.76616e+08	0.987652
RBM5.GLPITITESDIR[+10]	E									1.11692e+07	2.38738e+07	5.51748e+07	1.18576e+08	2.41679e+08	0.978575
RBMX.LFIGGLNTETNEK[+08]	E									7.59037e+06	1.97006e+07	4.65117e+07	9.84813e+07	2.11251e+08	0.983415
SRRM4.LGQHLATEPLGTNSWER[+10]	E									2.89164e+06	7.50488e+06	1.92407e+07	4.84879e+07	1.06618e+08	0.986782
TRA2A.YGPLSGVNVVYDQR[+10]	E									3.92443e+06	1.11803e+07	2.99731e+07	7.7954e+07	1.66361e+08	0.982853
	Total Peptides	6	6	12	12	18	12	18	12	18	12	12	6	6
	# Peptide Detections	0	0	0	3	10	10	16	11	16	12	12	6	6
	% Peptide Detections	0	0	0	25	55.5556	83.3333	88.8889	91.6667	88.8889	100	100	100	100
	Average Area				51726.8	102735	206750	589045	1.96138e+06	5.54645e+06	1.35398e+07	3.25767e+07	7.58869e+07	1.63873e+08
Normalized
		0.01	0.03	0.11	0.35	1.1	3.3	11	33	111	333	1111	3333	10000	R squared
	Group
AEN.LVEVQWEQQEAR[+10]	A
HNRPC.GFAFVQYVNER[+10]	A				30209.5	94011.4									1
SFPQ_HUMAN.FAQHGTFEYEYSQR	A
SMD3.VAQLEQVYIR[+10]	A				55257.7	114282									1
ZMAT5.APPPGGWPLQPR[+10]	A
ANRA2_HUMAN.SVQQVIESHLLK	A
DDX5.FVINYDYPNSSEDYIHR[+10]	B					29924.7	49284.9	101618							0.997418
ESRP2.EASGLSADSLAR[+10]	B					84774.9	224126	613962							0.998099
RUXF.C[CAM]NNVLYIR[+10]	B					71023.5	135437	172490							0.799053
RUXF.C[PCm]NNVLYIR[+10]	B
SFSWA_HUMAN.EAQISSAIVSSVQSK	B
SMD1.EPVQLETLSIR[+10]	B				23113.9	62412.6	184864	473870							0.992815
SNRPA_HUMAN.EVSSATNALR	B						13598.3	31562.2							1
APR.APAELEVEC[CAM]ATQLR[+10]	C					35606	129648	371305	1.121e+06	3.00986e+06					0.994519
E2F7.LDFAVEDGENAQK[+08]	C						79984	220875	659243	1.78285e+06					0.995511
NCBP2.SDSYVELSQYR[+10]	C					66163.6	243692	690192	1.97334e+06	4.98392e+06					0.990601
ROA2.GGNFGFGDSR[+10].sum3	C					58183.9	135740	333004	773301						0.994152
SMD2.NNTQVLINC[CAM]R[+10].sum4	C
SRSF7.AFSYYGPLR[+10]	C					90692.4	283128	838894	2.58471e+06	6.48957e+06					0.990008
FL2D.YTDLNSNDVTGLR[+10]	D							299518	905223	2.67044e+06	7.49635e+06	1.88592e+07			0.990917
PHLA3.SGGLLQLWK[+08]	D							108458	333253	930504	2.73e+06	6.65554e+06			0.988445
SF3B2.VGEPVALSEEER[+10].sum4	D							840985	2.5843e+06	7.72277e+06	1.99689e+07	4.31875e+07			0.974054
SFR19.TPEVSFLPEEATEEAGVR[+10]	D							230615	748594	2.16383e+06	6.27219e+06	1.478e+07			0.984965
SRSF3.AFGYYGPLR[+10]	D							1.00044e+06	3.09273e+06	7.68886e+06	1.74457e+07	2.94104e+07			0.917044
WDR83.DGQC[CAM]TLVSSLDSTLR[+10]	D							210492	632387	1.85589e+06	5.31178e+06	1.6079e+07			0.999207
AK17A.HDWDSFFR[+10]	E									925766	2.66737e+06	7.47514e+06	2.29052e+07	5.27972e+07	0.990337
HNRPU.SSGPTSLFAVTVAPPGAR[+10]	E									2.68556e+06	7.99646e+06	2.19915e+07	5.42057e+07	1.15198e+08	0.981797
RBM5.GLPITITESDIR[+10]	E									8.0192e+06	1.75223e+07	3.82728e+07	8.20175e+07	1.57896e+08	0.970097
RBMX.LFIGGLNTETNEK[+08]	E									5.4387e+06	1.44603e+07	3.23072e+07	6.80125e+07	1.38064e+08	0.976499
SRRM4.LGQHLATEPLGTNSWER[+10]	E									2.0708e+06	5.50708e+06	1.33343e+07	3.35417e+07	6.97007e+07	0.980391
TRA2A.YGPLSGVNVVYDQR[+10]	E									2.81236e+06	8.18937e+06	2.07802e+07	5.38754e+07	1.08768e+08	0.975511
	Average Area				36193.7	70707.5	147950	408642	1.40074e+06	3.82818e+06	9.63065e+06	2.19277e+07	5.24263e+07	1.07071e+08
Site 8
Un-normalized
		0.01	0.03	0.11	0.35	1.1	3.3	11	33	111	333	1111	3333	10000	R squared
	Group
AEN.LVEVQWEQQEAR[+10]	A
HNRPC.GFAFVQYVNER[+10]	A				7882.28	19899.1									1
SFPQ_HUMAN.FAQHGTFEYEYSQR	A
SMD3.VAQLEQVYIR[+10]	A				9476.94	19438									1
ZMAT5.APPPGGWPLQPR[+10]	A
ANRA2_HUMAN.SVQQVIESHLLK	A
DDX5.FVINYDYPNSSEDYIHR[+10]	B							19453.4
ESRP2.EASGLSADSLAR[+10]	B					15824.7	40183.5	117374							0.999655
RUXF.C[CAM]NNVLYIR[+10]	B						30611.4	72807.3							1
RUXF.C[PCm]NNVLYIR[+10]	B
SFSWA_HUMAN.EAQISSAIVSSVQSK	B
SMD1.EPVQLETLSIR[+10]	B					16947.5	40359.6	99017.5							0.995473
SNRPA_HUMAN.EVSSATNALR	B				6750.05	16867.4	34729.3	102733							0.99892
APR.APAELEVEC[CAM]ATQLR[+10]	C					8492.03	26860.8	87363.2	220137	590011					0.994075
E2F7.LDFAVEDGENAQK[+08]	C						19194	56099.5	144156	388143					0.995924
NCBP2.SDSYVELSQYR[+10]	C					17331.9	40446.3	124342	311489	855687					0.995917
ROA2.GGNFGFGDSR[+10].sum3	C						36410.5	90101.2	235910	661510					0.998071
SMD2.NNTQVLINC[CAM]R[+10].sum4	C						8852	19759.8	37554	100445					0.997482
SRSF7.AFSYYGPLR[+10]	C					23284.2	62791.1	203255	515344	1.33612e+06					0.992282
FL2D.YTDLNSNDVTGLR[+10]	D							61822.5	156232	518580	1.25945e+06	3340591			0.99392
PHLA3.SGGLLQLWK[+08]	D							29107.7	75589.1	245057	641143	1.72641e+06			0.995059
SF3B2.VGEPVALSEEER[+10].sum4	D							174819	478190	1.65237e+06	4.2584e+06	1.2311e+07			0.997734
SFR19.TPEVSFLPEEATEEAGVR[+10]	D									296237	700379	1.80868e+06			0.997696
SRSF3.AFGYYGPLR[+10]	D							218621	561576	1.89048e+06	4.57218e+06	1.05525e+07			0.981904
WDR83.DGQC[CAM]TLVSSLDSTLR[+10]	D							62761.2	169292	527808	1.30868e+06	3.15561e+06			0.987057
AK17A.HDWDSFFR[+10]	E									478802	1.13943e+06	3.7114e+06	9.36532e+06	2.28285e+07	0.994138
HNRPU.SSGPTSLFAVTVAPPGAR[+10]	E									780360	2.19203e+06	6.44024e+06	1.5773e+07	3.66736e+07	0.99079
RBM5.GLPITITESDIR[+10]	E									2271125	5.84537e+06	16136196	3.80523e+07	77775237	0.976604
RBMX.LFIGGLNTETNEK[+08]	E									1.22172e+06	3209489	9.07787e+06	2.05136e+07	4.36153e+07	0.981283
SRRM4.LGQHLATEPLGTNSWER[+10]	E									384094	997948	2.99529e+06	6.99589e+06	1.67662e+07	0.992778
TRA2A.YGPLSGVNVVYDQR[+10]	E									694962	1.78205e+06	5.25524e+06	1.27124e+07	2.82376e+07	0.986701
	Total Peptides	6	6	12	12	18	12	18	12	18	12	12	6	6
	# Peptide Detections	0	0	0	3	8	10	16	11	18	12	12	6	6
	% Peptide Detections	0	0	0	25	44.4444	83.3333	88.8889	91.6667	100	100	100	100	100
	Average Area				8036.42	17260.6	34043.8	96214.8	264133	827417	2.32555e+06	6.37592e+06	1.72354e+07	3.76494e+07
normalized		0.01	0.03	0.11	0.35	1.1	3.3	11	33	111	333	1111	3333	10000	R squared
	Group
AEN.LVEVQWEQQEAR[+10]	A
HNRPC.GFAFVQYVNER[+10]	A				30443.7	76432.5									1
SFPQ_HUMAN.FAQHGTFEYEYSQR	A
SMD3.VAQLEQVYIR[+10]	A				34605.6	72503.6									1
ZMAT5.APPPGGWPLQPR[+10]	A
ANRA2_HUMAN.SVQQVIESHLLK	A
DDX5.FVINYDYPNSSEDYIHR[+10]	B							73256
ESRP2.EASGLSADSLAR[+10]	B					53534.3	144961	436072							0.999688
RUXF.C[CAM]NNVLYIR[+10]	B						110714	266444							1
RUXF.C[PCm]NNVLYIR[+10]	B
SFSWA_HUMAN.EAQISSAIVSSVQSK	B
SMD1.EPVQLETLSIR[+10]	B					56884.8	145647	364879							0.995035
SNRPA_HUMAN.EVSSATNALR	B				24903.1	57722.9	126319	388678							0.999623
APR.APAELEVEC[CAM]ATQLR[+10]	C					30677	99511.7	295770	794145	2.18638e+06					0.995867
E2F7.LDFAVEDGENAQK[+08]	C						69988.6	188423	521926	1.44913e+06					0.997194
NCBP2.SDSYVELSQYR[+10]	C					58989.4	148483	418361	1.13182e+06	3.15926e+06					0.996871
ROA2.GGNFGFGDSR[+10].sum3	C						129010	296120	846985	2.44207e+06					0.998591
SMD2.NNTQVLINC[CAM]R[+10].sum4	C						32483.6	66287.6	135251	373136					0.999027
SRSF7.AFSYYGPLR[+10]	C					80995.4	229656	688543	1.88035e+06	4.98032e+06					0.993974
FL2D.YTDLNSNDVTGLR[+10]	D							201311	566656	1.7262e+06	4.50778e+06	1.24114e+07			0.996222
PHLA3.SGGLLQLWK[+08]	D							98814.7	282367	829767	2.3364e+06	6.44677e+06			0.996441
SF3B2.VGEPVALSEEER[+10].sum4	D							588917	1.75518e+06	5.58163e+06	1.54406e+07	4.6013e+07			0.998786
SFR19.TPEVSFLPEEATEEAGVR[+10]	D									972980	2.51858e+06	6.82282e+06			0.997995
SRSF3.AFGYYGPLR[+10]	D							745504	2.06443e+06	6.41096e+06	1.68155e+07	3.97229e+07			0.985168
WDR83.DGQC[CAM]TLVSSLDSTLR[+10]	D							220135	631459	1.79383e+06	4.82005e+06	1.18693e+07			0.989471
AK17A.HDWDSFFR[+10]	E									1.57156e+06	4.1394e+06	1.24343e+07	3.39123e+07	8.47642e+07	0.995901
HNRPU.SSGPTSLFAVTVAPPGAR[+10]	E									2.70593e+06	8.18235e+06	2.19741e+07	5.83383e+07	1.38749e+08	0.99306
RBM5.GLPITITESDIR[+10]	E									7.79545e+06	2.16745e+07	5.45303e+07	1.39355e+08	2.91375e+08	0.980756
RBMX.LFIGGLNTETNEK[+08]	E									4.15015e+06	1.18946e+07	3.08251e+07	7.50604e+07	1.63039e+08	0.984916
SRRM4.LGQHLATEPLGTNSWER[+10]	E									1.28469e+06	3.65583e+06	1.0077e+07	2.53414e+07	6.27069e+07	0.995375
TRA2A.YGPLSGVNVVYDQR[+10]	E									2.3537e+06	6.53624e+06	1.76908e+07	4.59512e+07	1.04822e+08	0.989868
	Average Area				29984.1	60967.5	123677	333595	964598	2.87595e+06	8.54348e+06	2.25681e+07	6.29932e+07	1.40909e+08
Site 9
un-normalized
		0.01	0.03	0.11	0.35	1.1	3.3	11	33	111	333	1111	3333	10000	R squared
	Group
AEN.LVEVQWEQQEAR[+10]	A
HNRPC.GFAFVQYVNER[+10]	A				32977.2	86613.2									1
SFPQ_HUMAN.FAQHGTFEYEYSQR	A
SMD3.VAQLEQVYIR[+10]	A					104475
ZMAT5.APPPGGWPLQPR[+10]	A
ANRA2_HUMAN.SVQQVIESHLLK	A
DDX5.FVINYDYPNSSEDYIHR[+10]	B						30823	96255.7							1
ESRP2.EASGLSADSLAR[+10]	B					57924.2	207821	636051							0.998459
RUXF.C[CAM]NNVLYIR[+10]	B					70451.4	186592	468318							0.994449
RUXF.C[PCm]NNVLYIR[+10]	B
SFSWA_HUMAN.EAQISSAIVSSVQSK	B
SMD1.EPVQLETLSIR[+10]	B				27781.3	59165.3	153627	477649							0.999989
SNRPA_HUMAN.EVSSATNALR	B				45198.3	80076.8	220011	712293							0.999646
APR.APAELEVEC[CAM]ATQLR[+10]	C					34385	137145	340441	1.00881e+06	3530911					0.999687
E2F7.LDFAVEDGENAQK[+08]	C						84429.3	160401	458540	1450611					0.999769
NCBP2.SDSYVELSQYR[+10]	C					57955.1	186786	454227	1.25239e+06	3.4662e+06					0.996585
ROA2.GGNFGFGDSR[+10].sum3	C						160306	337211	981077	3.12905e+06					0.999849
SMD2.NNTQVLINC[CAM]R[+10].sum4	C					23641.7	37323.4	62021	154729	488499					0.999708
SRSF7.AFSYYGPLR[+10]	C					94654.7	354587	689714	2.04294e+06	6024471					0.998535
FL2D.YTDLNSNDVTGLR[+10]	D							245407	1.00452e+06	2.08854e+06	6.07846e+06	1.8064e+07			0.998825
PHLA3.SGGLLQLWK[+08]	D							74966	264233	595393	1.56341e+06	4864207			0.999542
SF3B2.VGEPVALSEEER[+10].sum4	D							751531	2.95216e+06	6.73246e+06	1.88977e+07	5.04825e+07			0.995131
SFR19.TPEVSFLPEEATEEAGVR[+10]	D							110577	496734	1.22581e+06	3589941	11112319			0.999473
SRSF3.AFGYYGPLR[+10]	D							798607	3092565	6.20535e+06	1.48083e+07	3.01193e+07			0.966265
WDR83.DGQC[CAM]TLVSSLDSTLR[+10]	D							206663	797329	1.74049e+06	4.7967e+06	1.42878e+07			0.998932
AK17A.HDWDSFFR[+10]	E									1.36098e+06	5.19309e+06	1.1466e+07	2.73146e+07	6.28261e+07	0.990381
HNRPU.SSGPTSLFAVTVAPPGAR[+10]	E									2537944	8495216	18123931	4.31811e+07	111500000	0.997367
RBM5.GLPITITESDIR[+10]	E									5.49145e+06	18099256	3.52768e+07	69874048	153500000	0.985051
RBMX.LFIGGLNTETNEK[+08]	E									3.87613e+06	11782717	2.14668e+07	4.30344e+07	9.48503e+07	0.986694
SRRM4.LGQHLATEPLGTNSWER[+10]	E									1.24916e+06	4.20612e+06	8.76141e+06	21354200	5.10655e+07	0.993885
TRA2A.YGPLSGVNVVYDQR[+10]	E									2249091	8.42676e+06	18023640	4.40226e+07	110349956	0.996094
	Total Peptides	6	6	12	12	18	12	18	12	18	12	12	6	6
	# Peptide Detections	0	0	0	3	10	11	17	12	18	12	12	6	6
	% Peptide Detections	0	0	0	25	55.5556	91.6667	94.4444	100	100	100	100	100	100
	Average Area				35319	66934.2	159950	389549	1.20883e+06	2.96903e+06	8.82813e+06	2.01707e+07	4.14635e+07	9.73486e+07
normalized
		0.01	0.03	0.11	0.35	1.1	3.3	11	33	111	333	1111	3333	10000	R squared
	Group
AEN.LVEVQWEQQEAR[+10]	A
HNRPC.GFAFVQYVNER[+10]	A				38639.3	87482.6									1
SFPQ_HUMAN.FAQHGTFEYEYSQR	A
SMD3.VAQLEQVYIR[+10]	A					106031
ZMAT5.APPPGGWPLQPR[+10]	A
ANRA2_HUMAN.SVQQVIESHLLK	A
DDX5.FVINYDYPNSSEDYIHR[+10]	B						36043.1	95252.6							1
ESRP2.EASGLSADSLAR[+10]	B					69138.7	242762	634078							0.991656
RUXF.C[CAM]NNVLYIR[+10]	B					83493.2	218384	471317							0.981502
RUXF.C[PCm]NNVLYIR[+10]	B
SFSWA_HUMAN.EAQISSAIVSSVQSK	B
SMD1.EPVQLETLSIR[+10]	B				26328.6	70320.6	179892	481272							0.996236
SNRPA_HUMAN.EVSSATNALR	B				42931.6	95090.3	257327	708472							0.997806
APR.APAELEVEC[CAM]ATQLR[+10]	C					41286	131169	403588	1.18121e+06	3.49896e+06					0.998471
E2F7.LDFAVEDGENAQK[+08]	C						81272.5	190926	536527	1.45834e+06					0.996712
NCBP2.SDSYVELSQYR[+10]	C					69063	177048	539188	1.46579e+06	3.50026e+06					0.985958
ROA2.GGNFGFGDSR[+10].sum3	C						152095	400599	1.14651e+06	3.11813e+06					0.996222
SMD2.NNTQVLINC[CAM]R[+10].sum4	C					28148.5	35686.4	73932.3	180995	488894					0.998038
SRSF7.AFSYYGPLR[+10]	C					113814	340780	821857	2.38855e+06	6.03779e+06					0.991483
FL2D.YTDLNSNDVTGLR[+10]	D							292946	940923	2.48164e+06	7.11182e+06	1.79925e+07			0.991625
PHLA3.SGGLLQLWK[+08]	D							89841.7	253659	707363	1.82858e+06	4.87378e+06			0.994905
SF3B2.VGEPVALSEEER[+10].sum4	D							898096	2.79963e+06	7.99209e+06	2.21076e+07	5.04726e+07			0.981644
SFR19.TPEVSFLPEEATEEAGVR[+10]	D							131981	464897	1.45025e+06	4.19488e+06	1.10155e+07			0.99349
SRSF3.AFGYYGPLR[+10]	D							955359	2.94806e+06	7.39165e+06	1.7344e+07	3.04553e+07			0.93023
WDR83.DGQC[CAM]TLVSSLDSTLR[+10]	D							247522	757084	2.06714e+06	5.61215e+06	1.44413e+07			0.992808
AK17A.HDWDSFFR[+10]	E									1.61417e+06	4.80489e+06	1.35769e+07	3.19046e+07	6.25396e+07	0.9688
HNRPU.SSGPTSLFAVTVAPPGAR[+10]	E									3.03208e+06	8.15507e+06	2.15361e+07	5.05635e+07	8.48237e+07	0.933435
RBM5.GLPITITESDIR[+10]	E									6.58877e+06	1.75019e+07	4.19833e+07	8.18583e+07	1.54718e+08	0.960928
RBMX.LFIGGLNTETNEK[+08]	E									4.63022e+06	1.13155e+07	2.54943e+07	5.04276e+07	9.61192e+07	0.965095
SRRM4.LGQHLATEPLGTNSWER[+10]	E									1.49445e+06	4.03e+06	1.04172e+07	2.50125e+07	5.12165e+07	0.977467
TRA2A.YGPLSGVNVVYDQR[+10]	E									2.68914e+06	7.98683e+06	2.13796e+07	5.15166e+07	1.10698e+08	0.983227
	Average Area				35966.5	76386.9	168405	437425	1.25532e+06	3.34674e+06	9.33276e+06	2.19699e+07	4.85472e+07	9.33526e+07
Site 10
Un-Normalized		Peak Area
		0.01	0.03	0.11	0.35	1.1	3.3	11	33	111	333	1111	3333	10000	R squared
	Group
AEN.LVEVQWEQQEAR[+10]	A					19626.8
HNRPC.GFAFVQYVNER[+10]	A				58593.8	118780									1
SFPQ_HUMAN.FAQHGTFEYEYSQR	A
SMD3.VAQLEQVYIR[+10]	A
ZMAT5.APPPGGWPLQPR[+10]	A
ANRA2_HUMAN.SVQQVIESHLLK	A
DDX5.FVINYDYPNSSEDYIHR[+10]	B					23317.4	26097.2	124174							0.964696
ESRP2.EASGLSADSLAR[+10]	B					66764.2	216965	563753							0.992646
RUXF.C[CAM]NNVLYIR[+10]	B				50865.3	85990.9	198991	421184							0.98364
RUXF.C[PCm]NNVLYIR[+10]	B
SFSWA_HUMAN.EAQISSAIVSSVQSK	B					8972.18	23080.7	54070.6							0.990516
SMD1.EPVQLETLSIR[+10]	B				49034	116385	316589	659526							0.972175
SNRPA_HUMAN.EVSSATNALR	B			15405.4	42356.8	113179	332057	773547							0.984313
APR.APAELEVEC[CAM]ATQLR[+10]	C					67803.4	217896	636975	1.79171e+06	4.61827e+06					0.992162
E2F7.LDFAVEDGENAQK[+08]	C					67114.7	141014	348768	935951	2.26189e+06					0.988817
NCBP2.SDSYVELSQYR[+10]	C					83834.1	279576	759876	2.33579e+06	5.1396e+06					0.975981
ROA2.GGNFGFGDSR[+10].sum3	C					54321.2	167072	495324	1.48614e+06	3.56532e+06					0.986057
SMD2.NNTQVLINC[CAM]R[+10].sum4	C					41273.4	59340.7	105107	247543	543346					0.985528
SRSF7.AFSYYGPLR[+10]	C					109463	278328	805894	2.53317e+06	5.6845e+06					0.978688
FL2D.YTDLNSNDVTGLR[+10]	D							439440	1.29068e+06	3.92627e+06	1.13524e+07	2.34436e+07			0.966609
PHLA3.SGGLLQLWK[+08]	D							211167	609205	1.83664e+06	5.29939e+06	1.17806e+07			0.978061
SF3B2.VGEPVALSEEER[+10].sum4	D							1.01819e+06	3.08691e+06	9.46617e+06	2.5694e+07	4.95267e+07			0.952775
SFR19.TPEVSFLPEEATEEAGVR[+10]	D							627040	1.94766e+06	5.65026e+06	1.3088e+07	2.52492e+07			0.952219
SRSF3.AFGYYGPLR[+10]	D							899751	2.70625e+06	8.30473e+06	1.9938e+07	3.01735e+07			0.873523
WDR83.DGQC[CAM]TLVSSLDSTLR[+10]	D							677939	1.77675e+06	5.80403e+06	1.52037e+07	2.79406e+07			0.941046
AK17A.HDWDSFFR[+10]	E									2.33828e+06	6.91339e+06	1.97622e+07	5.1977e+07	9.20497e+07	0.947907
HNRPU.SSGPTSLFAVTVAPPGAR[+10]	E									5.80329e+06	1.69602e+07	4.22348e+07	8.06939e+07	1.2812e+08	0.908146
RBM5.GLPITITESDIR[+10]	E									1.44421e+07	3.28671e+07	6.6143e+07	1.18001e+08	1.79355e+08	0.89818
RBMX.LFIGGLNTETNEK[+08]	E									9.79428e+06	2.37772e+07	4.61367e+07	8.00173e+07	1.21928e+08	0.896861
SRRM4.LGQHLATEPLGTNSWER[+10]	E									2.58156e+06	7.33451e+06	2.10262e+07	4.70471e+07	7.40194e+07	0.909055
TRA2A.YGPLSGVNVVYDQR[+10]	E									5.08491e+06	1.49237e+07	3.78889e+07	8.22158e+07	1.34357e+08	0.923387
	Total Peptides	6	6	12	12	18	12	18	12	18	12	12	6	6
	# Peptide Detections	0	0	1	4	14	12	18	12	18	12	12	6	6
	% Peptide Detections	0	0	8.33333	33.3333	77.7778	100	100	100	100	100	100	100	100
	Average Area			15405.4	50212.5	69773.3	188084	534540	1.72898e+06	5.3803e+06	1.61126e+07	3.34422e+07	7.66586e+07	1.21638e+08
Normalized		Peak Area
		0.01	0.03	0.11	0.35	1.1	3.3	11	33	111	333	1111	3333	10000	R squared
	Group
AEN.LVEVQWEQQEAR[+10]	A					17476.9
HNRPC.GFAFVQYVNER[+10]	A				43126.5	104929									1
SFPQ_HUMAN.FAQHGTFEYEYSQR	A
SMD3.VAQLEQVYIR[+10]	A
ZMAT5.APPPGGWPLQPR[+10]	A
ANRA2_HUMAN.SVQQVIESHLLK	A
DDX5.FVINYDYPNSSEDYIHR[+10]	B					17506.9	42265.8	108480							0.997181
ESRP2.EASGLSADSLAR[+10]	B					50182.4	159665	492700							0.999293
RUXF.C[CAM]NNVLYIR[+10]	B				37600.8	64868.4	146395	366189							0.996911
RUXF.C[PCm]NNVLYIR[+10]	B
SFSWA_HUMAN.EAQISSAIVSSVQSK	B					6714.08	16980.1	47030.5							0.998824
SMD1.EPVQLETLSIR[+10]	B				36061.1	87336.3	232674	575765							0.991999
SNRPA_HUMAN.EVSSATNALR	B			11509.4	31290.8	85113.7	244300	671971							0.996468
APR.APAELEVEC[CAM]ATQLR[+10]	C					50596.1	160273	476520	1.31633e+06	3.99192e+06					0.999048
E2F7.LDFAVEDGENAQK[+08]	C					50239.9	104202	262916	688299	1.98601e+06					0.998462
NCBP2.SDSYVELSQYR[+10]	C					62704.6	206214	571132	1.71847e+06	4.52894e+06					0.993618
ROA2.GGNFGFGDSR[+10].sum3	C					40631.9	123501	372717	1.09301e+06	3.12703e+06					0.997449
SMD2.NNTQVLINC[CAM]R[+10].sum4	C					30843.6	43935.3	78905.4	182071	472390					0.997355
SRSF7.AFSYYGPLR[+10]	C					81891.7	205606	606248	1.86381e+06	4.99019e+06					0.994562
FL2D.YTDLNSNDVTGLR[+10]	D							328385	953345	2.94628e+06	8.34527e+06	2.05952e+07			0.989236
PHLA3.SGGLLQLWK[+08]	D							157641	449005	1.37608e+06	3.89315e+06	1.02631e+07			0.994003
SF3B2.VGEPVALSEEER[+10].sum4	D							760913	2.28235e+06	7.11884e+06	1.8893e+07	4.34794e+07			0.982118
SFR19.TPEVSFLPEEATEEAGVR[+10]	D							468149	1.43243e+06	4.21888e+06	9.61744e+06	2.20116e+07			0.980925
SRSF3.AFGYYGPLR[+10]	D							672888	1.99928e+06	6.24844e+06	1.46704e+07	2.67112e+07			0.93733
WDR83.DGQC[CAM]TLVSSLDSTLR[+10]	D							506748	1.30854e+06	4.36026e+06	1.11761e+07	2.43562e+07			0.974776
AK17A.HDWDSFFR[+10]	E									1.74828e+06	5.10202e+06	1.48271e+07	3.8246e+07	8.16627e+07	0.982267
HNRPU.SSGPTSLFAVTVAPPGAR[+10]	E									4.33324e+06	1.24932e+07	3.16823e+07	5.93639e+07	1.13413e+08	0.959841
RBM5.GLPITITESDIR[+10]	E									1.07825e+07	2.42188e+07	4.96334e+07	8.68353e+07	1.59814e+08	0.956983
RBMX.LFIGGLNTETNEK[+08]	E									7.31471e+06	1.75196e+07	3.46612e+07	5.8863e+07	1.08592e+08	0.955787
SRRM4.LGQHLATEPLGTNSWER[+10]	E									1.92984e+06	5.41365e+06	1.58053e+07	3.46275e+07	6.58493e+07	0.961709
TRA2A.YGPLSGVNVVYDQR[+10]	E									3.79678e+06	1.09803e+07	2.83866e+07	6.04918e+07	1.1959e+08	0.969943
	Average Area			11509.4	37019.8	53645.4	140501	418072	1.27391e+06	4.1817e+06	1.18602e+07	2.68677e+07	5.64046e+07	1.08153e+08
Site 11
Un-Normalized
		0.01	0.03	0.11	0.35	1.1	3.3	11	33	111	333	1111	3333	10000	R squared
	Group
AEN.LVEVQWEQQEAR[+10]	A
HNRPC.GFAFVQYVNER[+10]	A					50489.4
SFPQ_HUMAN.FAQHGTFEYEYSQR	A
SMD3.VAQLEQVYIR[+10]	A				48528.3	76341.6									1
ZMAT5.APPPGGWPLQPR[+10]	A
ANRA2_HUMAN.SVQQVIESHLLK	A
DDX5.FVINYDYPNSSEDYIHR[+10]	B						24885.5	77505.9							1
ESRP2.EASGLSADSLAR[+10]	B				12379.9	31998.2	81501.7	189820							0.986753
RUXF.C[CAM]NNVLYIR[+10]	B				17151.8	30325.9	62401.1	169778							0.999558
RUXF.C[PCm]NNVLYIR[+10]	B
SFSWA_HUMAN.EAQISSAIVSSVQSK	B							22159.5
SMD1.EPVQLETLSIR[+10]	B					36798.4	95040.6	261130							0.99843
SNRPA_HUMAN.EVSSATNALR	B							16183.2
APR.APAELEVEC[CAM]ATQLR[+10]	C					22583.5	60562.4	205589	536317	1492539					0.996124
E2F7.LDFAVEDGENAQK[+08]	C					17225.7	44142.7	142993	378995	1086495					0.997481
NCBP2.SDSYVELSQYR[+10]	C					28404.1	96071.7	319946	885429	2.4658e+06					0.996111
ROA2.GGNFGFGDSR[+10].sum3	C						44133	128272	388574	231192					0.157394
SMD2.NNTQVLINC[CAM]R[+10].sum4	C						20111	42925.6	103870	224258					0.980869
SRSF7.AFSYYGPLR[+10]	C					37986.4	127340	359708	986669	2.69912e+06					0.995679
FL2D.YTDLNSNDVTGLR[+10]	D							167276	449729	1.41725e+06	3.71967e+06	1.06806e+07			0.997781
PHLA3.SGGLLQLWK[+08]	D							64754.9	196431	590114	1544465	3.68467e+06			0.986164
SF3B2.VGEPVALSEEER[+10].sum4	D							412365	1.13528e+06	3.50309e+06	9.12242e+06	2.48452e+07			0.995705
SFR19.TPEVSFLPEEATEEAGVR[+10]	D							172313	529982	1547089	3.9255e+06	1.0666e+07			0.995564
SRSF3.AFGYYGPLR[+10]	D							368865	1.0304e+06	3.24574e+06	8.57499e+06	1.96713e+07			0.98183
WDR83.DGQC[CAM]TLVSSLDSTLR[+10]	D							149497	476456	1406514	3.59641e+06	8.68867e+06			0.98731
AK17A.HDWDSFFR[+10]	E									1.53348e+06	4.39967e+06	11897069	2.70945e+07	5.75586e+07	0.981329
HNRPU.SSGPTSLFAVTVAPPGAR[+10]	E									2.27277e+06	6.4781e+06	1.82832e+07	4.36305e+07	9.79317e+07	0.987655
RBM5.GLPITITESDIR[+10]	E									3.90922e+06	1.18287e+07	28401544	6.06645e+07	1.37333e+08	0.988207
RBMX.LFIGGLNTETNEK[+08]	E									2.66559e+06	7261474	1.92481e+07	4.40123e+07	9.33517e+07	0.981577
SRRM4.LGQHLATEPLGTNSWER[+10]	E									1140684	3.18737e+06	8.33279e+06	1.96071e+07	45999362	0.991901
TRA2A.YGPLSGVNVVYDQR[+10]	E									1.75194e+06	4.65972e+06	1.31577e+07	3.3466e+07	9.29077e+07	0.999299
	Total Peptides	6	6	12	12	18	12	18	12	18	12	12	6	6
	# Peptide Detections	1	0	0	3	9	10	18	12	18	12	12	6	6
	% Peptide Detections	16.6667	0	0	25	50	83.3333	100	100	100	100	100	100	100
	Average Area	88.4583			26020	36905.9	65618.9	181727	591512	1.84349e+06	5.69154e+06	1.47964e+07	3.80792e+07	8.75137e+07
Normalized
		0.01	0.03	0.11	0.35	1.1	3.3	11	33	111	333	1111	3333	10000	R squared
	Group
AEN.LVEVQWEQQEAR[+10]	A
HNRPC.GFAFVQYVNER[+10]	A					90661.7
SFPQ_HUMAN.FAQHGTFEYEYSQR	A
SMD3.VAQLEQVYIR[+10]	A				90920.4	137163									1
ZMAT5.APPPGGWPLQPR[+10]	A
ANRA2_HUMAN.SVQQVIESHLLK	A
DDX5.FVINYDYPNSSEDYIHR[+10]	B						67480.1	139296							1
ESRP2.EASGLSADSLAR[+10]	B				22974	57873.9	152477	341496							0.982279
RUXF.C[CAM]NNVLYIR[+10]	B				31861.5	54196.8	116682	304861							0.998841
RUXF.C[PCm]NNVLYIR[+10]	B
SFSWA_HUMAN.EAQISSAIVSSVQSK	B							39817
SMD1.EPVQLETLSIR[+10]	B					66374.9	178011	469120							0.996574
SNRPA_HUMAN.EVSSATNALR	B							29103.5
APR.APAELEVEC[CAM]ATQLR[+10]	C					40847.1	112337	372201	1.00306e+06	2.6816e+06					0.994209
E2F7.LDFAVEDGENAQK[+08]	C					33149.6	81890.5	257850	708964	1.95131e+06					0.995985
NCBP2.SDSYVELSQYR[+10]	C					52130.1	178189	576662	1.65587e+06	4.42903e+06					0.994124
ROA2.GGNFGFGDSR[+10].sum3	C						82525.6	235538	730100	416083					0.136475
SMD2.NNTQVLINC[CAM]R[+10].sum4	C						37215.2	77178.7	194187	403492					0.975015
SRSF7.AFSYYGPLR[+10]	C					69413.7	235074	649206	1.8466e+06	4.85022e+06					0.993496
FL2D.YTDLNSNDVTGLR[+10]	D							303953	833272	2.55584e+06	6.95615e+06	1.9188e+07			0.996363
PHLA3.SGGLLQLWK[+08]	D							124592	364307	1.06383e+06	2.88994e+06	6.62282e+06			0.982102
SF3B2.VGEPVALSEEER[+10].sum4	D							745728	2.10288e+06	6.31878e+06	1.70562e+07	4.46477e+07			0.993664
SFR19.TPEVSFLPEEATEEAGVR[+10]	D							331524	982536	2.79388e+06	7.33462e+06	1.9167e+07			0.993664
SRSF3.AFGYYGPLR[+10]	D							666317	1.90587e+06	5.84853e+06	1.60497e+07	3.53467e+07			0.976753
WDR83.DGQC[CAM]TLVSSLDSTLR[+10]	D							287601	883590	2.53627e+06	6.72675e+06	1.56092e+07			0.983507
AK17A.HDWDSFFR[+10]	E									2.78224e+06	8.14226e+06	2.14318e+07	5.07069e+07	1.03446e+08	0.976268
HNRPU.SSGPTSLFAVTVAPPGAR[+10]	E									4.37237e+06	1.20284e+07	3.3022e+07	8.16688e+07	1.76017e+08	0.983803
RBM5.GLPITITESDIR[+10]	E									7.52298e+06	2.19391e+07	5.1303e+07	1.1348e+08	2.46449e+08	0.984853
RBMX.LFIGGLNTETNEK[+08]	E									4.82295e+06	1.34445e+07	3.47565e+07	8.23595e+07	1.67699e+08	0.976387
SRRM4.LGQHLATEPLGTNSWER[+10]	E									2.07928e+06	5.89436e+06	1.50328e+07	3.66563e+07	8.26435e+07	0.988891
TRA2A.YGPLSGVNVVYDQR[+10]	E									3.17838e+06	8.62505e+06	2.37302e+07	6.25987e+07	1.66931e+08	0.998562
	Average Area	143.95			48585.3	66867.9	124188	330669	1.10094e+06	3.36706e+06	1.05906e+07	2.66548e+07	7.1245e+07	1.57198e+08
