# Supplementary material for: Multi-laboratory assessment of reproducibility, qualitative and quantitative performance of SWATH-mass spectrometry
Source: Nat Commun. 2017 Aug 21;8:291. doi: 10.1038/s41467-017-00249-5 (PMC5566333; doi:10.1038/s41467-017-00249-5)
Supplement: Supplementary file 11 — Supplementary Data 9 [file 41467_2017_249_MOESM11_ESM.xlsx]

## Sheet: SD9 - SIS Avg Response Crvs
Supplementary Data 9 – Averaged response from SIS peptides in dilution series
Site #			1	2	3	4	5	6	7	8	9	10	11
Average Area per Conc		Conc
		0.01
		0.03
		0.11		10590.4	10567	29733.8						15405.4
		0.35	19441.3	41407.7	38808.5	54958.2	70367.8	25573.3	51726.8	8036.42	35319	50212.5	26020
		1.1	43151.1	77438.5	71219	84099.1	116528	49537.7	102735	17260.6	66934.2	69773.3	36905.9
		3.3	83378.2	178706	155033	190952	293031	99370	206750	34043.8	159950	188084	65618.9
		11	256078	483735	439678	572457	780037	310321	589045	96214.8	389549	534540	181727
		33	767677	1.54779e+06	1.31957e+06	1.80528e+06	2.21223e+06	924504	1.96138e+06	264133	1.20883e+06	1.72898e+06	591512
		111	2.49471e+06	4.32955e+06	4.16677e+06	5.51303e+06	7.11484e+06	2.86758e+06	5.54645e+06	827417	2.96903e+06	5.3803e+06	1.84349e+06
		333	7.71302e+06	1.23165e+07	1.1404e+07	1.45513e+07	1.80557e+07	7.91249e+06	1.35398e+07	2.32555e+06	8.82813e+06	1.61126e+07	5.69154e+06
		1111	1.97781e+07	2.73167e+07	2.77408e+07	3.15413e+07	4.24341e+07	1.94964e+07	3.25767e+07	6.37592e+06	2.01707e+07	3.34422e+07	1.47964e+07
		3333	4.85684e+07	6.99309e+07	6.43713e+07	6.93617e+07	9.05455e+07	5.12032e+07	7.58869e+07	1.72354e+07	4.14635e+07	7.66585e+07	3.80792e+07
		10000	1.07379e+08	1.30657e+08	1.31117e+08	1.37479e+08	1.78248e+08	1.013e+08	1.63873e+08	3.76494e+07	9.73486e+07	1.21623e+08	8.75137e+07
		slope (all data)	10881	13443	13384	14018	18087	10347	16565	3828	9756	12667	8855
		slope (.11-3333)	14652	21003	19492	20940	27374	15353	22824	5174	12564	23174	11460
		R2 (all data)	0.9843	0.961	0.9725	0.9667	0.9637	0.9714	0.981	0.9848	0.9851	0.9168	0.9888	0.970555
		R2 (.11-3333)	0.9928	0.9925	0.9876	0.9813	0.9779	0.9958	0.988	0.998	0.9723	0.9818	0.9956	0.9876
		LDR	4.45593	4.95861	4.95861	4.95861	4.45593	4.45593	4.45593	4.45593	4.45593	4.95861	4.45593	4.63872
Average Area per Conc (Normalized)		Conc
		0.01
		0.03
		0.11		9998.45	11629.7	19425.1						11509.4
		0.35	33766.8	36341	38220.3	38224.9	30306.2	29932.5	36193.7	29984.1	35966.5	37019.8	48585.3
		1.1	71978.5	68518.1	69119.6	57026.3	47494.6	54977.5	70707.5	60967.5	76386.9	53645.4	66867.9
		3.3	143662	153949	152920	132359	126185	117958	147950	123677	168405	140501	124188
		11	427285	426494	426623	387757	317162	350380	408642	333595	437425	418072	330669
		33	1.32132e+06	1.33259e+06	1.29214e+06	1.25571e+06	949197	1.08943e+06	1.40074e+06	964598	1.25532e+06	1.27391e+06	1.10094e+06
		111	4.16696e+06	3.78126e+06	4.06824e+06	3.72547e+06	2.88325e+06	3.24113e+06	3.82818e+06	2.87595e+06	3.34674e+06	4.1817e+06	3.36706e+06
		333	1.32804e+07	1.05551e+07	1.11383e+07	1.01052e+07	7.73958e+06	9.35158e+06	9.63065e+06	8.54348e+06	9.33276e+06	1.18602e+07	1.05906e+07
		1111	3.27535e+07	2.31344e+07	2.53955e+07	2.18338e+07	1.73989e+07	2.13538e+07	2.19277e+07	2.25681e+07	2.19699e+07	2.68677e+07	2.66548e+07
		3333	8.20356e+07	5.64618e+07	6.29669e+07	4.93068e+07	3.83548e+07	5.7102e+07	5.24263e+07	6.29932e+07	4.85472e+07	5.64042e+07	7.1245e+07
		10000	1.71841e+08	1.04019e+08	1.17593e+08	9.2673e+07	7.75597e+07	1.06535e+08	1.07071e+08	1.40909e+08	9.33526e+07	1.0813e+08	1.57198e+08
		slope (all data)	17480	11700	12096	9469	7859	10925	10861	14305	9504	11059	15958
		slope (.11-3333)	24705	16996	18973	14863	11566	17082	15723	18874	14654	17180	21388
		R2 (all data)	0.9783	0.9567	0.9597	0.9585	0.9693	0.9617	0.9738	0.9875	0.9613	0.9576	0.9855	0.968173
		R2 (.11-3333)	0.9934	0.9891	0.9907	0.984	0.9805	0.9953	0.9886	0.9985	0.9824	0.9744	0.997	0.988536
		LDR	4.45593	4.95861	4.95861	4.95861	4.45593	4.45593	4.45593	4.45593	4.45593	4.95861	4.45593	4.63872
			28571.4	4.45593
area change up curve (Normalized)
		Conc												Measured diff between points on curve
		0.01
		0.03
		0.11		3.63467	3.28645	1.96781						3.21648		3.02635
		0.35	2.13164	1.88542	1.80845	1.49186	1.56716	1.83672	1.95359	2.03332	2.12383	1.4491	1.3763	1.78704
		1.1	1.9959	2.24684	2.2124	2.32102	2.65683	2.14557	2.09243	2.02858	2.20464	2.61907	1.85722	2.21641
		3.3	2.97425	2.77036	2.78985	2.92958	2.51346	2.97037	2.76203	2.6973	2.59745	2.97558	2.66265	2.78571
		11	3.09237	3.12452	3.02875	3.2384	2.99278	3.10928	3.42778	2.89153	2.86979	3.04711	3.32942	3.1047
		33	3.15362	2.83753	3.14846	2.96682	3.03757	2.97508	2.73298	2.9815	2.66605	3.28256	3.05836	2.9855
		111	3.18706	2.79141	2.73787	2.71248	2.68433	2.88528	2.51572	2.97066	2.78861	2.83622	3.14535	2.84136
		333	2.46631	2.19179	2.28001	2.16064	2.24805	2.28345	2.27687	2.64156	2.35406	2.26536	2.51684	2.33499
		1111	2.50464	2.44059	2.47945	2.25828	2.20443	2.67409	2.39087	2.79124	2.20972	2.09933	2.67288	2.42959
		3333	2.09472	1.84228	1.86754	1.87952	2.02216	1.8657	2.0423	2.2369	1.92292	1.91705	2.20644	1.99069
		10000												2.67118	Average - remove extremes
														2.55024	Average
