# Supplementary material for: Multi-laboratory assessment of reproducibility, qualitative and quantitative performance of SWATH-mass spectrometry
Source: Nat Commun. 2017 Aug 21;8:291. doi: 10.1038/s41467-017-00249-5 (PMC5566333; doi:10.1038/s41467-017-00249-5)
Supplement: Supplementary file 12 — Supplementary Data 10 [file 41467_2017_249_MOESM12_ESM.xlsx]

## Sheet: SD10 -  % Detection of SIS Peps
Supplementary Data 10 – % detection of SIS peptides for SWATH and MS1 quantitation
Site #			1	2	3	4	5	6	7	8	9	10	11
SWATH
% Detection per Conc		Conc												Ave	Stdev/2
		0.01
		0.03
		0.11		8.33333	8.33333	16.6667						8.33333		10.4167	2.08333
		0.35	41.6667	33.3333	33.3333	41.6667	41.6667	41.6667	25	25	25	33.3333	25	33.3333	3.72678
		1.1	61.1111	66.6667	66.6667	72.2222	77.7778	44.4444	55.5556	44.4444	55.5556	77.7778	50	61.1111	6.08581
		3.3	100	100	100	100	83.3333	100	83.3333	83.3333	91.6667	100	83.3333	93.1818	4.09021
		11	100	100	100	100	100	100	88.8889	88.8889	94.4444	100	100	97.4747	2.27833
		33	100	100	100	100	100	100	91.6667	91.6667	100	100	100	98.4848	1.6855
		111	100	100	100	100	100	100	88.8889	100	100	100	100	98.9899	1.67506
		333	100	100	100	100	100	100	100	100	100	100	100	100	0
		1111	100	100	100	100	100	100	100	100	100	100	100	100	0
		3333	100	100	100	100	100	100	100	100	100	100	100	100	0
		10000	100	100	100	100	100	100	100	100	100	100	100	100	0
MS1
% Detection per Conc		Conc
		0.01
		0.03
		0.11
		0.35
		1.1	5.55556	16.6667	16.6667		33.3333	16.6667			11.1111	22.2222	22.2222	18.0556	4.13347
		3.3	50	50	58.3333		50	66.6667	25	33.3333	25	66.6667	58.3333	48.3333	7.80748
		11	72.2222	77.7778	83.3333		72.2222	88.8889	50	55.5556	61.1111	94.4444	83.3333	73.8889	7.29663
		33	91.6667	100	91.6667		91.6667	100	58.3333	83.3333	83.3333	91.6667	91.6667	88.3333	5.95767
		111	100	100	100		94.4444	100	88.8889	94.4444	83.3333	100	100	96.1111	2.94264
		333	100	100	100		100	100	100	100	91.6667	100	100	99.1667	1.31762
		1111	100	100	100		100	100	100	100	100	100	100	100	0
		3333	100	100	100		100	100	100	100	100	100	100	100	0
		10000	100	100	100		100	100	100	100	100	100	100	100	0
MS1 (C12+C13)
% Detection per Conc		Conc
		0.01
		0.03
		0.11
		0.35
		1.1	5.55556	16.6667	27.7778		27.7778	11.1111				38.8889	16.6667	20.6349	11.437
		3.3	41.6667	50	50		50	66.6667				75	66.6667	57.1429	12.1988
		11	77.7778	77.7778	83.3333		77.7778	77.7778				83.3333	83.3333	80.1587	2.96957
		33	91.6667	100	91.6667		91.6667	91.6667				91.6667	91.6667	92.8571	3.1497
		111	100	100	100		94.4444	100				100	100	99.2063	2.0998
		333	100	100	100		100	100				100	100	100	0
		1111	100	100	100		100	100				100	100	100	0
		3333	100	100	100		100	100				100	100	100	0
		10000	100	100	100		100	100				100	100	100	0
																																ge out
