# Supplementary material for: Multi-laboratory assessment of reproducibility, qualitative and quantitative performance of SWATH-mass spectrometry
Source: Nat Commun. 2017 Aug 21;8:291. doi: 10.1038/s41467-017-00249-5 (PMC5566333; doi:10.1038/s41467-017-00249-5)
Supplement: Supplementary file 13 — Supplementary Data 11 [file 41467_2017_249_MOESM13_ESM.xlsx]

## Sheet: SD11 - SIS MS1 Resp Crv
Supplementary Data 11 – Responses from SIS peptides in dilution series - MS1 C12
Site 1
Un-Normalized
		0.01	0.03	0.11	0.35	1.1	3.3	11	33	111	333	1111	3333	10000
	Group
AEN.LVEVQWEQQEAR[+10]	A
HNRPC.GFAFVQYVNER[+10]	A
SFPQ_HUMAN.FAQHGTFEYEYSQR	A
SMD3.VAQLEQVYIR[+10]	A
ZMAT5.APPPGGWPLQPR[+10]	A
ANRA2_HUMAN.SVQQVIESHLLK	A
DDX5.FVINYDYPNSSEDYIHR[+10]	B						53184.5	177951
ESRP2.EASGLSADSLAR[+10]	B						121997	390740
RUXF.C[CAM]NNVLYIR[+10]	B
RUXF.C[PCm]NNVLYIR[+10]	B
SFSWA_HUMAN.EAQISSAIVSSVQSK	B							70871.4
SMD1.EPVQLETLSIR[+10]	B						155483	414880
SNRPA_HUMAN.EVSSATNALR	B							378809
APR.APAELEVEC[CAM]ATQLR[+10]	C						135230	392851	1.2115e+06	3.39072e+06
E2F7.LDFAVEDGENAQK[+08]	C						56941.6	223176	721407	2.19351e+06
NCBP2.SDSYVELSQYR[+10]	C					53706.7	122571	367925	1.00227e+06	2.90641e+06
ROA2.GGNFGFGDSR[+10].sum3	C							273661	739585	2.5419e+06
SMD2.NNTQVLINC[CAM]R[+10].sum4	C								126766	366758
SRSF7.AFSYYGPLR[+10]	C								1.35455e+06	4.20556e+06
FL2D.YTDLNSNDVTGLR[+10]	D							397137	1.14827e+06	3.82014e+06	1.15703e+07	3.45518e+07
PHLA3.SGGLLQLWK[+08]	D									1.80891e+06	4.37059e+06	1.41253e+07
SF3B2.VGEPVALSEEER[+10].sum4	D							637762	1.70109e+06	5.04246e+06	1.44826e+07	4.49458e+07
SFR19.TPEVSFLPEEATEEAGVR[+10]	D							287393	768250	2.31948e+06	6.44199e+06	2.05573e+07
SRSF3.AFGYYGPLR[+10]	D							373634	1.22955e+06	3.79904e+06	1.00878e+07	3.3774e+07
WDR83.DGQC[CAM]TLVSSLDSTLR[+10]	D								821248	2.28441e+06	6.84304e+06	1.78852e+07
AK17A.HDWDSFFR[+10]	E									2.07857e+06	5.53678e+06	1.84046e+07	5.11575e+07	1.6255e+08
HNRPU.SSGPTSLFAVTVAPPGAR[+10]	E									2.80456e+06	8.3228e+06	2.69349e+07	8.21827e+07	2.38054e+08
RBM5.GLPITITESDIR[+10]	E									6.58812e+06	1.94126e+07	6.03594e+07	1.77358e+08	5.20498e+08
RBMX.LFIGGLNTETNEK[+08]	E									6.69193e+06	2.05794e+07	6.53256e+07	1.912e+08	5.17084e+08
SRRM4.LGQHLATEPLGTNSWER[+10]	E									3.7346e+06	1.04178e+07	3.20263e+07	8.94503e+07	2.56279e+08
TRA2A.YGPLSGVNVVYDQR[+10]	E									3.86403e+06	1.11439e+07	3.41448e+07	1.02741e+08	3.03851e+08
	Total Peptides	6	6	12	12	18	12	18	12	18	12	12	6	6
	# Peptide Detections	0	0	0	0	1	6	13	11	18	12	12	6	6
	% Peptide Detections	0	0	0	0	5.55556	50	72.2222	91.6667	100	100	100	100	100
	Average Area					53706.7	107568	337446	984044	3.35784e+06	1.07675e+07	3.35862e+07	1.15682e+08	3.33053e+08
Normalized
		0.01	0.03	0.11	0.35	1.1	3.3	11	33	111	333	1111	3333	10000
	Group														DIAMOND
AEN.LVEVQWEQQEAR[+10]	A														BLUE
HNRPC.GFAFVQYVNER[+10]	A														RED
SFPQ_HUMAN.FAQHGTFEYEYSQR	A														GREEN
SMD3.VAQLEQVYIR[+10]	A														PURPLE
ZMAT5.APPPGGWPLQPR[+10]	A														AQUA
ANRA2_HUMAN.SVQQVIESHLLK	A														ORANGE
DDX5.FVINYDYPNSSEDYIHR[+10]	B						89891.5	285326							BLUE	CIRCLE
ESRP2.EASGLSADSLAR[+10]	B						205288	624230							RED
RUXF.C[CAM]NNVLYIR[+10]	B														GREEN
RUXF.C[PCm]NNVLYIR[+10]	B
SFSWA_HUMAN.EAQISSAIVSSVQSK	B							113266							PURPLE
SMD1.EPVQLETLSIR[+10]	B						261394	662436							AQUA
SNRPA_HUMAN.EVSSATNALR	B							608584							ORANGE
APR.APAELEVEC[CAM]ATQLR[+10]	C						236913	667986	2.03783e+06	5.4087e+06					BLUE	SQUARE
E2F7.LDFAVEDGENAQK[+08]	C						98910.4	380604	1.21326e+06	3.50418e+06					RED
NCBP2.SDSYVELSQYR[+10]	C					90611.5	215464	625665	1.68655e+06	4.64387e+06					GREEN
ROA2.GGNFGFGDSR[+10].sum3	C							466711	1.24158e+06	4.06592e+06					PURPLE
SMD2.NNTQVLINC[CAM]R[+10].sum4	C								212968	585537					AQUA
SRSF7.AFSYYGPLR[+10]	C								2.27291e+06	6.69385e+06					ORANGE
FL2D.YTDLNSNDVTGLR[+10]	D							667543	2.00401e+06	6.49399e+06	1.95006e+07	5.52068e+07			BLUE	TRI
PHLA3.SGGLLQLWK[+08]	D									3.08015e+06	7.3164e+06	2.25425e+07			RED
SF3B2.VGEPVALSEEER[+10].sum4	D							1.07436e+06	2.9804e+06	8.58e+06	2.43957e+07	7.18475e+07			GREEN
SFR19.TPEVSFLPEEATEEAGVR[+10]	D							485002	1.33849e+06	3.95024e+06	1.08069e+07	3.28282e+07			PURPLE
SRSF3.AFGYYGPLR[+10]	D							629655	2.14886e+06	6.46419e+06	1.68935e+07	5.39257e+07			AQUA
WDR83.DGQC[CAM]TLVSSLDSTLR[+10]	D								1.4289e+06	3.88279e+06	1.15036e+07	2.85233e+07			ORANGE
AK17A.HDWDSFFR[+10]	E									3.50084e+06	9.66438e+06	3.12734e+07	8.56206e+07	2.59401e+08	BLUE	x
HNRPU.SSGPTSLFAVTVAPPGAR[+10]	E									4.73439e+06	1.45164e+07	4.58543e+07	1.3814e+08	3.80224e+08	RED
RBM5.GLPITITESDIR[+10]	E									1.11237e+07	3.39193e+07	1.02642e+08	2.9805e+08	8.31899e+08	GREEN
RBMX.LFIGGLNTETNEK[+08]	E									1.12682e+07	3.59486e+07	1.11147e+08	3.21816e+08	8.2608e+08	PURPLE
SRRM4.LGQHLATEPLGTNSWER[+10]	E									6.30478e+06	1.82065e+07	5.45563e+07	1.50559e+08	4.09853e+08	AQUA
TRA2A.YGPLSGVNVVYDQR[+10]	E									6.51618e+06	1.94702e+07	5.8115e+07	1.72824e+08	4.85267e+08	ORANGE
	Average Area					90611.5	184643	560874	1.6878e+06	5.60009e+06	1.85118e+07	5.57052e+07	1.94502e+08	5.32121e+08
Site 2
Un-Normalized
		0.01	0.03	0.11	0.35	1.1	3.3	11	33	111	333	1111	3333	10000
	Group
AEN.LVEVQWEQQEAR[+10]	A
HNRPC.GFAFVQYVNER[+10]	A
SFPQ_HUMAN.FAQHGTFEYEYSQR	A
SMD3.VAQLEQVYIR[+10]	A
ZMAT5.APPPGGWPLQPR[+10]	A
ANRA2_HUMAN.SVQQVIESHLLK	A
DDX5.FVINYDYPNSSEDYIHR[+10]	B
ESRP2.EASGLSADSLAR[+10]	B						279845	719586
RUXF.C[CAM]NNVLYIR[+10]	B						207532	685370
RUXF.C[PCm]NNVLYIR[+10]	B
SFSWA_HUMAN.EAQISSAIVSSVQSK	B							75685.9
SMD1.EPVQLETLSIR[+10]	B						263543	629108
SNRPA_HUMAN.EVSSATNALR	B					176954	402361	861838
APR.APAELEVEC[CAM]ATQLR[+10]	C					63471.2	263050	717358	2.41386e+06	6.2086e+06
E2F7.LDFAVEDGENAQK[+08]	C								2.10847e+06	4.26436e+06
NCBP2.SDSYVELSQYR[+10]	C					77575	212788	584422	1.82694e+06	4.92541e+06
ROA2.GGNFGFGDSR[+10].sum3	C							568814	1.69903e+06	5.18814e+06
SMD2.NNTQVLINC[CAM]R[+10].sum4	C								247826	598318
SRSF7.AFSYYGPLR[+10]	C								2.91163e+06	7.0775e+06
FL2D.YTDLNSNDVTGLR[+10]	D							627254	1.82724e+06	5.59679e+06	1.99594e+07	5.29317e+07
PHLA3.SGGLLQLWK[+08]	D							247968	758620	2.35382e+06	7.56348e+06	2.08814e+07
SF3B2.VGEPVALSEEER[+10].sum4	D							815878	2.45225e+06	7.64733e+06	2.54741e+07	7.42974e+07
SFR19.TPEVSFLPEEATEEAGVR[+10]	D							439690	1.42521e+06	4.24039e+06	1.36535e+07	3.75399e+07
SRSF3.AFGYYGPLR[+10]	D							871689	2.49011e+06	7.23719e+06	2.19348e+07	5.88387e+07
WDR83.DGQC[CAM]TLVSSLDSTLR[+10]	D							451905	1.40129e+06	3.73134e+06	1.34506e+07	3.39006e+07
AK17A.HDWDSFFR[+10]	E									2.42309e+06	7.85962e+06	2.38201e+07	8.201e+07	2.13906e+08
HNRPU.SSGPTSLFAVTVAPPGAR[+10]	E									4.34719e+06	1.41051e+07	4.22431e+07	1.30335e+08	3.33218e+08
RBM5.GLPITITESDIR[+10]	E									9.77408e+06	3.10995e+07	9.03244e+07	3.11858e+08	8.03242e+08
RBMX.LFIGGLNTETNEK[+08]	E									1.14878e+07	3.37843e+07	1.01244e+08	3.35144e+08	8.17689e+08
SRRM4.LGQHLATEPLGTNSWER[+10]	E									4.86432e+06	1.5871e+07	4.74135e+07	1.55041e+08	4.06377e+08
TRA2A.YGPLSGVNVVYDQR[+10]	E									4.92842e+06	1.51464e+07	4.7264e+07	1.62861e+08	4.30514e+08
	Total Peptides	6	6	12	12	18	12	18	12	18	12	12	6	6
	# Peptide Detections	0	0	0	0	3	6	14	12	18	12	12	6	6
	% Peptide Detections	0	0	0	0	16.6667	50	77.7778	100	100	100	100	100	100
	Average Area					106000	271520	592612	1.79687e+06	5.383e+06	1.83252e+07	5.25582e+07	1.96208e+08	5.00824e+08
Normalized
		0.01	0.03	0.11	0.35	1.1	3.3	11	33	111	333	1111	3333	10000
	Group
AEN.LVEVQWEQQEAR[+10]	A
HNRPC.GFAFVQYVNER[+10]	A
SFPQ_HUMAN.FAQHGTFEYEYSQR	A
SMD3.VAQLEQVYIR[+10]	A
ZMAT5.APPPGGWPLQPR[+10]	A
ANRA2_HUMAN.SVQQVIESHLLK	A
DDX5.FVINYDYPNSSEDYIHR[+10]	B
ESRP2.EASGLSADSLAR[+10]	B						258631	648920
RUXF.C[CAM]NNVLYIR[+10]	B						195482	615801
RUXF.C[PCm]NNVLYIR[+10]	B
SFSWA_HUMAN.EAQISSAIVSSVQSK	B							67930.7
SMD1.EPVQLETLSIR[+10]	B						244131	557017
SNRPA_HUMAN.EVSSATNALR	B					188412	377167	777952
APR.APAELEVEC[CAM]ATQLR[+10]	C					68060.7	278634	708275	2.20295e+06	5.50501e+06
E2F7.LDFAVEDGENAQK[+08]	C								1.96206e+06	3.82075e+06
NCBP2.SDSYVELSQYR[+10]	C					84969.2	224619	596550	1.70133e+06	4.43632e+06
ROA2.GGNFGFGDSR[+10].sum3	C							595577	1.59527e+06	4.69253e+06
SMD2.NNTQVLINC[CAM]R[+10].sum4	C								231571	539392
SRSF7.AFSYYGPLR[+10]	C								2.73315e+06	6.37362e+06
FL2D.YTDLNSNDVTGLR[+10]	D							672739	1.91667e+06	5.6161e+06	1.84081e+07	4.74192e+07
PHLA3.SGGLLQLWK[+08]	D							259667	782438	2.34748e+06	6.93644e+06	1.85509e+07
SF3B2.VGEPVALSEEER[+10].sum4	D							864784	2.57018e+06	7.80486e+06	2.36212e+07	6.6609e+07
SFR19.TPEVSFLPEEATEEAGVR[+10]	D							459643	1.46884e+06	4.16461e+06	1.24762e+07	3.30418e+07
SRSF3.AFGYYGPLR[+10]	D							952317	2.64395e+06	7.49162e+06	2.06924e+07	5.29776e+07
WDR83.DGQC[CAM]TLVSSLDSTLR[+10]	D							477927	1.4318e+06	3.68452e+06	1.22205e+07	2.98752e+07
AK17A.HDWDSFFR[+10]	E									2.60402e+06	8.33838e+06	2.44889e+07	7.65729e+07	1.92202e+08
HNRPU.SSGPTSLFAVTVAPPGAR[+10]	E									4.5385e+06	1.44042e+07	4.10778e+07	1.18213e+08	2.90449e+08
RBM5.GLPITITESDIR[+10]	E									1.02433e+07	3.21046e+07	8.92099e+07	2.84713e+08	7.11784e+08
RBMX.LFIGGLNTETNEK[+08]	E									1.21895e+07	3.53682e+07	1.01283e+08	3.04843e+08	7.2163e+08
SRRM4.LGQHLATEPLGTNSWER[+10]	E									5.22797e+06	1.66504e+07	4.81328e+07	1.43658e+08	3.6536e+08
TRA2A.YGPLSGVNVVYDQR[+10]	E									5.18844e+06	1.55021e+07	4.66921e+07	1.48319e+08	3.78945e+08
	Average Area					113814	263111	589650	1.77002e+06	5.35936e+06	1.80602e+07	4.99465e+07	1.79386e+08	4.43395e+08
Site 3
Un-Normalized
		0.01	0.03	0.11	0.35	1.1	3.3	11	33	111	333	1111	3333	10000
	Group
AEN.LVEVQWEQQEAR[+10]	A
HNRPC.GFAFVQYVNER[+10]	A
SFPQ_HUMAN.FAQHGTFEYEYSQR	A
SMD3.VAQLEQVYIR[+10]	A
ZMAT5.APPPGGWPLQPR[+10]	A
ANRA2_HUMAN.SVQQVIESHLLK	A
DDX5.FVINYDYPNSSEDYIHR[+10]	B					23470.1	45312.3	109588
ESRP2.EASGLSADSLAR[+10]	B							352572
RUXF.C[CAM]NNVLYIR[+10]	B							189305
RUXF.C[PCm]NNVLYIR[+10]	B
SFSWA_HUMAN.EAQISSAIVSSVQSK	B						9192.95	29989.6
SMD1.EPVQLETLSIR[+10]	B					39557.5	85792.3	207873
SNRPA_HUMAN.EVSSATNALR	B						117490	343599
APR.APAELEVEC[CAM]ATQLR[+10]	C					17192.5	56484.9	186792	601593	1.97122e+06
E2F7.LDFAVEDGENAQK[+08]	C						47484.9	137523	448681	1.4602e+06
NCBP2.SDSYVELSQYR[+10]	C						75779.1	210380	601781	1.80107e+06
ROA2.GGNFGFGDSR[+10].sum3	C									2.49847e+06
SMD2.NNTQVLINC[CAM]R[+10].sum4	C								71066.2	241564
SRSF7.AFSYYGPLR[+10]	C							542578	1.09358e+06	2.72686e+06
FL2D.YTDLNSNDVTGLR[+10]	D							204533	722785	2.42885e+06	8.03971e+06	2.69076e+07
PHLA3.SGGLLQLWK[+08]	D							97378.1	313969	1.12544e+06	3.66132e+06	1.10521e+07
SF3B2.VGEPVALSEEER[+10].sum4	D							363159	1.11981e+06	3.99802e+06	1.31067e+07	4.24367e+07
SFR19.TPEVSFLPEEATEEAGVR[+10]	D							123507	352398	1.18374e+06	4.40338e+06	1.4489e+07
SRSF3.AFGYYGPLR[+10]	D							266766	933242	3.46583e+06	1.01219e+07	3.06423e+07
WDR83.DGQC[CAM]TLVSSLDSTLR[+10]	D								410769	1.22632e+06	3.41368e+06	8.19729e+06
AK17A.HDWDSFFR[+10]	E									1.80698e+06	6.75082e+06	2.2993e+07	7.01393e+07	237217825
HNRPU.SSGPTSLFAVTVAPPGAR[+10]	E									1.33784e+06	5.47116e+06	1.88362e+07	5.85184e+07	1.53248e+08
RBM5.GLPITITESDIR[+10]	E									4.04932e+06	1.57544e+07	4.92665e+07	1.61e+08	4.18816e+08
RBMX.LFIGGLNTETNEK[+08]	E									4.9543e+06	1.71118e+07	5.34953e+07	1.64348e+08	4.25066e+08
SRRM4.LGQHLATEPLGTNSWER[+10]	E									3.12677e+06	1.03908e+07	3.48945e+07	1.01377e+08	2.92344e+08
TRA2A.YGPLSGVNVVYDQR[+10]	E									1.85978e+06	7.44408e+06	2.54357e+07	7.87738e+07	2.2907e+08
	Total Peptides	6	6	12	12	18	12	18	12	18	12	12	6	6
	# Peptide Detections	0	0	0	0	3	7	15	11	18	12	12	6	6
	% Peptide Detections	0	0	0	0	16.6667	58.3333	83.3333	91.6667	100	100	100	100	100
	Average Area					26740	62505.2	224370	606335	2.29236e+06	8.80581e+06	2.82205e+07	1.05693e+08	2.92627e+08
Normalized
		0.01	0.03	0.11	0.35	1.1	3.3	11	33	111	333	1111	3333	10000
	Group
AEN.LVEVQWEQQEAR[+10]	A
HNRPC.GFAFVQYVNER[+10]	A
SFPQ_HUMAN.FAQHGTFEYEYSQR	A
SMD3.VAQLEQVYIR[+10]	A
ZMAT5.APPPGGWPLQPR[+10]	A
ANRA2_HUMAN.SVQQVIESHLLK	A
DDX5.FVINYDYPNSSEDYIHR[+10]	B					21791.4	44080.3	99190.8
ESRP2.EASGLSADSLAR[+10]	B							317750
RUXF.C[CAM]NNVLYIR[+10]	B							169765
RUXF.C[PCm]NNVLYIR[+10]	B
SFSWA_HUMAN.EAQISSAIVSSVQSK	B						9476.54	26773.7
SMD1.EPVQLETLSIR[+10]	B					37164.1	81477.1	187450
SNRPA_HUMAN.EVSSATNALR	B						114352	307942
APR.APAELEVEC[CAM]ATQLR[+10]	C					19047.7	56331.4	176948	568404	1.77564e+06
E2F7.LDFAVEDGENAQK[+08]	C						47380.1	129345	433017	1.31356e+06
NCBP2.SDSYVELSQYR[+10]	C						75165.2	196766	580322	1.63121e+06
ROA2.GGNFGFGDSR[+10].sum3	C									2.24754e+06
SMD2.NNTQVLINC[CAM]R[+10].sum4	C								66883.7	216780
SRSF7.AFSYYGPLR[+10]	C							508219	1.06368e+06	2.45708e+06
FL2D.YTDLNSNDVTGLR[+10]	D							227833	719185	2.28238e+06	7.55931e+06	2.43149e+07
PHLA3.SGGLLQLWK[+08]	D							109068	311301	1.05355e+06	3.51476e+06	9.91872e+06
SF3B2.VGEPVALSEEER[+10].sum4	D							404360	1.11106e+06	3.74032e+06	1.25164e+07	3.80451e+07
SFR19.TPEVSFLPEEATEEAGVR[+10]	D							137638	350766	1.12718e+06	4.05187e+06	1.30896e+07
SRSF3.AFGYYGPLR[+10]	D							296750	926080	3.23363e+06	9.82904e+06	2.75691e+07
WDR83.DGQC[CAM]TLVSSLDSTLR[+10]	D								403895	1.15035e+06	3.11572e+06	7.37265e+06
AK17A.HDWDSFFR[+10]	E									2.0231e+06	6.74162e+06	2.16312e+07	6.68896e+07	2.16829e+08
HNRPU.SSGPTSLFAVTVAPPGAR[+10]	E									1.48737e+06	5.41783e+06	1.77457e+07	5.32287e+07	1.37371e+08
RBM5.GLPITITESDIR[+10]	E									4.49851e+06	1.55732e+07	4.60584e+07	1.51679e+08	3.77137e+08
RBMX.LFIGGLNTETNEK[+08]	E									5.52824e+06	1.70376e+07	5.02687e+07	1.55138e+08	3.81466e+08
SRRM4.LGQHLATEPLGTNSWER[+10]	E									3.48001e+06	1.03139e+07	3.26201e+07	9.69028e+07	2.63223e+08
TRA2A.YGPLSGVNVVYDQR[+10]	E									2.06748e+06	7.39917e+06	2.39481e+07	7.38069e+07	2.06698e+08
	Average Area					26001.1	61180.3	219720	594054	2.29522e+06	8.58921e+06	2.60485e+07	9.96074e+07	2.63787e+08
															#DIV/0!
Site 4
Un normalized
		0.01	0.03	0.11	0.35	1.1	3.3	11	33	111	333	1111	3333	10000
	Group
AEN.LVEVQWEQQEAR[+10]	A
HNRPC.GFAFVQYVNER[+10]	A
SFPQ_HUMAN.FAQHGTFEYEYSQR	A
SMD3.VAQLEQVYIR[+10]	A
ZMAT5.APPPGGWPLQPR[+10]	A
ANRA2_HUMAN.SVQQVIESHLLK	A
DDX5.FVINYDYPNSSEDYIHR[+10]	B						171793	398281
ESRP2.EASGLSADSLAR[+10]	B						359551	840519
RUXF.C[CAM]NNVLYIR[+10]	B							749171
RUXF.C[PCm]NNVLYIR[+10]	B
SFSWA_HUMAN.EAQISSAIVSSVQSK	B							147345
SMD1.EPVQLETLSIR[+10]	B						311456	1.10875e+06
SNRPA_HUMAN.EVSSATNALR	B						338874	792711
APR.APAELEVEC[CAM]ATQLR[+10]	C							385588	2.00583e+06	5.74267e+06
E2F7.LDFAVEDGENAQK[+08]	C
NCBP2.SDSYVELSQYR[+10]	C							579572	2.62725e+06	6.7918e+06
ROA2.GGNFGFGDSR[+10].sum3	C								2.2074e+06	5.49944e+06
SMD2.NNTQVLINC[CAM]R[+10].sum4	C								241028	893853
SRSF7.AFSYYGPLR[+10]	C						1.2171e+06	1.42421e+06	3.46698e+06	9.86472e+06
FL2D.YTDLNSNDVTGLR[+10]	D							339895	1.01788e+06	3.23773e+06	2.45773e+07	7.91397e+07
PHLA3.SGGLLQLWK[+08]	D							447552	1.06131e+06	2.6709e+06	1.26192e+07	3.7752e+07
SF3B2.VGEPVALSEEER[+10].sum4	D								1.86783e+06	7.57369e+06	3.79371e+07	1.1005e+08
SFR19.TPEVSFLPEEATEEAGVR[+10]	D							302209	670170	1.48113e+06	1.09412e+07	3.96096e+07
SRSF3.AFGYYGPLR[+10]	D							786505	2.37159e+06	5.72322e+06	2.53601e+07	5.81656e+07
WDR83.DGQC[CAM]TLVSSLDSTLR[+10]	D										1.02934e+07	3.34922e+07
AK17A.HDWDSFFR[+10]	E									1.78434e+06	5.4749e+06	1.5663e+07	6.51788e+07	2.62888e+08
HNRPU.SSGPTSLFAVTVAPPGAR[+10]	E									3.0551e+06	8.73549e+06	3.01408e+07	1.66329e+08	4.90684e+08
RBM5.GLPITITESDIR[+10]	E									7.78749e+06	1.86915e+07	5.26884e+07	4.37762e+08	1.22016e+09
RBMX.LFIGGLNTETNEK[+08]	E										2.95345e+07	5.68734e+07	3.80674e+08	1.20889e+09
SRRM4.LGQHLATEPLGTNSWER[+10]	E									6.34986e+06	1.3319e+07	3.75096e+07	1.53587e+08	3.5769e+08
TRA2A.YGPLSGVNVVYDQR[+10]	E									3.54111e+06	1.01562e+07	3.14035e+07	1.69754e+08	4.88845e+08
	Total Peptides	6	6	12	12	18	12	18	12	18	12	12	6	6
	# Peptide Detections	0	0	0	0	0	5	13	10	15	12	12	6	6
	% Peptide Detections	0	0	0	0	0	41.6667	72.2222	83.3333	83.3333	100	100	100	100
	Average Area						479755	638639	1.75373e+06	4.7998e+06	1.73033e+07	4.85406e+07	2.28881e+08	6.71526e+08
Normalized
		0.01	0.03	0.11	0.35	1.1	3.3	11	33	111	333	1111	3333	10000
	Group
AEN.LVEVQWEQQEAR[+10]	A
HNRPC.GFAFVQYVNER[+10]	A
SFPQ_HUMAN.FAQHGTFEYEYSQR	A
SMD3.VAQLEQVYIR[+10]	A
ZMAT5.APPPGGWPLQPR[+10]	A
ANRA2_HUMAN.SVQQVIESHLLK	A
DDX5.FVINYDYPNSSEDYIHR[+10]	B						171793	398281
ESRP2.EASGLSADSLAR[+10]	B						359551	840519
RUXF.C[CAM]NNVLYIR[+10]	B							749171
RUXF.C[PCm]NNVLYIR[+10]	B
SFSWA_HUMAN.EAQISSAIVSSVQSK	B							147345
SMD1.EPVQLETLSIR[+10]	B						311456	1.10875e+06
SNRPA_HUMAN.EVSSATNALR	B						338874	792711
APR.APAELEVEC[CAM]ATQLR[+10]	C							275218	1.37599e+06	4.02552e+06
E2F7.LDFAVEDGENAQK[+08]	C
NCBP2.SDSYVELSQYR[+10]	C							408547	1.81228e+06	4.77164e+06
ROA2.GGNFGFGDSR[+10].sum3	C								1.56813e+06	3.77004e+06
SMD2.NNTQVLINC[CAM]R[+10].sum4	C								169338	628115
SRSF7.AFSYYGPLR[+10]	C						818730	994816	2.4337e+06	6.91698e+06
FL2D.YTDLNSNDVTGLR[+10]	D							218694	697522	2.30465e+06	1.68915e+07	5.54938e+07
PHLA3.SGGLLQLWK[+08]	D							294509	718749	1.84032e+06	8.79477e+06	2.5352e+07
SF3B2.VGEPVALSEEER[+10].sum4	D								1.27511e+06	5.3321e+06	2.65332e+07	7.71237e+07
SFR19.TPEVSFLPEEATEEAGVR[+10]	D							193432	460324	1.05883e+06	7.47723e+06	2.78007e+07
SRSF3.AFGYYGPLR[+10]	D							517467	1.60733e+06	3.95477e+06	1.78424e+07	4.05369e+07
WDR83.DGQC[CAM]TLVSSLDSTLR[+10]	D										7.01525e+06	2.34681e+07
AK17A.HDWDSFFR[+10]	E									1.17082e+06	3.70765e+06	1.08775e+07	4.482e+07	1.84617e+08
HNRPU.SSGPTSLFAVTVAPPGAR[+10]	E									1.95917e+06	5.99835e+06	2.15503e+07	1.15238e+08	3.43507e+08
RBM5.GLPITITESDIR[+10]	E									5.02554e+06	1.2744e+07	3.71714e+07	2.99472e+08	8.54935e+08
RBMX.LFIGGLNTETNEK[+08]	E										2.02248e+07	4.04448e+07	2.60326e+08	8.47144e+08
SRRM4.LGQHLATEPLGTNSWER[+10]	E									4.1243e+06	9.08558e+06	2.64634e+07	1.06109e+08	2.50552e+08
TRA2A.YGPLSGVNVVYDQR[+10]	E									2.27076e+06	6.96989e+06	2.24299e+07	1.16387e+08	3.42566e+08
	Average Area						400081	533805	1.21185e+06	3.2769e+06	1.19404e+07	3.40594e+07	1.57059e+08	4.70554e+08
Site 5
Un-Normalized
		0.01	0.03	0.11	0.35	1.1	3.3	11	33	111	333	1111	3333	10000
	Group
AEN.LVEVQWEQQEAR[+10]	A
HNRPC.GFAFVQYVNER[+10]	A
SFPQ_HUMAN.FAQHGTFEYEYSQR	A
SMD3.VAQLEQVYIR[+10]	A					231135
ZMAT5.APPPGGWPLQPR[+10]	A
ANRA2_HUMAN.SVQQVIESHLLK	A
DDX5.FVINYDYPNSSEDYIHR[+10]	B
ESRP2.EASGLSADSLAR[+10]	B							684107
RUXF.C[CAM]NNVLYIR[+10]	B
RUXF.C[PCm]NNVLYIR[+10]	B
SFSWA_HUMAN.EAQISSAIVSSVQSK	B
SMD1.EPVQLETLSIR[+10]	B					166454	249056	588101
SNRPA_HUMAN.EVSSATNALR	B						200798	631936
APR.APAELEVEC[CAM]ATQLR[+10]	C					208404	243547	755522	1.61527e+06	4.11425e+06
E2F7.LDFAVEDGENAQK[+08]	C					178138	230127	523980	1.16821e+06	3.22924e+06
NCBP2.SDSYVELSQYR[+10]	C					68198.2	156507	523492	1.33665e+06	3.68772e+06
ROA2.GGNFGFGDSR[+10].sum3	C
SMD2.NNTQVLINC[CAM]R[+10].sum4	C								214084	454456
SRSF7.AFSYYGPLR[+10]	C					572944	717150	1.2415e+06	2.35625e+06	5.75854e+06
FL2D.YTDLNSNDVTGLR[+10]	D							517284	1.44846e+06	4.9404e+06	1.29555e+07	4.29245e+07
PHLA3.SGGLLQLWK[+08]	D							395691	968029	3.66585e+06	9.10975e+06	3.06073e+07
SF3B2.VGEPVALSEEER[+10].sum4	D							941724	2.48093e+06	8.7961e+06	2.29132e+07	7.26099e+07
SFR19.TPEVSFLPEEATEEAGVR[+10]	D							368068	835054	3.39021e+06	7.92958e+06	2.73969e+07
SRSF3.AFGYYGPLR[+10]	D							907090	2.17737e+06	7.01534e+06	1.67913e+07	4.54181e+07
WDR83.DGQC[CAM]TLVSSLDSTLR[+10]	D							576226	880242	3.53939e+06	8.3351e+06	2.61698e+07
AK17A.HDWDSFFR[+10]	E									2.69764e+06	6.63169e+06	2.58437e+07	6.73134e+07	2.16747e+08
HNRPU.SSGPTSLFAVTVAPPGAR[+10]	E									4.32038e+06	9.89993e+06	4.37081e+07	1.11979e+08	3.78182e+08
RBM5.GLPITITESDIR[+10]	E									1.23116e+07	3.28855e+07	1.23111e+08	3.05756e+08	9.13343e+08
RBMX.LFIGGLNTETNEK[+08]	E									1.20923e+07	3.0364e+07	1.18053e+08	2.98707e+08	8.70612e+08
SRRM4.LGQHLATEPLGTNSWER[+10]	E									7.76446e+06	1.88577e+07	6.21509e+07	1.56517e+08	3.86912e+08
TRA2A.YGPLSGVNVVYDQR[+10]	E									6.09384e+06	1.35652e+07	5.60273e+07	1.39623e+08	3.45431e+08
	Total Peptides	6	6	12	12	18	12	18	12	18	12	12	6	6
	# Peptide Detections	0	0	0	0	6	6	13	11	17	12	12	6	6
	% Peptide Detections	0	0	0	0	33.3333	50	72.2222	91.6667	94.4444	100	100	100	100
	Average Area					237545	299531	665748	1.40732e+06	5.52186e+06	1.58532e+07	5.61684e+07	1.79983e+08	5.18538e+08
Normalized		0.01	0.03	0.11	0.35	1.1	3.3	11	33	111	333	1111	3333	10000
	Group
AEN.LVEVQWEQQEAR[+10]	A
HNRPC.GFAFVQYVNER[+10]	A
SFPQ_HUMAN.FAQHGTFEYEYSQR	A
SMD3.VAQLEQVYIR[+10]	A					98552.5
ZMAT5.APPPGGWPLQPR[+10]	A
ANRA2_HUMAN.SVQQVIESHLLK	A
DDX5.FVINYDYPNSSEDYIHR[+10]	B
ESRP2.EASGLSADSLAR[+10]	B							297310
RUXF.C[CAM]NNVLYIR[+10]	B
RUXF.C[PCm]NNVLYIR[+10]	B
SFSWA_HUMAN.EAQISSAIVSSVQSK	B
SMD1.EPVQLETLSIR[+10]	B					65098.5	105555	253993
SNRPA_HUMAN.EVSSATNALR	B						85586.5	274174
APR.APAELEVEC[CAM]ATQLR[+10]	C					83052.3	105599	294862	683763	1.77804e+06
E2F7.LDFAVEDGENAQK[+08]	C					71524.8	100317	204747	495684	1.39953e+06
NCBP2.SDSYVELSQYR[+10]	C					27434.7	68204.4	204556	567334	1.60093e+06
ROA2.GGNFGFGDSR[+10].sum3	C
SMD2.NNTQVLINC[CAM]R[+10].sum4	C								91065.5	198259
SRSF7.AFSYYGPLR[+10]	C					229646	316411	485189	1.00322e+06	2.50703e+06
FL2D.YTDLNSNDVTGLR[+10]	D							207181	629233	1.92853e+06	5.48789e+06	1.85877e+07
PHLA3.SGGLLQLWK[+08]	D							158292	417234	1.43397e+06	3.85385e+06	1.33144e+07
SF3B2.VGEPVALSEEER[+10].sum4	D							376784	1.07457e+06	3.43911e+06	9.71492e+06	3.13516e+07
SFR19.TPEVSFLPEEATEEAGVR[+10]	D							147001	352527	1.322e+06	3.33982e+06	1.18172e+07
SRSF3.AFGYYGPLR[+10]	D							364070	954860	2.7418e+06	7.14068e+06	1.96962e+07
WDR83.DGQC[CAM]TLVSSLDSTLR[+10]	D							231357	370729	1.38205e+06	3.51484e+06	1.13575e+07
AK17A.HDWDSFFR[+10]	E									1.07781e+06	2.86911e+06	1.00946e+07	2.85229e+07	9.40063e+07
HNRPU.SSGPTSLFAVTVAPPGAR[+10]	E									1.72904e+06	4.18578e+06	1.70603e+07	4.7087e+07	1.62551e+08
RBM5.GLPITITESDIR[+10]	E									4.9273e+06	1.41695e+07	4.80716e+07	1.29165e+08	3.97597e+08
RBMX.LFIGGLNTETNEK[+08]	E									4.85046e+06	1.30871e+07	4.60748e+07	1.26286e+08	3.78083e+08
SRRM4.LGQHLATEPLGTNSWER[+10]	E									3.11758e+06	8.18534e+06	2.42762e+07	6.6332e+07	1.68657e+08
TRA2A.YGPLSGVNVVYDQR[+10]	E									2.43918e+06	5.79706e+06	2.18671e+07	5.88844e+07	1.53308e+08
	Average Area					95884.7	130279	269194	603657	2.2278e+06	6.77882e+06	2.27974e+07	7.60462e+07	2.257e+08
Site 6
Un-Normalized		Peak Area
		0.01	0.03	0.11	0.35	1.1	3.3	11	33	111	333	1111	3333	10000
	Group
AEN.LVEVQWEQQEAR[+10]	A
HNRPC.GFAFVQYVNER[+10]	A
SFPQ_HUMAN.FAQHGTFEYEYSQR	A
SMD3.VAQLEQVYIR[+10]	A
ZMAT5.APPPGGWPLQPR[+10]	A
ANRA2_HUMAN.SVQQVIESHLLK	A
DDX5.FVINYDYPNSSEDYIHR[+10]	B						84572.4	239265
ESRP2.EASGLSADSLAR[+10]	B						285139	708390
RUXF.C[CAM]NNVLYIR[+10]	B							524253
RUXF.C[PCm]NNVLYIR[+10]	B
SFSWA_HUMAN.EAQISSAIVSSVQSK	B							82757.3
SMD1.EPVQLETLSIR[+10]	B					90462.8	218548	637272
SNRPA_HUMAN.EVSSATNALR	B						396037	934721
APR.APAELEVEC[CAM]ATQLR[+10]	C					84757.8	230850	722013	1.86305e+06	5.53564e+06
E2F7.LDFAVEDGENAQK[+08]	C						84308.9	392645	1.16612e+06	3.79225e+06
NCBP2.SDSYVELSQYR[+10]	C						206058	706884	2034245	5158669
ROA2.GGNFGFGDSR[+10].sum3	C								1938361	5.17281e+06
SMD2.NNTQVLINC[CAM]R[+10].sum4	C								216354	742337
SRSF7.AFSYYGPLR[+10]	C					637887	826992	1.53205e+06	3.00106e+06	7.94001e+06
FL2D.YTDLNSNDVTGLR[+10]	D							699921	2144078	7.07763e+06	1.86779e+07	5.44391e+07
PHLA3.SGGLLQLWK[+08]	D							370415	1.05306e+06	3.41123e+06	9416743	30816627
SF3B2.VGEPVALSEEER[+10].sum4	D							1.20368e+06	3.05317e+06	9.46004e+06	2.55783e+07	76872885
SFR19.TPEVSFLPEEATEEAGVR[+10]	D							566332	1.38203e+06	4.24548e+06	9.71267e+06	2.92358e+07
SRSF3.AFGYYGPLR[+10]	D							847086	2245507	8005283	1.97409e+07	62024342
WDR83.DGQC[CAM]TLVSSLDSTLR[+10]	D							414790	1.23532e+06	4059607	10707947	2.62629e+07
AK17A.HDWDSFFR[+10]	E									6.01491e+06	1.65849e+07	5.67692e+07	1.59333e+08	4.63333e+08
HNRPU.SSGPTSLFAVTVAPPGAR[+10]	E									5697323	1.62651e+07	5.26595e+07	1.32217e+08	3.58333e+08
RBM5.GLPITITESDIR[+10]	E									1.17738e+07	35632199	115000000	3.06889e+08	8.23667e+08
RBMX.LFIGGLNTETNEK[+08]	E									1.29932e+07	37231014	1.20667e+08	3.17111e+08	8.12667e+08
SRRM4.LGQHLATEPLGTNSWER[+10]	E									7.17422e+06	1.97667e+07	6.12516e+07	2.10459e+08	2.17331e+08
TRA2A.YGPLSGVNVVYDQR[+10]	E									6.90038e+06	1.94048e+07	64703427	1.62444e+08	4.33667e+08
	Total Peptides	6	6	12	12	18	12	18	12	18	12	12	6	6
	# Peptide Detections	0	0	0	0	3	8	16	12	18	12	12	6	6
	% Peptide Detections	0	0	0	0	16.6667	66.6667	88.8889	100	100	100	100	100	100
	Average Area					271036	291563	661405	1.7777e+06	6.39749e+06	1.98933e+07	6.25585e+07	2.14742e+08	5.18166e+08
Normalized		Peak Area
		0.01	0.03	0.11	0.35	1.1	3.3	11	33	111	333	1111	3333	10000
	Group
AEN.LVEVQWEQQEAR[+10]	A
HNRPC.GFAFVQYVNER[+10]	A
SFPQ_HUMAN.FAQHGTFEYEYSQR	A
SMD3.VAQLEQVYIR[+10]	A
ZMAT5.APPPGGWPLQPR[+10]	A
ANRA2_HUMAN.SVQQVIESHLLK	A
DDX5.FVINYDYPNSSEDYIHR[+10]	B						94420.4	249106
ESRP2.EASGLSADSLAR[+10]	B						317092	740278
RUXF.C[CAM]NNVLYIR[+10]	B							550577
RUXF.C[PCm]NNVLYIR[+10]	B
SFSWA_HUMAN.EAQISSAIVSSVQSK	B							86328.2
SMD1.EPVQLETLSIR[+10]	B					103172	244235	667754
SNRPA_HUMAN.EVSSATNALR	B						441329	981094
APR.APAELEVEC[CAM]ATQLR[+10]	C					102023	290597	827362	2.08452e+06	5.74136e+06
E2F7.LDFAVEDGENAQK[+08]	C						105420	447337	1.30199e+06	3.95202e+06
NCBP2.SDSYVELSQYR[+10]	C						258897	807997	2.27154e+06	5.39522e+06
ROA2.GGNFGFGDSR[+10].sum3	C								2.15793e+06	5.42271e+06
SMD2.NNTQVLINC[CAM]R[+10].sum4	C								241562	776491
SRSF7.AFSYYGPLR[+10]	C					767631	1.0391e+06	1.7471e+06	3.34423e+06	8.33362e+06
FL2D.YTDLNSNDVTGLR[+10]	D							843383	2.69805e+06	8.08395e+06	2.08982e+07	5.66546e+07
PHLA3.SGGLLQLWK[+08]	D							444409	1.32332e+06	3.88765e+06	1.04861e+07	3.23063e+07
SF3B2.VGEPVALSEEER[+10].sum4	D							1.45152e+06	3.84324e+06	1.07928e+07	2.85447e+07	8.03593e+07
SFR19.TPEVSFLPEEATEEAGVR[+10]	D							680854	1.74539e+06	4.84854e+06	1.09002e+07	3.00253e+07
SRSF3.AFGYYGPLR[+10]	D							1.0188e+06	2.82106e+06	9.14102e+06	2.20237e+07	6.50587e+07
WDR83.DGQC[CAM]TLVSSLDSTLR[+10]	D							497740	1.55184e+06	4.63582e+06	1.19915e+07	2.72123e+07
AK17A.HDWDSFFR[+10]	E									7.21877e+06	2.08358e+07	6.47316e+07	1.77728e+08	4.86421e+08
HNRPU.SSGPTSLFAVTVAPPGAR[+10]	E									6.83961e+06	2.04964e+07	6.02592e+07	1.48168e+08	3.69703e+08
RBM5.GLPITITESDIR[+10]	E									1.41322e+07	4.47925e+07	1.31268e+08	3.42741e+08	8.61773e+08
RBMX.LFIGGLNTETNEK[+08]	E									1.55984e+07	4.68557e+07	1.379e+08	3.54509e+08	8.47302e+08
SRRM4.LGQHLATEPLGTNSWER[+10]	E									8.62084e+06	2.48836e+07	6.99914e+07	2.37513e+08	2.29952e+08
TRA2A.YGPLSGVNVVYDQR[+10]	E									8.28439e+06	2.44179e+07	7.39446e+07	1.81819e+08	4.497e+08
	Average Area					324275	348886	752603	2.11539e+06	7.31697e+06	2.39272e+07	6.91427e+07	2.40413e+08	5.40808e+08
Site 7
Un-normalized
		0.01	0.03	0.11	0.35	1.1	3.3	11	33	111	333	1111	3333	10000
	Group
AEN.LVEVQWEQQEAR[+10]	A
HNRPC.GFAFVQYVNER[+10]	A
SFPQ_HUMAN.FAQHGTFEYEYSQR	A
SMD3.VAQLEQVYIR[+10]	A
ZMAT5.APPPGGWPLQPR[+10]	A
ANRA2_HUMAN.SVQQVIESHLLK	A
DDX5.FVINYDYPNSSEDYIHR[+10]	B
ESRP2.EASGLSADSLAR[+10]	B
RUXF.C[CAM]NNVLYIR[+10]	B
RUXF.C[PCm]NNVLYIR[+10]	B
SFSWA_HUMAN.EAQISSAIVSSVQSK	B
SMD1.EPVQLETLSIR[+10]	B						668682	1.56665e+06
SNRPA_HUMAN.EVSSATNALR	B							67775.5
APR.APAELEVEC[CAM]ATQLR[+10]	C						347898	972564	2.70079e+06	7.02914e+06
E2F7.LDFAVEDGENAQK[+08]	C
NCBP2.SDSYVELSQYR[+10]	C						446646	1.23174e+06	3.24248e+06	9.62205e+06
ROA2.GGNFGFGDSR[+10].sum3	C									2.21571e+06
SMD2.NNTQVLINC[CAM]R[+10].sum4	C
SRSF7.AFSYYGPLR[+10]	C							2.80243e+06	5.73115e+06	1.42673e+07
FL2D.YTDLNSNDVTGLR[+10]	D							891517	3.09906e+06	9.98456e+06	2.93661e+07	9.32747e+07
PHLA3.SGGLLQLWK[+08]	D									4.67497e+06	1.23301e+07	3.37935e+07
SF3B2.VGEPVALSEEER[+10].sum4	D							1.57954e+06	4.86649e+06	1.45348e+07	4.38221e+07	1.42279e+08
SFR19.TPEVSFLPEEATEEAGVR[+10]	D							435881	1.4168e+06	4.56526e+06	1.40015e+07	4.57743e+07
SRSF3.AFGYYGPLR[+10]	D							1.59509e+06	4.69417e+06	1.28725e+07	3.95182e+07	1.12513e+08
WDR83.DGQC[CAM]TLVSSLDSTLR[+10]	D									4.01049e+06	1.16965e+07	4.66971e+07
AK17A.HDWDSFFR[+10]	E									2.59434e+06	9.19032e+06	2.7736e+07	1.00567e+08	2.58089e+08
HNRPU.SSGPTSLFAVTVAPPGAR[+10]	E									5.44522e+06	1.64605e+07	5.77726e+07	1.79072e+08	5.94143e+08
RBM5.GLPITITESDIR[+10]	E									1.55679e+07	4.17526e+07	1.42958e+08	4.28421e+08	1.30367e+09
RBMX.LFIGGLNTETNEK[+08]	E									1.74774e+07	5.23965e+07	1.65801e+08	5.03431e+08	1.33955e+09
SRRM4.LGQHLATEPLGTNSWER[+10]	E									1.27568e+07	3.30218e+07	9.52495e+07	2.71403e+08	7.18607e+08
TRA2A.YGPLSGVNVVYDQR[+10]	E									9.31111e+06	2.43142e+07	7.76705e+07	2.56565e+08	7.5412e+08
	Total Peptides	6	6	12	12	18	12	18	12	18	12	12	6	6
	# Peptide Detections	0	0	0	0	0	3	9	7	16	12	12	6	6
	% Peptide Detections	0	0	0	0	0	25	50	58.3333	88.8889	100	100	100	100
	Average Area						487742	1.23813e+06	3.67871e+06	9.18309e+06	2.73225e+07	8.67932e+07	2.8991e+08	8.2803e+08
Normalized
		0.01	0.03	0.11	0.35	1.1	3.3	11	33	111	333	1111	3333	10000
	Group
AEN.LVEVQWEQQEAR[+10]	A
HNRPC.GFAFVQYVNER[+10]	A
SFPQ_HUMAN.FAQHGTFEYEYSQR	A
SMD3.VAQLEQVYIR[+10]	A
ZMAT5.APPPGGWPLQPR[+10]	A
ANRA2_HUMAN.SVQQVIESHLLK	A
DDX5.FVINYDYPNSSEDYIHR[+10]	B
ESRP2.EASGLSADSLAR[+10]	B
RUXF.C[CAM]NNVLYIR[+10]	B
RUXF.C[PCm]NNVLYIR[+10]	B
SFSWA_HUMAN.EAQISSAIVSSVQSK	B
SMD1.EPVQLETLSIR[+10]	B						461339	1.0236e+06
SNRPA_HUMAN.EVSSATNALR	B							44395.8
APR.APAELEVEC[CAM]ATQLR[+10]	C						255790	674090	1.86868e+06	4.59842e+06
E2F7.LDFAVEDGENAQK[+08]	C
NCBP2.SDSYVELSQYR[+10]	C						327842	854715	2.24198e+06	6.28851e+06
ROA2.GGNFGFGDSR[+10].sum3	C									1.44526e+06
SMD2.NNTQVLINC[CAM]R[+10].sum4	C
SRSF7.AFSYYGPLR[+10]	C							1.94158e+06	3.96523e+06	9.32926e+06
FL2D.YTDLNSNDVTGLR[+10]	D							638705	2.32304e+06	6.92056e+06	2.03069e+07	6.10023e+07
PHLA3.SGGLLQLWK[+08]	D									3.23389e+06	8.49682e+06	2.2028e+07
SF3B2.VGEPVALSEEER[+10].sum4	D							1.13127e+06	3.56967e+06	1.00796e+07	3.03168e+07	9.30473e+07
SFR19.TPEVSFLPEEATEEAGVR[+10]	D							311795	1.04114e+06	3.15297e+06	9.64296e+06	2.98745e+07
SRSF3.AFGYYGPLR[+10]	D							1.14359e+06	3.44479e+06	8.92211e+06	2.73424e+07	7.35621e+07
WDR83.DGQC[CAM]TLVSSLDSTLR[+10]	D									2.77155e+06	8.05344e+06	3.04197e+07
AK17A.HDWDSFFR[+10]	E									1.85813e+06	6.72404e+06	1.91975e+07	6.95069e+07	1.68674e+08
HNRPU.SSGPTSLFAVTVAPPGAR[+10]	E									3.88826e+06	1.20844e+07	3.98442e+07	1.22978e+08	3.86639e+08
RBM5.GLPITITESDIR[+10]	E									1.11721e+07	3.06287e+07	9.87796e+07	2.96079e+08	8.51066e+08
RBMX.LFIGGLNTETNEK[+08]	E									1.25338e+07	3.84426e+07	1.15126e+08	3.48126e+08	8.75715e+08
SRRM4.LGQHLATEPLGTNSWER[+10]	E									9.14008e+06	2.42324e+07	6.6066e+07	1.87627e+08	4.69891e+08
TRA2A.YGPLSGVNVVYDQR[+10]	E									6.68182e+06	1.78033e+07	5.37975e+07	1.77258e+08	4.92914e+08
	Average Area						348323	862637	2.63636e+06	6.37602e+06	1.95062e+07	5.85621e+07	2.00262e+08	5.40816e+08
Site 8
Un-normalized
		0.01	0.03	0.11	0.35	1.1	3.3	11	33	111	333	1111	3333	10000
	Group
AEN.LVEVQWEQQEAR[+10]	A
HNRPC.GFAFVQYVNER[+10]	A
SFPQ_HUMAN.FAQHGTFEYEYSQR	A
SMD3.VAQLEQVYIR[+10]	A
ZMAT5.APPPGGWPLQPR[+10]	A
ANRA2_HUMAN.SVQQVIESHLLK	A
DDX5.FVINYDYPNSSEDYIHR[+10]	B
ESRP2.EASGLSADSLAR[+10]	B						42641.5	140364
RUXF.C[CAM]NNVLYIR[+10]	B
RUXF.C[PCm]NNVLYIR[+10]	B
SFSWA_HUMAN.EAQISSAIVSSVQSK	B
SMD1.EPVQLETLSIR[+10]	B						49419.7	99161.7
SNRPA_HUMAN.EVSSATNALR	B							163629
APR.APAELEVEC[CAM]ATQLR[+10]	C						46132	162739	354620	982110
E2F7.LDFAVEDGENAQK[+08]	C
NCBP2.SDSYVELSQYR[+10]	C						54154.8	133073	330801	904298
ROA2.GGNFGFGDSR[+10].sum3	C								374210	986762
SMD2.NNTQVLINC[CAM]R[+10].sum4	C								50955.2	122474
SRSF7.AFSYYGPLR[+10]	C							229826	537445	1.48531e+06
FL2D.YTDLNSNDVTGLR[+10]	D								366713	1.22599e+06	3.15013e+06	8.88514e+06
PHLA3.SGGLLQLWK[+08]	D							79549.9	183610	618694	1.6556e+06	4442469
SF3B2.VGEPVALSEEER[+10].sum4	D							250098	602752	2.04624e+06	5.49393e+06	1.63183e+07
SFR19.TPEVSFLPEEATEEAGVR[+10]	D									506810	1.18198e+06	2.87499e+06
SRSF3.AFGYYGPLR[+10]	D							253671	612142	1.94352e+06	4.90925e+06	1.24022e+07
WDR83.DGQC[CAM]TLVSSLDSTLR[+10]	D							117885	284986	889383	2.28915e+06	5.49442e+06
AK17A.HDWDSFFR[+10]	E									1.04903e+06	2548209	8.67359e+06	2.22372e+07	5.1576e+07
HNRPU.SSGPTSLFAVTVAPPGAR[+10]	E									1.22794e+06	3440670	1.17944e+07	30116160	6.73793e+07
RBM5.GLPITITESDIR[+10]	E									3.11123e+06	8.6449e+06	2.66418e+07	6.6895e+07	1.3619e+08
RBMX.LFIGGLNTETNEK[+08]	E									2647816	7.72716e+06	25939547	6.10204e+07	1.40908e+08
SRRM4.LGQHLATEPLGTNSWER[+10]	E									1.50188e+06	3.83502e+06	1.30755e+07	31525814	8.04545e+07
TRA2A.YGPLSGVNVVYDQR[+10]	E									1.52699e+06	3.96574e+06	1.32741e+07	3.37356e+07	7.20086e+07
	Total Peptides	6	6	12	12	18	12	18	12	18	12	12	6	6
	# Peptide Detections	0	0	0	0	0	4	10	10	17	12	12	6	6
	% Peptide Detections	0	0	0	0	0	33.3333	55.5556	83.3333	94.4444	100	100	100	100
	Average Area						48087	163000	369824	1.33979e+06	4.07015e+06	1.24847e+07	4.09217e+07	9.14195e+07
normalized		0.01	0.03	0.11	0.35	1.1	3.3	11	33	111	333	1111	3333	10000
	Group
AEN.LVEVQWEQQEAR[+10]	A
HNRPC.GFAFVQYVNER[+10]	A
SFPQ_HUMAN.FAQHGTFEYEYSQR	A
SMD3.VAQLEQVYIR[+10]	A
ZMAT5.APPPGGWPLQPR[+10]	A
ANRA2_HUMAN.SVQQVIESHLLK	A
DDX5.FVINYDYPNSSEDYIHR[+10]	B
ESRP2.EASGLSADSLAR[+10]	B						152362	520972
RUXF.C[CAM]NNVLYIR[+10]	B
RUXF.C[PCm]NNVLYIR[+10]	B
SFSWA_HUMAN.EAQISSAIVSSVQSK	B
SMD1.EPVQLETLSIR[+10]	B						180928	362413
SNRPA_HUMAN.EVSSATNALR	B							612533
APR.APAELEVEC[CAM]ATQLR[+10]	C						169188	532862	1.2521e+06	3.56777e+06
E2F7.LDFAVEDGENAQK[+08]	C
NCBP2.SDSYVELSQYR[+10]	C						198065	444987	1.19139e+06	3.31636e+06
ROA2.GGNFGFGDSR[+10].sum3	C								1.33899e+06	3.62091e+06
SMD2.NNTQVLINC[CAM]R[+10].sum4	C								183256	452965
SRSF7.AFSYYGPLR[+10]	C							784733	1.95773e+06	5.55614e+06
FL2D.YTDLNSNDVTGLR[+10]	D								1.3235e+06	4.02203e+06	1.10275e+07	3.23148e+07
PHLA3.SGGLLQLWK[+08]	D							265071	680536	2.08018e+06	5.97861e+06	1.63092e+07
SF3B2.VGEPVALSEEER[+10].sum4	D							806300	2.19027e+06	6.79187e+06	1.96253e+07	6.06404e+07
SFR19.TPEVSFLPEEATEEAGVR[+10]	D									1.62467e+06	4.10147e+06	1.02886e+07
SRSF3.AFGYYGPLR[+10]	D							894793	2.23692e+06	6.52307e+06	1.78169e+07	4.59634e+07
WDR83.DGQC[CAM]TLVSSLDSTLR[+10]	D							395064	1.04543e+06	2.98083e+06	8.2772e+06	2.00707e+07
AK17A.HDWDSFFR[+10]	E									3.36727e+06	9.17563e+06	2.88083e+07	7.94355e+07	1.88188e+08
HNRPU.SSGPTSLFAVTVAPPGAR[+10]	E									4.06038e+06	1.26462e+07	3.95123e+07	1.08755e+08	2.45205e+08
RBM5.GLPITITESDIR[+10]	E									1.03106e+07	3.15526e+07	8.89809e+07	2.40706e+08	4.93839e+08
RBMX.LFIGGLNTETNEK[+08]	E									8.74973e+06	2.78226e+07	8.59987e+07	2.17191e+08	5.12293e+08
SRRM4.LGQHLATEPLGTNSWER[+10]	E									4.80277e+06	1.37962e+07	4.30507e+07	1.11339e+08	2.95655e+08
TRA2A.YGPLSGVNVVYDQR[+10]	E									4.9238e+06	1.43103e+07	4.39511e+07	1.20089e+08	2.60847e+08
	Average Area						175136	561973	1.34001e+06	4.51479e+06	1.46776e+07	4.29908e+07	1.46253e+08	3.32671e+08
Site 9
un-normalized
		0.01	0.03	0.11	0.35	1.1	3.3	11	33	111	333	1111	3333	10000
	Group
AEN.LVEVQWEQQEAR[+10]	A
HNRPC.GFAFVQYVNER[+10]	A
SFPQ_HUMAN.FAQHGTFEYEYSQR	A
SMD3.VAQLEQVYIR[+10]	A					235993
ZMAT5.APPPGGWPLQPR[+10]	A
ANRA2_HUMAN.SVQQVIESHLLK	A
DDX5.FVINYDYPNSSEDYIHR[+10]	B
ESRP2.EASGLSADSLAR[+10]	B							993657
RUXF.C[CAM]NNVLYIR[+10]	B
RUXF.C[PCm]NNVLYIR[+10]	B
SFSWA_HUMAN.EAQISSAIVSSVQSK	B
SMD1.EPVQLETLSIR[+10]	B							852474
SNRPA_HUMAN.EVSSATNALR	B						427523	1.40209e+06
APR.APAELEVEC[CAM]ATQLR[+10]	C						306932	677316	2.04953e+06	7.09247e+06
E2F7.LDFAVEDGENAQK[+08]	C
NCBP2.SDSYVELSQYR[+10]	C					113220	356097	661477	1.9669e+06	5701036
ROA2.GGNFGFGDSR[+10].sum3	C							641237	2.08811e+06	7.01651e+06
SMD2.NNTQVLINC[CAM]R[+10].sum4	C								275877	944465
SRSF7.AFSYYGPLR[+10]	C							1.40832e+06	3.8419e+06	9714616
FL2D.YTDLNSNDVTGLR[+10]	D							789310	2.66188e+06	5.72272e+06	1.87372e+07	6.51616e+07
PHLA3.SGGLLQLWK[+08]	D								1.03916e+06	2.24296e+06	5933261	2.00755e+07
SF3B2.VGEPVALSEEER[+10].sum4	D							1.49565e+06	4.67262e+06	1.02693e+07	3.18772e+07	110393895
SFR19.TPEVSFLPEEATEEAGVR[+10]	D							326149	786866	1582620	6.65282e+06	19891102
SRSF3.AFGYYGPLR[+10]	D							1.27857e+06	4.48556e+06	9416181	27177395	7.93646e+07
WDR83.DGQC[CAM]TLVSSLDSTLR[+10]	D											33779125
AK17A.HDWDSFFR[+10]	E									3540191	13011589	31376501	8.79509e+07	267000000
HNRPU.SSGPTSLFAVTVAPPGAR[+10]	E									5.13736e+06	1.51934e+07	3.03843e+07	1.03068e+08	313000000
RBM5.GLPITITESDIR[+10]	E									11663921	3.92176e+07	93817368	2.49111e+08	803000000
RBMX.LFIGGLNTETNEK[+08]	E									13208381	4.48289e+07	9.97387e+07	2.80667e+08	851500000
SRRM4.LGQHLATEPLGTNSWER[+10]	E										2.38596e+07	5.2719e+07	1.49889e+08	427500000
TRA2A.YGPLSGVNVVYDQR[+10]	E									7.5889e+06	21884773	4.81974e+07	1.43827e+08	444000000
	Total Peptides	6	6	12	12	18	12	18	12	18	12	12	6	6
	# Peptide Detections	0	0	0	0	2	3	11	10	15	11	12	6	6
	% Peptide Detections	0	0	0	0	11.1111	25	61.1111	83.3333	83.3333	91.6667	100	100	100
	Average Area					174607	363517	956931	2.38684e+06	6.72278e+06	2.25794e+07	5.70749e+07	1.69085e+08	5.17667e+08
normalized
		0.01	0.03	0.11	0.35	1.1	3.3	11	33	111	333	1111	3333	10000
	Group
AEN.LVEVQWEQQEAR[+10]	A
HNRPC.GFAFVQYVNER[+10]	A
SFPQ_HUMAN.FAQHGTFEYEYSQR	A
SMD3.VAQLEQVYIR[+10]	A					239557
ZMAT5.APPPGGWPLQPR[+10]	A
ANRA2_HUMAN.SVQQVIESHLLK	A
DDX5.FVINYDYPNSSEDYIHR[+10]	B
ESRP2.EASGLSADSLAR[+10]	B							1.00071e+06
RUXF.C[CAM]NNVLYIR[+10]	B
RUXF.C[PCm]NNVLYIR[+10]	B
SFSWA_HUMAN.EAQISSAIVSSVQSK	B
SMD1.EPVQLETLSIR[+10]	B							852310
SNRPA_HUMAN.EVSSATNALR	B						498662	1.38416e+06
APR.APAELEVEC[CAM]ATQLR[+10]	C						289095	803451	2.40439e+06	7.0893e+06
E2F7.LDFAVEDGENAQK[+08]	C
NCBP2.SDSYVELSQYR[+10]	C					136056	338559	786947	2.30467e+06	5.76838e+06
ROA2.GGNFGFGDSR[+10].sum3	C							764472	2.44081e+06	7.081e+06
SMD2.NNTQVLINC[CAM]R[+10].sum4	C								322621	944996
SRSF7.AFSYYGPLR[+10]	C							1.67554e+06	4.49971e+06	9.8513e+06
FL2D.YTDLNSNDVTGLR[+10]	D							940932	2.47151e+06	6.78717e+06	2.19585e+07	6.4759e+07
PHLA3.SGGLLQLWK[+08]	D								991341	2.66457e+06	6.94521e+06	2.016e+07
SF3B2.VGEPVALSEEER[+10].sum4	D							1.78734e+06	4.44295e+06	1.21869e+07	3.73232e+07	1.09846e+08
SFR19.TPEVSFLPEEATEEAGVR[+10]	D							386641	721062	1.87587e+06	7.8041e+06	1.95841e+07
SRSF3.AFGYYGPLR[+10]	D							1.52761e+06	4.29982e+06	1.12125e+07	3.18159e+07	8.01571e+07
WDR83.DGQC[CAM]TLVSSLDSTLR[+10]	D											3.41145e+07
AK17A.HDWDSFFR[+10]	E									4.19838e+06	1.20771e+07	3.71364e+07	1.02745e+08	2.64749e+08
HNRPU.SSGPTSLFAVTVAPPGAR[+10]	E									6.13218e+06	1.44399e+07	3.60295e+07	1.21115e+08	3.11512e+08
RBM5.GLPITITESDIR[+10]	E									1.39713e+07	3.74516e+07	1.11273e+08	2.91977e+08	8.01259e+08
RBMX.LFIGGLNTETNEK[+08]	E									1.57326e+07	4.21386e+07	1.18317e+08	3.29097e+08	8.52311e+08
SRRM4.LGQHLATEPLGTNSWER[+10]	E										2.26214e+07	6.26484e+07	1.75667e+08	4.28586e+08
TRA2A.YGPLSGVNVVYDQR[+10]	E									9.05339e+06	2.06138e+07	5.71609e+07	1.6877e+08	4.4178e+08
	Average Area					187807	375439	1.08274e+06	2.48989e+06	7.63666e+06	2.3199e+07	6.25989e+07	1.98228e+08	5.16699e+08
Site 10
Un-Normalized		Peak Area
		0.01	0.03	0.11	0.35	1.1	3.3	11	33	111	333	1111	3333	10000
	Group
AEN.LVEVQWEQQEAR[+10]	A
HNRPC.GFAFVQYVNER[+10]	A
SFPQ_HUMAN.FAQHGTFEYEYSQR	A
SMD3.VAQLEQVYIR[+10]	A
ZMAT5.APPPGGWPLQPR[+10]	A
ANRA2_HUMAN.SVQQVIESHLLK	A
DDX5.FVINYDYPNSSEDYIHR[+10]	B						129888	341922
ESRP2.EASGLSADSLAR[+10]	B					116685	317423	824895
RUXF.C[CAM]NNVLYIR[+10]	B							689483
RUXF.C[PCm]NNVLYIR[+10]	B
SFSWA_HUMAN.EAQISSAIVSSVQSK	B							128396
SMD1.EPVQLETLSIR[+10]	B					138175	415943	930343
SNRPA_HUMAN.EVSSATNALR	B						485271	1.12281e+06
APR.APAELEVEC[CAM]ATQLR[+10]	C					105704	303703	1.0291e+06	2.80731e+06	7.0377e+06
E2F7.LDFAVEDGENAQK[+08]	C					219627	360836	673211	1.74659e+06	4.13257e+06
NCBP2.SDSYVELSQYR[+10]	C						309932	891337	2.54062e+06	5.58311e+06
ROA2.GGNFGFGDSR[+10].sum3	C						321657	807051	2.492e+06	5479093
SMD2.NNTQVLINC[CAM]R[+10].sum4	C							104765	311898	726637
SRSF7.AFSYYGPLR[+10]	C									6.69214e+06
FL2D.YTDLNSNDVTGLR[+10]	D							950294	2910128	8.56686e+06	2.55579e+07	59105461
PHLA3.SGGLLQLWK[+08]	D							504287	1466180	4.72244e+06	1.38375e+07	3.10302e+07
SF3B2.VGEPVALSEEER[+10].sum4	D							1.46525e+06	3750092	10717257	3.12171e+07	7.54627e+07
SFR19.TPEVSFLPEEATEEAGVR[+10]	D							856527	2.26332e+06	6.4677e+06	1.82288e+07	4.34338e+07
SRSF3.AFGYYGPLR[+10]	D							911715	2.7469e+06	8.17309e+06	2.40485e+07	5.3008e+07
WDR83.DGQC[CAM]TLVSSLDSTLR[+10]	D							837453	2.31598e+06	7.66784e+06	2.19327e+07	4.36123e+07
AK17A.HDWDSFFR[+10]	E									5.01697e+06	14753932	4.4655e+07	1.33111e+08	2.85667e+08
HNRPU.SSGPTSLFAVTVAPPGAR[+10]	E									7870797	23309283	70530992	1.99333e+08	4.21667e+08
RBM5.GLPITITESDIR[+10]	E									1.84674e+07	5.43911e+07	157000000	4.13667e+08	8.50667e+08
RBMX.LFIGGLNTETNEK[+08]	E									1.84506e+07	5.19828e+07	151000000	4.04222e+08	8.37667e+08
SRRM4.LGQHLATEPLGTNSWER[+10]	E									8.10781e+06	2.2977e+07	67622355	1.83889e+08	3.75333e+08
TRA2A.YGPLSGVNVVYDQR[+10]	E									1.01802e+07	3.0397e+07	8.56192e+07	2.29778e+08	473000000
	Total Peptides	6	6	12	12	18	12	18	12	18	12	12	6	6
	# Peptide Detections	0	0	0	0	4	8	17	11	18	12	12	6	6
	% Peptide Detections	0	0	0	0	22.2222	66.6667	94.4444	91.6667	100	100	100	100	100
	Average Area					145048	330582	768755	2.30464e+06	8.00334e+06	2.77195e+07	73506662	2.60667e+08	5.40667e+08
Normalized		Peak Area
		0.01	0.03	0.11	0.35	1.1	3.3	11	33	111	333	1111	3333	10000
	Group
AEN.LVEVQWEQQEAR[+10]	A
HNRPC.GFAFVQYVNER[+10]	A
SFPQ_HUMAN.FAQHGTFEYEYSQR	A
SMD3.VAQLEQVYIR[+10]	A
ZMAT5.APPPGGWPLQPR[+10]	A
ANRA2_HUMAN.SVQQVIESHLLK	A
DDX5.FVINYDYPNSSEDYIHR[+10]	B						95374	266090
ESRP2.EASGLSADSLAR[+10]	B					87592.3	233501	720370
RUXF.C[CAM]NNVLYIR[+10]	B							593948
RUXF.C[PCm]NNVLYIR[+10]	B
SFSWA_HUMAN.EAQISSAIVSSVQSK	B							111365
SMD1.EPVQLETLSIR[+10]	B					103556	305288	806955
SNRPA_HUMAN.EVSSATNALR	B						356598	977321
APR.APAELEVEC[CAM]ATQLR[+10]	C					78905.1	223794	771322	2.06276e+06	6.11143e+06
E2F7.LDFAVEDGENAQK[+08]	C					164542	266184	506218	1.28379e+06	3.61612e+06
NCBP2.SDSYVELSQYR[+10]	C						229038	667373	1.86978e+06	4.90738e+06
ROA2.GGNFGFGDSR[+10].sum3	C						238420	606102	1.83321e+06	4.78352e+06
SMD2.NNTQVLINC[CAM]R[+10].sum4	C							78506.2	229383	632175
SRSF7.AFSYYGPLR[+10]	C									5.85998e+06
FL2D.YTDLNSNDVTGLR[+10]	D							710007	2.14802e+06	6.42662e+06	1.87813e+07	5.14065e+07
PHLA3.SGGLLQLWK[+08]	D							376607	1.07767e+06	3.53516e+06	1.01628e+07	2.70104e+07
SF3B2.VGEPVALSEEER[+10].sum4	D							1.09526e+06	2.76864e+06	8.05231e+06	2.29457e+07	6.56559e+07
SFR19.TPEVSFLPEEATEEAGVR[+10]	D							639667	1.66198e+06	4.81897e+06	1.33813e+07	3.72958e+07
SRSF3.AFGYYGPLR[+10]	D							681339	2.02685e+06	6.1453e+06	1.76884e+07	4.64549e+07
WDR83.DGQC[CAM]TLVSSLDSTLR[+10]	D							625356	1.70265e+06	5.76044e+06	1.61069e+07	3.87609e+07
AK17A.HDWDSFFR[+10]	E									3.74657e+06	1.0873e+07	3.34577e+07	9.78711e+07	2.50647e+08
HNRPU.SSGPTSLFAVTVAPPGAR[+10]	E									5.87617e+06	1.71343e+07	5.27893e+07	1.46379e+08	3.67825e+08
RBM5.GLPITITESDIR[+10]	E									1.37791e+07	3.99502e+07	1.17313e+08	3.03864e+08	7.50889e+08
RBMX.LFIGGLNTETNEK[+08]	E									1.37686e+07	3.82525e+07	1.13295e+08	2.96985e+08	7.36093e+08
SRRM4.LGQHLATEPLGTNSWER[+10]	E									6.05654e+06	1.6953e+07	5.08103e+07	1.35269e+08	3.30251e+08
TRA2A.YGPLSGVNVVYDQR[+10]	E									7.59748e+06	2.233e+07	6.39159e+07	1.68775e+08	4.14695e+08
	Average Area					108649	243525	601988	1.69679e+06	6.19299e+06	2.03799e+07	5.81805e+07	1.91524e+08	4.75067e+08
Site 11
Un-Normalized
		0.01	0.03	0.11	0.35	1.1	3.3	11	33	111	333	1111	3333	10000
	Group
AEN.LVEVQWEQQEAR[+10]	A
HNRPC.GFAFVQYVNER[+10]	A
SFPQ_HUMAN.FAQHGTFEYEYSQR	A
SMD3.VAQLEQVYIR[+10]	A					97282.2
ZMAT5.APPPGGWPLQPR[+10]	A
ANRA2_HUMAN.SVQQVIESHLLK	A
DDX5.FVINYDYPNSSEDYIHR[+10]	B						25890.3	85755.9
ESRP2.EASGLSADSLAR[+10]	B					29084.6	80592.9	173678
RUXF.C[CAM]NNVLYIR[+10]	B							236642
RUXF.C[PCm]NNVLYIR[+10]	B
SFSWA_HUMAN.EAQISSAIVSSVQSK	B
SMD1.EPVQLETLSIR[+10]	B						133907	306518
SNRPA_HUMAN.EVSSATNALR	B							29632.5
APR.APAELEVEC[CAM]ATQLR[+10]	C						56521.5	172477	526522	1442622
E2F7.LDFAVEDGENAQK[+08]	C							152365	433013	1247229
NCBP2.SDSYVELSQYR[+10]	C					24754.4	85052.8	236563	665909	1836465
ROA2.GGNFGFGDSR[+10].sum3	C						53771.2	160145	495248	276810
SMD2.NNTQVLINC[CAM]R[+10].sum4	C								86110.4	193752
SRSF7.AFSYYGPLR[+10]	C					186533	241364	449367	984615	2.6583e+06
FL2D.YTDLNSNDVTGLR[+10]	D							232449	648776	2045962	5.84496e+06	1.84749e+07
PHLA3.SGGLLQLWK[+08]	D									1.47064e+06	3743855	8.98081e+06
SF3B2.VGEPVALSEEER[+10].sum4	D							369179	953050	2959864	8.42597e+06	2.69777e+07
SFR19.TPEVSFLPEEATEEAGVR[+10]	D							131228	358414	1.02878e+06	2.69214e+06	8.42684e+06
SRSF3.AFGYYGPLR[+10]	D							426070	989857	2.90407e+06	7.96366e+06	2.24038e+07
WDR83.DGQC[CAM]TLVSSLDSTLR[+10]	D							141315	388017	1.12513e+06	3.05704e+06	8.90238e+06
AK17A.HDWDSFFR[+10]	E									2821797	8462804	26659884	7.58781e+07	2.27333e+08
HNRPU.SSGPTSLFAVTVAPPGAR[+10]	E									1.52745e+06	4488119	1.38789e+07	3.75632e+07	113000000
RBM5.GLPITITESDIR[+10]	E									3.59322e+06	1.1265e+07	3.45351e+07	9.23574e+07	2.77333e+08
RBMX.LFIGGLNTETNEK[+08]	E									3.51389e+06	1.03619e+07	3.20234e+07	8.95613e+07	2.69333e+08
SRRM4.LGQHLATEPLGTNSWER[+10]	E									2452378	6.83649e+06	2.12927e+07	5.93916e+07	171000000
TRA2A.YGPLSGVNVVYDQR[+10]	E									2085405	5.6776e+06	1.75804e+07	4.84939e+07	153000000
	Total Peptides	6	6	12	12	18	12	18	12	18	12	12	6	6
	# Peptide Detections	0	0	0	0	4	7	15	11	18	12	12	6	6
	% Peptide Detections	0	0	0	0	22.2222	58.3333	83.3333	91.6667	100	100	100	100	100
	Average Area					84413.6	96728.6	220225	593594	1.95465e+06	6.56829e+06	2.00114e+07	6.72076e+07	2.01833e+08
Normalized
		0.01	0.03	0.11	0.35	1.1	3.3	11	33	111	333	1111	3333	10000
	Group
AEN.LVEVQWEQQEAR[+10]	A
HNRPC.GFAFVQYVNER[+10]	A
SFPQ_HUMAN.FAQHGTFEYEYSQR	A
SMD3.VAQLEQVYIR[+10]	A					174624
ZMAT5.APPPGGWPLQPR[+10]	A
ANRA2_HUMAN.SVQQVIESHLLK	A
DDX5.FVINYDYPNSSEDYIHR[+10]	B						48431.2	154076
ESRP2.EASGLSADSLAR[+10]	B					52303.3	150734	312331
RUXF.C[CAM]NNVLYIR[+10]	B							425093
RUXF.C[PCm]NNVLYIR[+10]	B
SFSWA_HUMAN.EAQISSAIVSSVQSK	B
SMD1.EPVQLETLSIR[+10]	B						250269	550553
SNRPA_HUMAN.EVSSATNALR	B							53300
APR.APAELEVEC[CAM]ATQLR[+10]	C						104754	311469	985885	2.59322e+06
E2F7.LDFAVEDGENAQK[+08]	C							274457	810899	2.24035e+06
NCBP2.SDSYVELSQYR[+10]	C					45155.3	157139	427201	1.2466e+06	3.29915e+06
ROA2.GGNFGFGDSR[+10].sum3	C						100682	294073	930869	498419
SMD2.NNTQVLINC[CAM]R[+10].sum4	C								161578	348248
SRSF7.AFSYYGPLR[+10]	C					337446	445723	812662	1.84577e+06	4.77765e+06
FL2D.YTDLNSNDVTGLR[+10]	D							424841	1.203e+06	3.69417e+06	1.09358e+07	3.31868e+07
PHLA3.SGGLLQLWK[+08]	D									2.65573e+06	7.01114e+06	1.6144e+07
SF3B2.VGEPVALSEEER[+10].sum4	D							669489	1.76682e+06	5.33799e+06	1.57669e+07	4.84807e+07
SFR19.TPEVSFLPEEATEEAGVR[+10]	D							238817	666607	1.85647e+06	5.03157e+06	1.51436e+07
SRSF3.AFGYYGPLR[+10]	D							776949	1.83641e+06	5.24158e+06	1.4915e+07	4.02599e+07
WDR83.DGQC[CAM]TLVSSLDSTLR[+10]	D							255213	720659	2.02806e+06	5.71992e+06	1.59978e+07
AK17A.HDWDSFFR[+10]	E									5.11841e+06	1.56496e+07	4.80614e+07	1.41995e+08	4.08521e+08
HNRPU.SSGPTSLFAVTVAPPGAR[+10]	E									2.78136e+06	8.32204e+06	2.50384e+07	7.02773e+07	2.03084e+08
RBM5.GLPITITESDIR[+10]	E									6.51475e+06	2.08836e+07	6.23166e+07	1.7283e+08	4.98043e+08
RBMX.LFIGGLNTETNEK[+08]	E									6.37694e+06	1.91872e+07	5.77817e+07	1.67645e+08	4.83937e+08
SRRM4.LGQHLATEPLGTNSWER[+10]	E									4.4534e+06	1.26564e+07	3.83571e+07	1.11074e+08	3.07272e+08
TRA2A.YGPLSGVNVVYDQR[+10]	E									3.78676e+06	1.05065e+07	3.16841e+07	9.07374e+07	2.74912e+08
	Average Area					152382	179676	398702	1.10683e+06	3.53348e+06	1.22155e+07	3.60377e+07	1.2576e+08	3.62628e+08
