# Supplementary material for: Multi-laboratory assessment of reproducibility, qualitative and quantitative performance of SWATH-mass spectrometry
Source: Nat Commun. 2017 Aug 21;8:291. doi: 10.1038/s41467-017-00249-5 (PMC5566333; doi:10.1038/s41467-017-00249-5)
Supplement: Supplementary file 14 — Supplementary Data 12 [file 41467_2017_249_MOESM14_ESM.xlsx]

## Sheet: SD12 - SIS MS1 Avg Crv
Supplementary Data 12 – Averaged response from SIS peptides in dilution series from MS1 XICs
Site #			1	2	3	4	5	6	7	8	9	10	11
Average Area per Conc		Conc
		0.01
		0.03
		0.11
		0.35
		1.1	53706.7	106000	26740		237545	271036			174607	145048	84413.6
		3.3	107568	271520	62505.2	479755	299531	291563	487742	48087	363517	330582	96728.6
		11	337446	592612	224370	638639	665748	661405	1.23813e+06	163000	956931	768755	220225
		33	984044	1.79687e+06	606335	1.75373e+06	1.40732e+06	1.7777e+06	3.67871e+06	369824	2.38684e+06	2.30464e+06	593594
		111	3.35784e+06	5.383e+06	2.29236e+06	4.7998e+06	5.52186e+06	6.39749e+06	9.18309e+06	1.33979e+06	6.72278e+06	8.00334e+06	1.95465e+06
		333	1.07675e+07	1.83252e+07	8.80581e+06	1.73033e+07	1.58532e+07	1.98933e+07	2.73225e+07	4.07015e+06	2.25794e+07	2.77195e+07	6.56829e+06
		1111	3.35862e+07	5.25582e+07	2.82205e+07	4.85406e+07	5.61684e+07	6.25585e+07	8.67932e+07	1.24847e+07	5.70749e+07	73506662	2.00114e+07
		3333	1.15682e+08	1.96208e+08	1.05693e+08	2.28881e+08	1.79983e+08	2.14742e+08	2.8991e+08	4.09217e+07	1.69085e+08	2.60667e+08	6.72076e+07
		10000	3.33053e+08	5.00824e+08	2.92627e+08	6.71526e+08	5.18538e+08	5.18166e+08	8.2803e+08	9.14195e+07	5.17667e+08	5.40667e+08	2.01833e+08
		slope (all data)	33422	50632	29486	67627	52023	52527	83063	9273	51580	55318	20204
		slope (.11-3333)	34510	58300	31501	67862	53888	64050	86538	12228	50448	77507	20057
		R2 (all data)	0.9997	0.9966	0.9989	0.9984	0.9998	0.994	0.9997	0.9879	0.9998	0.9804	0.999
		R2 (.11-3333)	0.9982	0.9958	0.9958	0.9854	0.9995	0.9983	0.9988	0.9992	0.999	0.9972	0.9988
		LDR	3.95861	3.95861	3.95861	3.48149	3.95861	3.95861	3.48149	3.48149	3.95861	3.95861	3.95861	3.82848
Average Area per Conc (Normalized)		Conc
		0.01
		0.03
		0.11
		0.35
		1.1	90611.5	113814	26001.1		95884.7	324275			187807	108649	152382
		3.3	184643	263111	61180.3	400081	130279	348886	348323	175136	375439	243525	179676
		11	560874	589650	219720	533805	269194	752603	862637	561973	1.08274e+06	601988	398702
		33	1.6878e+06	1.77002e+06	594054	1.21185e+06	603657	2.11539e+06	2.63636e+06	1.34001e+06	2.48989e+06	1.69679e+06	1.10683e+06
		111	5.60009e+06	5.35936e+06	2.29522e+06	3.2769e+06	2.2278e+06	7.31697e+06	6.37602e+06	4.51479e+06	7.63666e+06	6.19299e+06	3.53348e+06
		333	1.85118e+07	1.80602e+07	8.58921e+06	1.19404e+07	6.77882e+06	2.39272e+07	1.95062e+07	1.46776e+07	2.3199e+07	2.03799e+07	1.22155e+07
		1111	5.57052e+07	4.99465e+07	2.60485e+07	3.40594e+07	2.27974e+07	6.91427e+07	5.85621e+07	4.29908e+07	6.25989e+07	5.81805e+07	3.60377e+07
		3333	1.94502e+08	1.79386e+08	9.96074e+07	1.57059e+08	7.60462e+07	2.40413e+08	2.00262e+08	1.46253e+08	1.98228e+08	1.91524e+08	1.2576e+08
		10000	5.32121e+08	4.43395e+08	2.63787e+08	4.70554e+08	2.257e+08	5.40808e+08	5.40816e+08	3.32671e+08	5.16699e+08	4.75067e+08	3.62628e+08
		slope (all data)	53555	44870	26643	47332	22616	55042	54379	33733	51979	48014	36388
		slope (.11-3333)	57971	53325	29640	46586	22723	71590	59679	43640	51893	57146	37468
		R2 (all data)	0.9989	0.9953	0.9978	0.9986	0.9999	0.9889	0.9986	0.9896	0.9977	0.9955	0.9996
		R2 (.11-3333)	0.9979	0.9969	0.9951	0.9865	0.9989	0.9979	0.9982	0.9984	0.9977	0.999	0.9978
		LDR	3.95861	3.95861	3.95861	3.48149	3.95861	3.95861	3.48149	3.48149	3.95861	3.95861	3.95861	3.82848
area change up curve (Normalized)
		Conc												Measured diff between points on curve
		0.01
		0.03
		0.11
		0.35
		1.1	2.03775	2.31176	2.35299		1.3587	1.07589			1.99907	2.24139	1.17912	1.81958
		3.3	3.03761	2.24107	3.59135	1.33424	2.06629	2.15716	2.47654	3.20879	2.88393	2.47198	2.219	2.51709
		11	3.00922	3.00181	2.70369	2.27021	2.24246	2.81077	3.05617	2.38448	2.29962	2.81865	2.77608	2.67029
		33	3.31799	3.02786	3.86365	2.70406	3.69051	3.45892	2.41849	3.36921	3.06707	3.64982	3.19244	3.25091
		111	3.30564	3.36985	3.74222	3.6438	3.04283	3.2701	3.05931	3.251	3.03785	3.29081	3.45706	3.3155
		333	3.00917	2.76555	3.0327	2.85245	3.36304	2.88971	3.00222	2.92901	2.69834	2.85479	2.95017	2.94065
		1111	3.49162	3.59157	3.82392	4.61132	3.33574	3.47706	3.41966	3.40195	3.16664	3.29189	3.48968	3.55464
		3333	2.73582	2.47173	2.64827	2.99604	2.96794	2.2495	2.70054	2.27463	2.60658	2.48046	2.8835	2.63773
		10000												3.04151	Average - remove extremes
														2.8383	Average
