# Supplementary material for: Multi-laboratory assessment of reproducibility, qualitative and quantitative performance of SWATH-mass spectrometry
Source: Nat Commun. 2017 Aug 21;8:291. doi: 10.1038/s41467-017-00249-5 (PMC5566333; doi:10.1038/s41467-017-00249-5)
Supplement: Supplementary file 15 — Supplementary Data 13 [file 41467_2017_249_MOESM15_ESM.xlsx]

## Sheet: SD13 - LC-MS config per site
Supplementary Data 13 – Nanoflow LC-MS configurations for all sites
Site #	1	2	3	4	5	6	7	8	9	10	11
TripleTOF System	5600	5600+	5600+	5600+	5600	5600	5600	5600	5600	5600+	5600
nanoflow LC System	NanoLC Ultra™	NanoLC™ 400	NanoLC Ultra™	NanoLC™ 400	NanoLC™ 400	NanoLC™ 400	NanoLC Ultra™	NanoLC Ultra™	NanoLC Ultra™	NanoLC Ultra™	NanoLC Ultra™
nanoflow columns	cHiPLC 30cm*	PicoFrit 30cm#	cHiPLC 30cm	cHiPLC 30cm	cHiPLC 30cm	cHiPLC 30cm	cHiPLC 30cm	PicoFrit 30cm	cHiPLC 30cm	cHiPLC 30cm	cHiPLC 30cm
* 2 x 15cm cHiPLC columns were run in serial mode, packed with ChromXP™ C18-CL, 3 µm, 300 Å stationary phase
#PicoFrit emitter (New Objective) packed to 30 cm with Magic C18 AQ 3 µm 200 Å stationary phase.
