# Supplementary material for: Multi-laboratory assessment of reproducibility, qualitative and quantitative performance of SWATH-mass spectrometry
Source: Nat Commun. 2017 Aug 21;8:291. doi: 10.1038/s41467-017-00249-5 (PMC5566333; doi:10.1038/s41467-017-00249-5)
Supplement: Supplementary file 16 — Supplementary Data 14 [file 41467_2017_249_MOESM16_ESM.xlsx]

## Sheet: SD14 - LC Gradient per site
Supplementary Data 14 – LC gradient information for each site
Site #	1	2	3	4	5	6	7	8	9	10	11
Gradient Time (mins)	% B
Initial quality assessment round
0	5	2	As below	5	5	5	As below	2	2	2	5
1	5	2		5	5	5		2	2	2	5
121	30	28		28	28	28		28	28	30	28
131	80	80		80	80	80		80	80	80	80
138	80	80		80	80	80		80	80	80	80
140	5	2		5	5	5		2	2	5	5
160	5	2		5	5	5		2	2	5	5
Main Study
0	5	As above	2	3	5	5	5	5	4	2	5
1	5		5	3	5	5	5	5	4	2	5
121	35		32	30	32	32	30	32	32	30	32
131	44		40	40	40	40	40	40	40	40	40
137	80		80	80	80	80	80	80	80	80	80
144	80		80	80	80	80	80	80	80	80	80
146	5		2	3	5	5	5	5	4	5	5
170	5		2	3	5	5	5	5	4	5	5
