# Supplementary material for: Multi-laboratory assessment of reproducibility, qualitative and quantitative performance of SWATH-mass spectrometry
Source: Nat Commun. 2017 Aug 21;8:291. doi: 10.1038/s41467-017-00249-5 (PMC5566333; doi:10.1038/s41467-017-00249-5)
Supplement: Supplementary file 17 — Supplementary Data 15 [file 41467_2017_249_MOESM17_ESM.xlsx]

## Sheet: ST15 - Var Windows
Supplementary Data 15 – 64 variable window setup for SWATH acquisition
Window #	Q1 Start (Da)	Q1 Stop (Da)	Collision Energy Spread (V)		Mass Window Center	Total Q1 Window Size (Da)
1	399.5	408.2	10		403.85	8.7
2	407.2	415.8	10		411.5	8.6
3	414.8	422.7	10		418.75	7.9
4	421.7	429.7	10		425.7	8
5	428.7	437.3	10		433	8.6
6	436.3	444.8	10		440.55	8.5
7	443.8	451.7	10		447.75	7.9
8	450.7	458.7	10		454.7	8
9	457.7	466.7	10		462.2	9
10	465.7	473.4	10		469.55	7.7
11	472.4	478.3	10		475.35	5.9
12	477.3	485.4	10		481.35	8.1
13	484.4	491.2	10		487.8	6.8
14	490.2	497.7	10		493.95	7.5
15	496.7	504.3	10		500.5	7.6
16	503.3	511.2	10		507.25	7.9
17	510.2	518.2	10		514.2	8
18	517.2	525.3	10		521.25	8.1
19	524.3	533.3	10		528.8	9
20	532.3	540.3	10		536.3	8
21	539.3	546.8	10		543.05	7.5
22	545.8	554.5	10		550.15	8.7
23	553.5	561.8	10		557.65	8.3
24	560.8	568.3	10		564.55	7.5
25	567.3	575.7	10		571.5	8.4
26	574.7	582.3	10		578.5	7.6
27	581.3	588.8	10		585.05	7.5
28	587.8	595.8	10		591.8	8
29	594.8	601.8	10		598.3	7
30	600.8	608.9	10		604.85	8.1
31	607.9	616.9	10		612.4	9
32	615.9	624.8	10		620.35	8.9
33	623.8	632.2	10		628	8.4
34	631.2	640.8	10		636	9.6
35	639.8	647.9	10		643.85	8.1
36	646.9	654.8	10		650.85	7.9
37	653.8	661.5	10		657.65	7.7
38	660.5	670.3	10		665.4	9.8
39	669.3	678.8	10		674.05	9.5
40	677.8	687.8	10		682.8	10
41	686.8	696.9	10		691.85	10.1
42	695.9	706.9	10		701.4	11
43	705.9	715.9	10		710.9	10
44	714.9	726.2	10		720.55	11.3
45	725.2	737.4	10		731.3	12.2
46	736.4	746.6	10		741.5	10.2
47	745.6	757.5	10		751.55	11.9
48	756.5	767.9	10		762.2	11.4
49	766.9	779.5	10		773.2	12.6
50	778.5	792.9	10		785.7	14.4
51	791.9	807	10		799.45	15.1
52	806	820	15		813	14
53	819	834.2	15		826.6	15.2
54	833.2	849.4	15		841.3	16.2
55	848.4	866	15		857.2	17.6
56	865	884.4	15		874.7	19.4
57	883.4	899.9	15		891.65	16.5
58	898.9	919	15		908.95	20.1
59	918	942.1	15		930.05	24.1
60	941.1	971.6	15		956.35	30.5
61	970.6	1006	15		988.3	35.4
62	1005	1053	15		1029	48
63	1052	1110.6	15		1081.3	58.6
64	1109.6	1200.5	15		1155.05	90.9
