# Supplementary material for: Multi-laboratory assessment of reproducibility, qualitative and quantitative performance of SWATH-mass spectrometry
Source: Nat Commun. 2017 Aug 21;8:291. doi: 10.1038/s41467-017-00249-5 (PMC5566333; doi:10.1038/s41467-017-00249-5)
Supplement: Supplementary file 18 — Supplementary Data 16 [file 41467_2017_249_MOESM18_ESM.xlsx]

## Sheet: SD16 - Acq Order
Supplementary Data 16 – Acquisition order of samples
Injection #	Day 1	Day 2	Day 3	Day 4	Day 5	Day 6
1	BG Cal	Samples Finishing - Fill day with BG runs (include HEK_QC if you want to check performance)	BG Cal	Samples Finishing - Fill day with BG runs (include HEK_QC if you want to check performance)	BG Cal	Samples Finishing
2	S1		S1		S1
3	S2		S2		S2
4	S3		S3		S3
5	BG Cal		BG Cal		BG Cal
6	S4 A		S4 A		S4 A
7	S4 B		S4 B		S4 B
8	S4 C		S4 C		S4 C
9	BG Cal		BG Cal		BG Cal
10	S5		S5		S5
11	BG		BG		BG
12	BG		BG		BG
