# Supplementary material for: Multi-laboratory assessment of reproducibility, qualitative and quantitative performance of SWATH-mass spectrometry
Source: Nat Commun. 2017 Aug 21;8:291. doi: 10.1038/s41467-017-00249-5 (PMC5566333; doi:10.1038/s41467-017-00249-5)
Supplement: Supplementary file 19 — Supplementary Data 17 [file 41467_2017_249_MOESM19_ESM.xlsx]

## Sheet: SD17 - MQ Method
Supplementary Data 17 - MultiQuant™ method for quantification of SIS peptides
This table provides all the experiment and m/z information required to process both the retention time standard peptides and the SIS peptides.
Four fragment ions per peptide were extracted and then summed to provide peptide peak areas for all the SIS peptides.
Peptide	Experiment #	Q1 Window		Precursor m/z (Da)	Fragment Ions Summed (Da)
		Start	Stop		1	2	3	4
LFLQFGAQGSPFLK	50	766.9	779.5	776.93	904.489	504.318	1051.56
ADVTPADFSEWSK	46	725.2	737.4	726.836	1066.48	533.746	584.269
DGLDAASYYAPVR	43	695.9	706.9	699.338	855.436	926.473	605.341
TPVITGAPYEYR	41	677.8	687.8	683.854	956.447	855.399	1069.53
VEATFGVDESNAK	41	677.8	687.8	683.828	819.384	966.453	663.294
TPVISGGPYEYR	39	660.5	670.3	669.838	928.416	1041.5	841.384
GAGSSEPVTGLDAK	36	639.8	647.9	644.823	800.451	604.33	1016.53
GTFIIDPAAVIR	35	631.2	640.8	636.869	626.398	854.509	741.425
GTFIIDPGGVIR	33	615.9	624.8	622.854	598.367	826.478	713.394
YILAGVENSK	23	545.8	554.5	547.298	817.441	633.32	704.357
LGGNEQVTR	14	484.4	491.2	487.257	860.423	803.401	503.294
SMD3.VAQLEQVYIR[+10]	32	607.9	616.9	614.85	930.528	688.402	560.343	1129.62
ZMAT5.APPPGGWPLQPR[+10]	36	639.8	647.9	641.85	1114.6	557.805	620.375	523.323
HNRPC.GFAFVQYVNER[+10]	40	669.3	678.8	670.337	818.403	917.471	690.345	1064.54
SFPQ.FAQHGTFEYEYSQR[+10]	29	587.8	595.8	591.602	563.281	692.324	400.218	855.387
ANRA2.SVQQVIESHLLK[+08]	42	686.8	696.9	694.903	1074.64	946.581	847.513	734.429
AEN.LVEVQWEQQEAR[+10]	49	736.4	746.6	739.361	956.446	1084.5	641.324	1312.62
RUXF.C[CAM]NNVLYIR[+10]	20	524.3	533.3	531.275	574.359	787.47	461.275	673.427
RUXF.C[PCm]NNVLYIR[+10]	19	517.2	525.3	522.762	574.359	461.275	673.427	787.47
SFSWA.EAQISSAIVSSVQSK[+08]	50	766.9	779.5	771.417	1100.6	1013.57	855.503	926.54
ESRP2.EASGLSADSLAR[+10]	29	587.8	595.8	593.801	729.376	642.345	986.514	456.28
SMD1.EPVQLETLSIR[+10]	37	646.9	654.8	647.866	728.418	841.502	599.375	969.56
SNRPA.EVSSATNALR[+10]	20	524.3	533.3	529.279	742.408	655.376	584.339	483.291
DDX5.FVINYDYPNSSEDYIHR[+10]	44	705.9	715.9	714.665	1227.56	598.333	614.285	753.33
ROA2.GGNFGFGDSR[+10]	18	510.2	518.2	512.23	648.298	444.208	591.276
SRSF7.AFSYYGPLR[+10]	22	539.3	546.8	542.279	865.444	615.349	452.286	778.412
SMD2.NNTQVLINC[CAM]R[+10]	33	615.9	624.8	621.318	685.369	784.437	572.285	459.201
NCBP2.SDSYVELSQYR[+10]	41	677.8	687.8	678.819	805.408	904.476	563.281	676.365
E2F7.LDFAVEDGENAQK[+08]	45	714.9	726.2	542.279	898.399	997.468	769.357	654.33
APR.APAELEVEC[CAM]ATQLR[+10]	52	791.9	807	798.9	1115.54	887.428	986.496	30296688
PHLA3.SGGLLQLWK[+08]	17	503.3	511.2	505.3	695.433	865.538	454.29	922.56
SRSF3.AFGYYGPLR[+10]	20	524.3	533.3	527.273	835.434	615.349	452.286	778.412
SF3B2.VGEPVALSEEER[+10]	39	660.5	670.3	662.835	843.408	1039.53	659.287	772.371
FL2D.YTDLNSNDVTGLR[+10]	47	736.4	746.6	739.361	871.451	1213.6	555.349	784.419
WDR83.DGQC[CAM]TLVSSLDSTLR[+10]	54	819	834.2	831.406	888.466	987.534	1100.62	1201.67
SFR19.TPEVSFLPEEATEEAGVR[+10]	62	970.6	1006	985.983	1197.56	1310.65	1457.71	842.424
AK17A.HDWDSFFR[+10]	24	553.5	561.8	560.248	982.429	867.402	566.296	681.323
SRRM4.LGQHLATEPLGTNSWER[+10]	36	639.8	647.9	640.326	859.393	535.269	1082744	972.477
RBM5.GLPITITESDIR[+10]	39	660.5	670.3	662.871	944.492	577.818	730.361	843.445
RBMX.LFIGGLNTETNEK[+08]	45	714.9	726.2	722.382	1070.52	1183.6	843.393	1013.5
HNRPU.SSGPTSLFAVTVAPPGAR[+10]	56	848.4	866	862.964	507.291	1095.62	948.55	877.513
TRA2A.YGPLSGVNVVYDQR[+10]	51	778.5	792.9	788.903	1146.58	903.456	690.345	591.276
